# Supplementary material for: Identification of long non-coding RNA in the horse transcriptome
Source: BMC Genomics. 2017 Jul 4;18:511. doi: 10.1186/s12864-017-3884-2 (PMC5496257; doi:10.1186/s12864-017-3884-2)
Supplement: Supplementary file 2 — The equine and corresponding human IDs of 50 lncRNA showing positional conservation to the same gene. (TXT 2 kb) [file 12864_2017_3884_MOESM2_ESM.txt]

Horse_ID	Human_gencode_ID	Closest_gene
TCONS_00046802	CTC-338M12.4	TRIM52
TCONS_00048394	C5orf56	IRF1
TCONS_00124088	CYYR1-AS	CYYR1
TCONS_00070802	ARHGEF7-AS	ARHGEF7
TCONS_00080054	LINC00884	ATP13A3
TCONS_00091152	LINC00599	MSRA
TCONS_00110898	PTPRD-AS1	PTPRD
TCONS_00142259	EPHA5-AS1	EPHA5
TCONS_00154113	ABCB5-AS1	ABCB5
TCONS_00173961	HOXC-AS1	HOXC9
TCONS_00189522	MIAT	CRYBA4
TCONS_00035776	MALAT1	SCYL1
TCONS_00037505	NEAT1	FRMD8
TCONS_00161980	GAS5	ZBTB37
TCONS_00095065	TFAP2A-AS	TFAP2A
TCONS_00012382	RPPH1	PARP2
TCONS_00081436	TERC	ACTRT3
TCONS_00091157	LINC00599	MSRA
TCONS_00175913	HOTAIR_3	HOXC13
TCONS_00117801	SNHG10	GLRX5
TCONS_00173475	LINC00938	ARID2
TCONS_00131000	TRHDE-AS1	TRHDE
TCONS_00189875	TBX5-AS1	TBX5
TCONS_00116244	MEG3	DLK1
TCONS_00116294	SNORD113-3	DLK1
TCONS_00116333	LOC100507277	DIO3
�TCONS_00117864	LINC00239	PPP2R5C
TCONS_00003053	PRC1-AS1	PRC1
TCONS_00030673	RAMP2-AS1	RAMP2
TCONS_00160928	LOC105378853	BARHL2
TCONS_00180708	TINCR	SAFB2
TCONS_00072865	LINC01412	ZEB2
TCONS_00189337	TUG1	MORC2
TCONS_00091266	HAND2-AS1	HAND2
TCONS_00098234	HCG18	HLA-A
TCONS_00195517	PVT1	MYC
TCONS_00148348	STXBP5-AS1	STXBP5
TCONS_00045810	HRAT56	DTWD2
TCONS_00048560	Gm10536	3-Mar
TCONS_00048397	C5orf56	SLC22A5
TCONS_00037775	Kcnq1ot1	KCNQ1
TCONS_00026297	KHPS1A	SPHK1
TCONS_00073490	ERICH2	GAD1
TCONS_00115608	RP11-293M10.2�	FOS1
TCONS_00117342	RP11-99E15.2	ESRRB
TCONS_00117350	LOC102724190	CIPC
TCONS_00111826	RP11-383M4.6	SPATA31D3
TCONS_00110388	RN7SKP59	CEP78
TCONS_00112030	C9orf41-AS1	CARNMT1
TCONS_00110831	LOC101927358	RORB
TCONS_00110831	RP11-218I7.2	RANBP6
		
		
		
		
		
		
		
		
		
		
		
		
		
		
		
		
		
		
		
		
		
		
		
		
		
		
		
		
		
		
		
		
		
		
		
		
		
		
		
		
		
		
		
		
		
		
		
		
		
		
		
		
		
		
		
		
		
		
		
		
		
		
		
		
		
		
		
		
		
		
		
		
		
		
		
		
		
		
		
		
		
		
		
		
		
		
		
		
		
		
		
		
		
		
		
		
		
		
		
		
		
		
		
		
		
		
		
		
		
		
		
		
		
		
		
		
		
		
		
		
		
		
		
		
		
		
		
		
		
		
		
		
		
		
		
		
		
		
		
		
		
		
		
		
		
		
		
		
		
		
		
		
		
		
		
		
		
		
		
		
		
		
		
		
		
		
		
		
		
		
		
		
		
		
		
		
		
		
		
		
		
		
		
		
		
		
		
		
		
		
		
		
		
		
		
		
		
		
		
		
		
		
		
		
		
		
		
		
		
		
		
		
TCONS_00093947		
