# Supplementary material for: Identification of long non-coding RNA in the horse transcriptome
Source: BMC Genomics. 2017 Jul 4;18:511. doi: 10.1186/s12864-017-3884-2 (PMC5496257; doi:10.1186/s12864-017-3884-2)
Supplement: Supplementary file 3 — Expression table of lncRNA and protein-coding transcripts used in the expression analyses. Expression values are represented as TPM. (TXT 10830 kb) [file 12864_2017_3884_MOESM3_ESM.txt]

id	V4	BrainStem	Cerebellum	Embryo.ICM	Embryo.TE	Muscle	Retina	Skin	SpinalCord
lncRNA	TCONS_00000065	0.821776081195335	0.174888289148766	0.0327643265655711	0.493876806560405	0.0635330852924656	0	2.60211118963042	0.979692363434173
lncRNA	TCONS_00000070	1.71209833795195	0.991567005779979	1.6318063824421	1.43936099821294	0.128065464910515	1.56839512558804	0.0587973425408926	6.0795476751896
lncRNA	TCONS_00000077	1.81647709305299	1.40806293508298	0.201959595035752	0.192056398089845	0.0130754396113654	1.20031688157034	0	3.27566347023214
lncRNA	TCONS_00000079	2.41081073753887	0.167289053222727	0.111279800189746	0.119165694175553	0.00718644944834254	0.137924187359513	0	1.23645357235355
lncRNA	TCONS_00000080	0.649289916793282	0.110121880212743	0	0	0	0	0	1.45017573784519
lncRNA	TCONS_00000082	5.81568721073218	1.95771981166682	1.86092637738693	1.01090808581737	0.0179934884930695	0	0.263801352114225	2.75836392045101
lncRNA	TCONS_00000084	5.53901160634095	4.22107445751248	1.07512324309618	0.716027057329994	2.03799386471694	8.62451724577706	3.44518644488227	3.28387062556853
lncRNA	TCONS_00000085	0.0580302705873011	0.820287883803453	0.071629383695858	0	0.659228894956426	0.748514139260405	0.778898550126279	0.997516827833248
lncRNA	TCONS_00000086	0.956943844975996	2.17959351685585	0.078018609643502	0.0879275987830859	0.410006661079244	2.51389493008215	0.851409378113511	1.43063379155885
lncRNA	TCONS_00000087	2.59780200726104	1.55700007946569	1.41846699019668	0.648568281962529	0.117286211211089	0.738112671437496	0.253612272833141	2.24463850844171
lncRNA	TCONS_00000089	1.87006961396372	1.12362205548578	1.81575299324421	0.504385264279462	0.626559305886944	2.10001274933872	2.36161324403567	4.31051417672851
lncRNA	TCONS_00000101	0	0	4.16448015889312	0.118657615180647	0	0.8177066681664	0.0423502157037659	0.0274323326009307
lncRNA	TCONS_00000108	1.77563581494833	0.617875716758351	2.365121643713	0.382265007911873	0.0339675753571978	0	0.0308840394665449	2.1883636902064
lncRNA	TCONS_00000110	0	0.0115647703888713	1.07828438014692	0	0	0.906029832314731	0	0
lncRNA	TCONS_00000172	0.0374355387060108	3.88366853575526	0.0949084958488	0.00441124205615382	0.201375789182545	0	0.337166581434215	0.133264077188713
lncRNA	TCONS_00000173	3.36317485769033	6.39864152854323	0.194349442351216	0.205596860465181	2.16257337426658	12.4046546636863	4.82101863208433	6.33712036760666
lncRNA	TCONS_00000174	1.57766039525168	0.679599126025439	0.579644066377084	0	0.818819031192695	1.1096519441854	0.645825399345004	0.979096726353552
lncRNA	TCONS_00000176	2.18805512454341	1.51702211174124	0.458600784578596	0.248369485662989	0.83936842945639	2.77513378478486	1.158282088297	2.12762417496117
lncRNA	TCONS_00000211	100.796246496684	178.597167450758	38.732896475882	41.1564748272821	2.59589182831231	90.5672506411372	55.502253646141	147.258616139903
lncRNA	TCONS_00000213	0	0.113507608974967	0	0	0.00270963074690263	23.0140288322101	0	0
lncRNA	TCONS_00000216	0.392019135438616	0.929420857132319	0.2666795047654	0.189011454823602	0.0519441634394238	16.6076499661587	0.0931769549780001	0.588972792930897
lncRNA	TCONS_00000217	0.474762520271704	0.113491552642361	0.00157368458578245	0.109522658212331	0	9.76448957048431	2.15347993304536e-05	0.224182514266592
lncRNA	TCONS_00000218	0.113989722536169	2.38866275055685	0	0	0.0587670791683486	0.233926527531851	0.111244916638402	0.00194600416913478
lncRNA	TCONS_00000219	0.101458974735396	3.02774166738036	0	0	0	0	0.025670295239246	0
lncRNA	TCONS_00000256	0.226456096750859	1.44490402187896	0.085264324165776	0.0165853833358696	0.0645914838369685	0.0741218717569502	0.0723581289188275	0.399392784537438
lncRNA	TCONS_00000257	1.54537608463261	0.708658957183542	0.290888531979943	0.220394849797393	0.481785366096248	0.307179350996401	0.432600546510414	0.730547452096743
lncRNA	TCONS_00000258	0.908100467863567	1.0629151326663	0.461735769906748	0.0224449725432587	0.0345386804804646	0.747438402867058	0.0650106261203168	1.24698936927308
lncRNA	TCONS_00000261	0.865239866626921	1.06396082130489	0.128418766006791	0	0.00680751861552322	0.161961527313815	0.0797584233516796	0.85199059914306
lncRNA	TCONS_00000291	400.018525259764	532.404278423256	105.101137923292	118.287293284326	20.0167257050101	234.733239613787	219.650745132881	406.92389674565
lncRNA	TCONS_00000355	6.12500268506914	0.184678784118165	0	0.146683896152701	0	0	0	0
lncRNA	TCONS_00000498	7.91202485523009	4.67930787548513	1.5311945735225	1.66579335009347	0.0250063511157803	0	0	11.4154072320101
lncRNA	TCONS_00000581	0.194057437790848	0.170439528572468	1.27883160651001	0.0866449850196218	0.0278626266024936	0	0.114116372786071	0.218507093274212
lncRNA	TCONS_00000612	0.0811959173671845	0.124799335507707	0.589187236788717	0	0	0	0.148548195634441	0.23578269036678
lncRNA	TCONS_00000613	5.89463753983424	7.99588955370954	4.0071312113081	7.57545431029314	0.0573620147456684	3.35007609303376	3.04998892700699	18.673860647211
lncRNA	TCONS_00000621	2.97551988379823	1.45033191206457	1.28912189377094	0.399788470323817	0.171604413926603	4.44584276461497	0.0576053926344786	2.51645071482437
lncRNA	TCONS_00000622	0.258599201751435	0.026498195215497	0	0.089787181216998	0	12.605325926969	0	0
lncRNA	TCONS_00000751	0	0	0.105727173584416	1.02724678009723	0.078709304311275	2.33154262045744	0.00828075187642222	0.247272378470194
lncRNA	TCONS_00000752	4.37234552915719	1.05170394970548	4.34938442322766	6.26954833601608	1.5244821203816	1.12862702474557	1.07940100912934	1.59635492640268
lncRNA	TCONS_00000756	0	0	1.29091709551136	1.36884711639945	0	62.740832587276	6.03793193012336	0
lncRNA	TCONS_00000786	0.848861075423261	0.248516595852052	1.9484594638579	2.27361945115583	0.101565716191893	0.372972473909537	0.258832350991658	0.86240112173167
lncRNA	TCONS_00000847	0.646004469584182	1.89821525353406	0.319801146792699	0.0336443559190795	0.344319774998672	0	0.157582304529838	0.846873967810967
lncRNA	TCONS_00000848	1.71865608529871	0.060911505665745	0	0	0.0165958620082149	0	0.0604189532421073	3.17869501465421
lncRNA	TCONS_00000868	96.6857333809696	121.427197515989	32.5114368817082	32.7583581101406	2.06530518540866	61.6399464420971	30.3588171788478	129.518530767642
lncRNA	TCONS_00000870	0.106458586234044	0.883680267675208	0	0	0	0	0	0.132489553075475
lncRNA	TCONS_00000916	0.517150934605597	0.263787641249575	0.176299336447724	0.304654217668962	0.859469610606257	4.43964849968513	0.0444995407798098	0.655671460149664
lncRNA	TCONS_00000917	1.99439391219314	0.579720242429489	0.737645340063981	0.261710625819186	1.06044715759609	12.6591559784575	0.072122179830853	1.2614605986194
lncRNA	TCONS_00001048	0.815679013243804	8.05210173206794	0	0	0	0	0.618505983585213	2.60255891729976
lncRNA	TCONS_00001049	10.5451513843033	17.0488214393031	0	0	0	3.32684276209015	2.73925803784552	2.97790103808219
lncRNA	TCONS_00001050	10.1256195645177	2.27738537855542	1.61756783140893	0	1.62617662993268e-08	9.63316856451385e-07	1.02517644464652e-07	1.11682605475867
lncRNA	TCONS_00001051	6.85587170226349	3.27624787184938	0.0111001205931221	0	0.0376170008586485	0	0.857616654092288	4.74053055960014
lncRNA	TCONS_00001052	2.21968823605618	0.771317912911156	0.499614906156934	1.03565106952812	0.247165934336256	0.187161465888789	0.946873115793867	0.87956375547199
lncRNA	TCONS_00001082	6.64083299704199	20.392158000661	8.46210714895622	6.16272074424663	2.45884295493535	17.6397197372755	16.5367182137164	8.4991300859851
lncRNA	TCONS_00001097	1.49924703987424	7.01311934487348	1.92424916277052	0.65654013969312	0.101233284636131	0	1.56994338927664	5.78997518831602
lncRNA	TCONS_00001130	0.585209731689972	1.82378324125067	1.06800186335774	0.850816690234474	0.0372802425902461	0	0	1.46884307758854
lncRNA	TCONS_00001131	4.24577425892053	2.69856306748066	0.932198017779566	0.54927304999569	0.0726710918617333	0.227723078215623	0.0255094429210207	3.59688285482249
lncRNA	TCONS_00001286	1.36698404142051	5.15584575661235	2.2318407522461	0.142852600357668	0.425850277114397	0	35.8294667286531	1.31744387150006
lncRNA	TCONS_00001331	0.179884202784534	0.276484701494566	0	0	0	0	2.22141646574558	0
lncRNA	TCONS_00001339	2.78677026629749	3.28586842823031	0	0	0.242109037661195	1.75157419163209	0.0497727543438871	1.06093248636928
lncRNA	TCONS_00001340	2.00855408108546	6.00412814589594	0.0949923964308942	0.119312089377243	0.363246415072914	3.22865547078718	0.0405842573023838	2.80840425939323
lncRNA	TCONS_00001345	0.0595782094757735	2.28931072483083	0	0	0	0.0721506444483477	0.0402784299676615	0
lncRNA	TCONS_00001346	1.13940916632622	0.719660583775314	0	0.106292707755697	0.558719500695789	2.70080517921741	0	1.25065049580689
lncRNA	TCONS_00001347	0.439721641195385	0.966391541482342	0	0	0.137929360586986	1.43141096277392	0.153008460051054	1.51293238797225
lncRNA	TCONS_00001356	6.49533601379004	7.74800182871279	4.24290247496587	7.25272883690594	0.367690836637572	4.72816964547718	0.64039489314082	6.68937288887462
lncRNA	TCONS_00001357	2.6884270177745	3.13299967242128	2.93816749849353	1.47952688929298	0.214484823525552	0.494737299266749	0.234238492286446	2.17624852846045
lncRNA	TCONS_00001358	2.80716543928262	0.942489091131017	0.438314446903514	0.284420743865309	0.0678620947305109	4.73069381984819	0.363944573383888	1.3965949717689
lncRNA	TCONS_00001360	1.48097009075851	0.670955355105156	0.463397239207797	0.900051233521541	0.135499398195451	0.384596290780484	1.05314654594501	0.545915742331321
lncRNA	TCONS_00001385	5.54022266298589	12.4063855865162	4.26285770100139	2.74913171328102	0.124835889418898	0.887894260685511	0.147108359047431	9.79298287757817
lncRNA	TCONS_00001518	7.28381325455648	1.06184570067517	0.61934133157082	0.672844561995867	0.0322409950527042	0.213921502374437	0.114919615919426	6.37697021910784
lncRNA	TCONS_00001524	2.18565882927474	0.0997723158015805	0.0869281843972193	0.0561565812479145	0	0	0	2.49895856019773
lncRNA	TCONS_00001541	0.928530905659587	0.568544448975712	3.71133652318928	1.37873321000928	0.0359952793535636	0.164760262971848	0.0408353442356088	1.00839281054118
lncRNA	TCONS_00001543	0.604441054447612	1.57462963300751	9.20348332331851	2.64031013074863	0.0714236649769438	2.91991659469957	0.88612049739571	2.24276288832496
lncRNA	TCONS_00001546	7.55302597501819	5.63977835340134	6.40869598730743	1.60847941325503	0.255506568808751	2.90815852138008	1.38738385198808	8.48616239311711
lncRNA	TCONS_00001550	6.71349940136499	6.71190708648367	4.09107572820199	2.92925203858756	0.524714436736928	2.57135097703922	0.0904854080630153	12.8435450488473
lncRNA	TCONS_00001561	0.0353795052215047	2.33832395944739	0	0	0	0.0225411397895541	0.00587181761633345	0
lncRNA	TCONS_00001563	0.608236925415968	1.02709541124504	0	0	0	0	0	0.80280216705222
lncRNA	TCONS_00001564	2.23955718834867	2.54194852649125	0.0953458492191881	0.251778117448961	0.00903867502089792	0	0.0274316891432997	0.208241877159135
lncRNA	TCONS_00001565	18.9560359779017	14.4794006393989	0	0	0	0	0	38.7963787360634
lncRNA	TCONS_00001579	0.451589181017809	6.4631314143591	0.117540068055014	0.692149096422239	0.0533619517319268	1.81793677251917	0	1.43623711550651
lncRNA	TCONS_00001580	2.71580562039618	0.702768910586347	1.44302140533969	0.612914212239792	0	6.18649454784834	0.177966974326603	3.28172459188314
lncRNA	TCONS_00001585	1.00136885373543	0.798912209522117	2.35921597217911	1.0609617699571	0.107820510079404	0.224237143306168	0.0610413147414542	2.06329899160107
lncRNA	TCONS_00001587	76.5289630858098	98.7821912763245	17.4381222867387	14.6099931228667	1.93022233735054	29.5187512917856	8.66193176965022	71.1030991286538
lncRNA	TCONS_00001627	0.0376727185629563	0	0	0.0981010512657334	0	0	25.0798841511809	0.0827244666976015
lncRNA	TCONS_00001628	0.353216042670166	0.459375504523026	0.197158817944355	0.0990838089204742	0.0273078098513026	0.250701264638562	3.41378275795385	0.481363070077799
lncRNA	TCONS_00001630	0.0605454405476084	0.0744473958136884	0	0	0	0	1.91074939628164	0.0251166162125404
lncRNA	TCONS_00001631	10.1632627605013	4.88749552377396	3.99502284922787	2.25969522868261	0.050578906329304	0.0777947298995171	0.0448724886763211	10.9587407404856
lncRNA	TCONS_00001653	0.86010095823444	2.76097978654379	0	0	0.06103145728634	0	0.0484151876973178	0.295822008734441
lncRNA	TCONS_00001684	0.196243786712801	1.10765599811614	0	0	0.0160244410167148	0.0751201547034838	0.0329128874417678	0.0315542222527192
lncRNA	TCONS_00001724	17.8747010389202	31.0716424048963	5.46264875837364	4.38611933175751	0.262166241274032	7.05288262356534	2.35748695373908	24.1736709768075
lncRNA	TCONS_00001728	33.9476155540498	72.93189695645	19.796032102909	22.1696630436997	0.787037025920595	28.2320984943674	6.29690707507094	89.1251804076797
lncRNA	TCONS_00001729	6.6168723919891	12.2402164152423	1.30735581011243	1.05470247944559	0.0802054038052945	0.622664016447742	0.826445836889192	9.20676568881897
lncRNA	TCONS_00001730	13.2055153542451	18.1280091256473	4.00119318778767	2.88961346806084	0.218391440951121	9.96590847633423	1.78795762998826	23.5384753746237
lncRNA	TCONS_00001733	44.1649310457363	42.4505543798461	75.195738710856	165.622894929827	0.641648468515696	0	130.908250582655	45.8613667702836
lncRNA	TCONS_00001736	33.9760421406207	31.9716734591393	22.1103311671438	24.4539481226296	0.454005734646566	6.24632185566071	3.24959996049941	42.579704088993
lncRNA	TCONS_00001741	17.7773490736944	25.4882749977334	3.67849891915569	2.94081993844739	0.224718664763807	7.02648550287418	3.56973449384787	15.3452729445236
lncRNA	TCONS_00001743	6.18478529987783	29.7379399634612	1.91807217646123	0.918108982508937	0.0306149864945705	2.42992601169391	0.737668324720908	8.74559163790437
lncRNA	TCONS_00001746	16.7010945042201	28.9720897099546	3.17183811664112	3.52932864734935	0.651948589810272	7.45138234551788	2.19279011034549	29.7860025017752
lncRNA	TCONS_00001749	204.589825462389	309.353513287038	77.2563450735302	59.2423142421481	4.99118192288787	63.7210198636502	25.7863762558983	455.900465133455
lncRNA	TCONS_00001750	10.9306931896021	16.2258788234379	4.59004831944896	3.81862244717813	0.0958777560596039	1.93402131815713	0.158111237987851	14.7225934151063
lncRNA	TCONS_00001758	20.2648119764244	31.1497548358414	4.15473885264471	4.64732674715871	0.511570599988369	11.6592004309767	5.8802966449502	46.0336542302771
lncRNA	TCONS_00001759	0	1.65165384165581	0.0854876227106165	0	0	0	0	0.448220839739039
lncRNA	TCONS_00001760	1.25091588509529	2.38133637267527	0.0149195536776473	0.120857752166302	0	0.278742304963676	0	0.354242369684711
lncRNA	TCONS_00001762	0.307361369171086	0.589125617723119	0.0631471255036858	0	0.031769861341338	0	0	0.438890377939337
lncRNA	TCONS_00001767	12.9780201706556	8.03621652987324	0	0	0	0	0	16.7790574016662
lncRNA	TCONS_00001768	0.869193887960001	9.86434515612125	0.422481397385788	0.275777684476926	0.0408883710632405	0.141886947482722	0.0256035538324735	0.429343437537166
lncRNA	TCONS_00001769	26.8150355857137	7.6375343895721	0	0	0	0	0	0.053218831108834
lncRNA	TCONS_00001773	22.2539617058082	9.05852442513774	0	0	0	0	0	0
lncRNA	TCONS_00001774	0.519319666477577	0.0573983603346458	0	0	0	0	0	28.1220493824072
lncRNA	TCONS_00001775	0.141878538468327	11.3787637950077	0.14107039806502	0.0844809631930495	0.00799182481597843	0	0.0111015672872461	0.0657064867446675
lncRNA	TCONS_00001776	0	9.45726081264822	0	0	0	0	0	0.00387412017572539
lncRNA	TCONS_00001781	23.8964568440302	0.0275722580214717	0	0	0	0	0	0.0967953934059733
lncRNA	TCONS_00001783	0.078698320303498	7.54319013351047	0	0	0	0	0	0
lncRNA	TCONS_00001784	0	7.39955801258359	0	0	0	0	0	0
lncRNA	TCONS_00001785	0	7.907065651901	0	0	0	0	0	21.547224300247
lncRNA	TCONS_00001786	0	5.14356247047958	0	0	0	0	0	0
lncRNA	TCONS_00001788	0.0585798432590993	7.29767324345416	0	0	0	0	0	0
lncRNA	TCONS_00001789	2.27163957947957	8.17766302442756	0	0	0	0	0	0.040729173392797
lncRNA	TCONS_00001791	2.01007024968597	14.1867202279962	3.198801463454	3.59793344072972	0	0.498681471347211	0.118461605815144	5.44728399598617
lncRNA	TCONS_00001794	0	7.9402651734202	0	0	0	0	0	0
lncRNA	TCONS_00001797	0	7.37276782709985	0	0	0.0378283484050908	0	0	0.0625817590059672
lncRNA	TCONS_00001799	45.727651493341	5.67557244639864	0	0	0.0432410128382581	0	0	0.0408158715031414
lncRNA	TCONS_00001800	0	6.06830380901617	0	0	0	0	0	0
lncRNA	TCONS_00001807	7.2636889819968	5.72529832763311	1.06398365600227	1.88204789687838	0.359469665330202	10.7156216039546	2.40022585093817	10.2004564630577
lncRNA	TCONS_00001808	21.7011494083891	17.3126379368315	3.72052923445669	5.13936302709098	0.722750886572847	9.39488492659541	7.36536458200298	18.7969375837603
lncRNA	TCONS_00001962	35.4746968544585	14.0188461734571	4.56758040664207	0.433818661709406	1.42701649957334	9.11543367523776	176.1212601821	41.2087485879746
lncRNA	TCONS_00002104	0	0.12743896625303	0.0956259477621958	0.0933846545702654	0.788305769874726	34.5376737861602	3.52854878736984	0
lncRNA	TCONS_00002165	0.0720927668376161	1.07203749178662	1.28089109496762	1.10322233715602	1.88092057756008	0.33260581686139	1.67745926647707	0.756916689535518
lncRNA	TCONS_00002166	0.190285670292483	0.0760229552984847	4.80808134103183	3.93930777544365	0.0729602241637929	0	0.0989341334561968	0.241587581723949
lncRNA	TCONS_00002176	0.270254726424468	0.262186897794054	0.21726629385684	0.276906820089693	0.0423879108424144	0.0455773962401107	0.0646542842649245	0.56926133616336
lncRNA	TCONS_00002178	2.94128270997288	1.32486757629612	1.28175161388481	0.507613219982657	0.0458922299738106	0.146868523489416	0.0145938121138177	8.19385125798896
lncRNA	TCONS_00002208	1.29087992635905	0.599310463652449	0.453588489369275	0.0494631742840505	0	3.11797295286718	0.315408523297827	5.33717959105373
lncRNA	TCONS_00002209	1.78708157610096	0.496380536824922	0.613143464762587	0.0830016192864067	0	0	0	5.39662155257045
lncRNA	TCONS_00002226	8.90587519127241	2.31452929984892	0.753693161870443	0.187344777789198	0.0141690150863352	0	0	5.67344740313625
lncRNA	TCONS_00002247	1.38903135825546	4.81297635052283	0.970284991906573	1.09239615668076	0.0418397574674226	0.386995428426129	0.0539974983947099	4.10749506723216
lncRNA	TCONS_00002293	7.9151424229002	11.5286794287855	3.19034478757739	3.78535277557143	0.133452626598076	8.61295641732438	0.965713186393685	14.1059548076156
lncRNA	TCONS_00002315	0.893583412214414	2.07982406681435	3.01490210870065	1.70950024710019	0.107510556215116	2.58728537804717	0.127363396875081	1.04035442436226
lncRNA	TCONS_00002346	1.25525454979053	0.905025567063655	0.0309374264578772	0	1.1816171891881	0.186689547274398	0	0.645857663753179
lncRNA	TCONS_00002347	0	0	0	0	3.72139829226403	0	0	0
lncRNA	TCONS_00002348	0	0	0	0	12.9978789107635	0	0	0
lncRNA	TCONS_00002349	0	0	0.0418050034147728	0.0404521316674114	3.5968447764093	0	0	0
lncRNA	TCONS_00002351	0	0.0821573393209979	0	0	4.13488045613326	0	0	0.0384871009119905
lncRNA	TCONS_00002354	5.76904849365612	2.98827006975383	1.45190827106366	0.739542368534189	0.930540361978085	0	0.102519611374976	6.03410815625014
lncRNA	TCONS_00002360	0.166499961505923	0	0	0	1.004049651497	0	0	0.310818125630188
lncRNA	TCONS_00002362	16.8740816884547	2.07670935854454	0.221876070860109	0.0696700435818336	0	0.246864612095074	1.26059094686897	16.2645174360054
lncRNA	TCONS_00002373	42.7980654680615	3.47470711066559	0	0	1.32518209003277	0.970952587301506	0.30384006603137	19.6704985441458
lncRNA	TCONS_00002374	1.14037821634945	0.222395820903999	1.29339668105089	0.747524792328464	0.0472493953645648	0.216888194912101	0.0215020392420441	1.02946083578921
lncRNA	TCONS_00002376	1.45296587212274	0.657139231831507	0	0	0	0	0.221882478557162	4.71729322986742
lncRNA	TCONS_00002379	136.191810500578	24.3202270080411	2.59781037765584	2.38684784047839	2.55950232882095	3.41949849878738	4.84274425569288	32.2263257917938
lncRNA	TCONS_00002437	0.85611751837301	0.273295119299573	1.33120745310263	0.188638101521572	0.00827351095995174	0.303822191813302	0.060241145845868	0.300946781004131
lncRNA	TCONS_00002476	1.86179767582308	1.1941289743122	0.914603619999797	0.19414741893053	0.297670461705364	5.60192344263133	0.0925613446006148	1.71682280868248
lncRNA	TCONS_00002477	0	0.0304917525407128	1.43953902889158	0.0516595961452532	0	0	0	0
lncRNA	TCONS_00002577	0.175373000206866	0.452020712871024	1.6816110868176	4.88644719149489	0.0463223185329301	0.404540677030407	0.762008005113819	0.718541872803771
lncRNA	TCONS_00002578	1.54496475908984	2.44962230585796	0.168583889596107	0	0	2.62598642967703	0.0371910271773727	2.02393198084774
lncRNA	TCONS_00002627	3.05040033690818	3.35228836351295	1.29913440402123	1.1761924597231	0.442119382544878	2.36839463393226	0.455698760595521	4.3081767502539
lncRNA	TCONS_00002656	0.422446504273928	0.0927580821626861	1.50209165839928	11.5978486533039	0.0151636409071823	0	0	0.0500706653298541
lncRNA	TCONS_00002660	0	0.147505433538288	0	0	1.13955010586133	0	0	0.0369343917610425
lncRNA	TCONS_00002661	0	0	0	0	1.30787076572583	0	0	0
lncRNA	TCONS_00002664	0	0	0	0	1.90694201053978	0	0	0.0362871475510137
lncRNA	TCONS_00002665	0	0.175262951592599	0	0.0676794709080669	1.09792764087155	0	0	0.194003610595513
lncRNA	TCONS_00002666	0.693636920325762	0.0522717618226845	0.0268927255513371	0.0113805515650814	1.29805680146518	0	0	0.264516555657829
lncRNA	TCONS_00002667	0.0973362106411312	0.212720503200447	0.452343914185471	0.0726045598787881	0.620701834969245	0	0	0.203479201778368
lncRNA	TCONS_00002668	25.7632391823062	10.6541772575756	5.88368048002577	4.5476052726898	1.76357975990616	3.50352637077411	0.986368472858659	10.5590810793319
lncRNA	TCONS_00002719	20.867418341924	16.1947152620124	1.47786989977567	3.82410411672559	0.0714723076545672	1.82619074197442	0.369468326950462	31.9811369051633
lncRNA	TCONS_00002735	0.0794207652839156	0.0646878114820786	0.0329317762754463	0	4.22256775566105	0	0.0363251372771613	0.110359390797861
lncRNA	TCONS_00002736	0.357117487274389	0.156039693319672	0.130145552111896	0.0653860238463259	1.6359267585655	0.23168487607307	0.034453447079936	0.446525299835617
lncRNA	TCONS_00002744	0.541047238778712	0.11081108494307	0.0166837911452995	0	1.12158192437274	0	0.322043823536312	1.76139570697075
lncRNA	TCONS_00002781	0.600034056674481	0.645302851260442	0.150602670206501	0.142965228508657	0.0236100131084218	39.0819201199574	0.031662108403617	0.848032588042873
lncRNA	TCONS_00002782	0.0792633808681947	0.0201628508754444	0	0	0	29.3813537329769	0	0.0441368422655633
lncRNA	TCONS_00002783	0	0.126689264478264	0	0	0	8.00703017119001	0.0039633560560769	0
lncRNA	TCONS_00002858	0.280756182086941	5.89181756371081	0	0	0	0	0.342994305630514	0.0744098962196029
lncRNA	TCONS_00002861	6.53033374511048	0	0	0	0	0	0	2.30767946118965
lncRNA	TCONS_00002876	1.28238365767313	6.01936760795676	0.997011885748898	2.33755972013134	0.493067782238556	2.3394233118769	0.0733164088768838	5.22811500564114
lncRNA	TCONS_00002895	0.982834937895903	9.18432043850208	0.313952596263643	1.02708241169296	0.327293795163294	5.39528519007198	8.73243718426177	1.84707221259807
lncRNA	TCONS_00002902	2.38577877551003	9.80173844858697	0	0	0	0	0.376085032979038	1.50939034428591
lncRNA	TCONS_00002903	2.89632314734251	3.96200309329868	0.768368253349923	0.965129239543205	0.0899628487741313	0.550606830816853	0.245639296301111	5.07160581805164
lncRNA	TCONS_00002906	5.52983732982185	1.81891179829589	0	0	0.0891043910995382	9.1068342095064	3.07076977399394	4.26354665735264
lncRNA	TCONS_00002914	2.65209062989735	0.378422211153101	0.0433429432145448	0.0290343918544323	0.0917502272469108	1.54318057964365	5.54104968237251	0.429757407428057
lncRNA	TCONS_00002915	0.806462407679629	1.59189342348496	0.0207562126059631	0	0.377988254764046	1.96665443361746	0.446380626199297	2.06299750159378
lncRNA	TCONS_00002916	1.37007142188173	1.6518248594274	1.8095191319408	0.0559651475747534	0.21162048345523	0.576748923601019	0.118405090129614	2.80622703569926
lncRNA	TCONS_00002917	3.97776327745653	1.50233439212393	0.164527078180438	0.349244658101406	0.0160707075804165	0	0.0714052821413368	3.99754848917716
lncRNA	TCONS_00002919	1.13916383474341	0.836550052467769	0	0	0	0.206389635445856	0	3.0224571394055
lncRNA	TCONS_00002990	5.15370129144933	2.47638514788863	1.06866351050997	0.887368546575833	0.285660968098856	0.285413451841558	0.415019707396607	4.10886110712912
lncRNA	TCONS_00003006	0.767831748704632	4.44506399122454	1.1991119334719	1.39751285498799	0.113413370035435	0	0.469022472684953	3.35777337162724
lncRNA	TCONS_00003064	0.255063770817584	3.18932406067769	0.0440675212925995	0.088559307677577	0	1.96122303909878	6.14409334086493	1.12864454129543
lncRNA	TCONS_00003111	0.0433674318341009	0.0666563892750466	1.11734030346508	0.103121381689936	0.0108966628844636	0	0	0
lncRNA	TCONS_00003112	0.0382915722559823	0	0.898899222813443	0.0286033476902935	0.0192425669006954	0	0	0.0317696829300306
lncRNA	TCONS_00003114	9.43840272585723	1.3220698994551	0.800514911333663	0	0	0	0	12.1833586304279
lncRNA	TCONS_00003171	39.543504396828	64.634609740363	21.9097969735635	21.3694361049833	0.844483341195385	36.6777766457067	12.4446667030262	70.7433666138242
lncRNA	TCONS_00003250	0.0969566500277125	0.149023816576794	1.26945562147679	0.454461195898276	0.0730850699529879	0.447308408917504	0	0.160885638685528
lncRNA	TCONS_00003284	11.6067573643128	5.49946418024988	5.77322490901219	0.425061186319829	0.405233018937963	0.74165790788908	0.231893124363247	10.1047604721675
lncRNA	TCONS_00003288	0.075123830096809	0.0859917413940057	2.10111159120316	0	0.0146291376847647	0	0.0446292326128473	0
lncRNA	TCONS_00003289	0.431867374646215	0.365200057447809	0.278182445360619	0	0.173749318981006	0	0	0.443653139198233
lncRNA	TCONS_00003290	1.51459154660712	0.712653393386749	0	0	0.210741264904829	2.9294158225583	0.0152852011338306	2.44173570138633
lncRNA	TCONS_00003328	6.83145208870057	2.27103657176164	0.378253028996848	0.227334320475209	0.137409170208423	0.148406425500376	0.0172004709840556	8.51225097161778
lncRNA	TCONS_00003330	2.17816627940381	0.175414133802293	0	0	0.00517148481475566	0	0.0149446253211627	2.12895978022853
lncRNA	TCONS_00003331	77.2233538583955	22.074305677738	5.73526569169087	5.873025273618	0.187662212903035	1.9644371717698	0.80780831992914	42.5656966019515
lncRNA	TCONS_00003333	2.84887472139035	0.785354992339569	0	0	0	0	0	5.75274879938111
lncRNA	TCONS_00003351	0	0.782168968029875	0	0	0.0319305796367514	0	36.3135654815105	2.86470553802853
lncRNA	TCONS_00003353	0.63905554002083	0	0.152275347303233	0.0277353757505215	0.0501785880091314	0.307112032300571	2.08490639634282	0.233020314266042
lncRNA	TCONS_00003354	0	0.238345013239935	0.0467617812658057	0	0	0	2.4071218474768	0.419938388910797
lncRNA	TCONS_00003362	23.6369696151736	26.3122503042678	5.03627492628716	3.10151019975264	0.453812089924344	2.64273270480864	1.87123210443312	36.9598288341655
lncRNA	TCONS_00003367	0.195947885128423	0.100100980401409	0.337560291158678	0	0	0	2.68087124892075	0.0810515251934366
lncRNA	TCONS_00003431	53.4487882334281	49.4263178207066	7.90714791862015	6.83216400051506	0.586865828084745	37.9759899433819	4.2829157374126	51.9022975050039
lncRNA	TCONS_00003438	2.90458686528726	1.29254394524133	5.42280503298363	2.9261612563977	0.0832655945802593	1.28710812826652	0.321437403042689	1.94432783979863
lncRNA	TCONS_00003448	1.46738326730466	0.902155983368499	0	0	0.0691312874801214	0	2.93626208010208	3.95673172386932
lncRNA	TCONS_00003524	8.37854140882099	1.34763848806779	0	0.0458634284466667	0.00471451804759461	0.481843079868064	0.292454264189899	11.1664317216379
lncRNA	TCONS_00003525	3.4268503768554	0.344417025043523	0	0	0	0	0	5.70881714394436
lncRNA	TCONS_00003553	2.88132282799531	6.13246344209174	0.397034199346134	0	0.841163590278083	4.09382708315385	3.72711751194684	2.96475155204746
lncRNA	TCONS_00003561	6.38042187218391	1.00833701122156	0	0	0.0519959562705811	2.65709998956146	0.268787445122508	9.0965637290957
lncRNA	TCONS_00003571	6.35237263398945	8.64789681382176	1.26326040478724	0.832015530864315	0.0131840668014392	0	0.272614402046363	15.3239854319969
lncRNA	TCONS_00003573	5.37797447527538	1.01140539725063	0.0177938693514689	0	0	1.10083752561031	0	8.7211809565438
lncRNA	TCONS_00003576	3.80139073888221	3.75271968176892	2.77292619711886	3.07282173991563	0.126026347562615	0.880876969096927	0.0582194009056483	6.13654258485755
lncRNA	TCONS_00003614	12.7235117121784	96.1443798731332	0.094358367446475	0.0351459737345269	0	0	0	3.30149188378268
lncRNA	TCONS_00003618	4734.74585218935	2.86783817001447	180601.414733417	206643.965285711	143.977587807386	127.181813251446	125.926728931042	364.961429290282
lncRNA	TCONS_00003626	6.99678615547551	3.10539703378528	0	0	0	0	0	4.89557714266661
lncRNA	TCONS_00003637	5.25780366011463	2.75042297602517	0.0741961199919309	0.0970917657843844	0	0	0	2.85414849194212
lncRNA	TCONS_00003639	64.3332590538423	177.147636044151	14.9794648057393	12.0159851244132	0.554650745280857	40.7924744536794	9.99134113936398	119.132359723852
lncRNA	TCONS_00003641	31.7938925168913	12.1869143006933	1.18419135564211	1.55915674206755	0.0350596342113996	1.79161920231566	0.36247393768748	8.48024712102515
lncRNA	TCONS_00003642	10.7869480486035	2.86214731013901	0	0	0	0	0	2.57301588506732
lncRNA	TCONS_00003643	30.43617333929	23.3752926286246	11.5481279915867	5.05978066723488	0.503262922723079	0	1.70419683792334	29.4457120366772
lncRNA	TCONS_00003656	9.42146393284513	3.5370380463868	1.69358415200271	1.7710877408744	4.57320583768102	3.70701938200123	14.2515257001644	10.8402139145994
lncRNA	TCONS_00003663	10.410040897591	12.5201918838777	22.6294363882027	37.9631839262582	2.05443368642638	4.81235518871078	6.64858634551859	16.8362110984764
lncRNA	TCONS_00003671	24.719472284964	17.806092529526	11.0693586160156	20.1041267171769	3.26212099342859	5.16873616552467	10.9564178981861	24.7670560278951
lncRNA	TCONS_00003679	13.7960349329251	6.67655169370246	7.36070452651927	11.0339540475829	2.69332725183215	2.17784711469512	7.39389286322571	15.6817582596073
lncRNA	TCONS_00003683	16.8577420557998	16.0984235599649	4.86487387464143	4.5753314641639	0.624947135373908	9.0503516087551	3.94376663315189	25.3381011993925
lncRNA	TCONS_00003709	3.70600709464167	10.467853996885	0.381700052335437	0.0547997808493184	0.449072388435441	16.5423859199642	4.56758935294232	8.72635275950617
lncRNA	TCONS_00003716	18.6630909517072	4.76739789402957	0.414234346204522	0.416228390434871	2.88667105933713	0	2.93103936387017	15.1416214030154
lncRNA	TCONS_00003717	1.20399881841483e-08	0.00999555270733043	2.51700127114599	1.14087259032331	1.8073519324869	2.85670047122572	0.240616248717699	0.186613673076802
lncRNA	TCONS_00003718	2.4252113291839	1.92122890969524	0.621211742065719	0.062323020804113	2.36207081151538	2.20831616637775	1.64109408140492	4.90395962659881
lncRNA	TCONS_00003755	1.42485753496252	4.14250216346871	0.955687973832462	0.18037454367894	0.0444997194654938	2.49088949378792	0	6.55576606008364
lncRNA	TCONS_00003791	2.98977200422678	1.4545545398284	1.32025444323023	1.3030766989499	0.0623822023566362	0.240930643589638	0.125399290702143	3.8200774470887
lncRNA	TCONS_00003880	0.203081883751134	1.33538065857716	0.0432437176017503	0.0640836844010926	0.514551692668874	1.68361821176305	0.386092819633317	1.75979618706448
lncRNA	TCONS_00003881	3.56154224782681	1.05327114869139	0.466244653821566	0.0908822837443613	2.13130716295183	0.833519874412678	1.08381703929515	3.97529657856129
lncRNA	TCONS_00003883	3.75858699061123	1.08452492277151	0.370460810305307	0.398588797184114	0.820262519415606	1.23064055947767	0.763644582355118	2.7014798686661
lncRNA	TCONS_00003885	1.36100370550985	0.316357577061566	0.264837532593378	0.239096015814593	1.02837645269469	2.82305392580931	0.865129019807838	2.50637857953606
lncRNA	TCONS_00003889	3.4921206789815	1.40818327385255	0.640894214983232	0.70895381157669	1.08421290642772	3.42631967895635	1.28156794615811	3.49336742723848
lncRNA	TCONS_00003893	1.28074241750394	0.651353370415658	5.8224096364142	5.13074878488417	0.0839973990654654	0.467865188245838	0.0829391203742983	1.3600674377743
lncRNA	TCONS_00003997	3.77328991374019	1.35731642167183	0.740228224445734	1.19018404634757	0.513200801388494	0	0.0455697715013935	3.17565969608547
lncRNA	TCONS_00004094	0	0.0168436321576513	6.36830025139726	3.0483902366445	0.0275351520488894	0	0.0450585060918125	0
lncRNA	TCONS_00004096	0	0.0380913409453884	3.13861587588057	0	0	0	0.251743848317573	0
lncRNA	TCONS_00004097	2.84128949453463	0.58445276390995	0.0832548132687708	0	0.274106272037004	0	2.2986421693306	1.89834686375369
lncRNA	TCONS_00004098	3.17116405814482	0.0953705127227959	0	0.499831456693557	0.029574791785392	0.267181109674327	1.32890525549857	0.341200822641065
lncRNA	TCONS_00004099	0.150317848327119	0.0499422542616548	1.58661561086204	1.7387166964237	0	0	1.72448849212459	0
lncRNA	TCONS_00004100	1.02936442650588	0.655966949956413	1.42913639318385	1.1397772786917	0.156998465135711	1.23582558609269	0.530669008209632	0.905935690668439
lncRNA	TCONS_00004102	0.588322845911837	0.342314142314916	0.226901867543097	0.203810793026	0.0594570219384277	0	1.01916927927294	1.59721231955282
lncRNA	TCONS_00004118	0.0878241555196077	0.0809922218192873	0.091040593439656	0	0	0	7.75254843441171	0.109298681540286
lncRNA	TCONS_00004142	0	0.195939685588785	2.85428854286032	5.36916724758943	0.0719898281749318	0	0.496191457383167	0.215289608269522
lncRNA	TCONS_00004144	0.211775345360215	0.0325501863084455	1.48183643523846	0.662677917943754	0	0	0.419730658768986	0
lncRNA	TCONS_00004148	0.405536707458915	6.06488500172531	0	0.932346956367856	0	0	0	0
lncRNA	TCONS_00004149	0.935490954373526	0.203403328286665	0	0.0254462988872688	1.08067749324029	0	0.337710008631849	0.588520249434281
lncRNA	TCONS_00004150	4.26428977682636	3.92084970247438	0.920696298964872	0.843149279900215	2.13075775233483	0.312466043517433	1.28401238607341	6.13755167939312
lncRNA	TCONS_00004151	1.15683666973889	1.12331923839843	1.56611831118505	2.11747805155186	0.404959102579125	2.69648750880564	1.15219438119882	1.66363977512086
lncRNA	TCONS_00004152	1.58537416730007	1.13143425829356	0.44205853069682	0.791548727880048	0.307425061219077	0.640254255429392	0.0953412276256863	2.12578580998336
lncRNA	TCONS_00004155	122.699142740582	165.325346469607	30.8562330710882	26.0969972522934	2.00351613879962	47.8293854876231	31.0601191750915	110.060256347879
lncRNA	TCONS_00004169	0	1.8596783764654	0	0	0.0792974305196821	0	0.0308875293313124	0.439511267507157
lncRNA	TCONS_00004170	3.30317255016418	2.40667501537485	0.38394164173111	0.871756751013321	0.430225520067959	3.00769499155048	0.543228219197919	2.72520486319807
lncRNA	TCONS_00004171	3.9290140934698	0.907110480590132	1.69972213900899	3.94636191972039	0.808454057714078	1.70502518127251	0.819347088118688	7.03389134566995
lncRNA	TCONS_00004179	1.07807128185176	1.93176143202446	0.120257757489812	0.17703813593459	0.0181985846947034	20.4596699196232	0	0.408179141690192
lncRNA	TCONS_00004183	2.36833437156007	2.64213780478388	0.173371600381145	0	0	0	0	5.49227711763136
lncRNA	TCONS_00004186	0	0.0053473137979331	2.36111477781858	0.0259990349095985	0.598923674306522	32.607674965031	29.7642668994188	0.0212729860144687
lncRNA	TCONS_00004201	2.74175672196601	1.44382726288428	8.37721902410904	7.20726780612348	0.0454216042051538	0.10389885183773	0.0499000264128661	2.64027157315607
lncRNA	TCONS_00004206	2.34502162101863	4.43474123474184	0.927851176517359	0.752106672231144	0.0552789388455357	0.903435816650748	0.0408227066506647	3.08779923280546
lncRNA	TCONS_00004245	10.6526412087968	5.82306317832358	1.43554968655197	2.54429298265507	0.127052564407044	0.789595515753897	0.0703599013246786	6.93008530507561
lncRNA	TCONS_00004440	8.80261542025562	7.4747131516642	3.11740176662581	3.15907996138814	0.328747339804209	2.4739221584	5.17198845584012	17.4180508895161
lncRNA	TCONS_00004448	5.55166581068101	4.20766739858887	2.02841744297354	0.992363165649064	0.772732757799121	3.52817385213044	12.2760372359073	9.1919004921484
lncRNA	TCONS_00004449	0.173335358841178	0.119888563823902	0.516590137290628	0.88017387824244	0.0108882224019814	2.39904215596034	0.0198198502695836	0.053929713509808
lncRNA	TCONS_00004450	1.22953817727451	0.419447522755171	0.0621782605617554	0.0468550183209694	0.350381304274751	24.4376515212928	0.857257662088999	1.77899154832238
lncRNA	TCONS_00004476	5.20822461740838	9.06025422654174	0.0183344195457344	0.0168707334490239	0.285626020362563	0.688562987889329	0.611330155556279	7.78822227049514
lncRNA	TCONS_00004479	3.33662969487892	0.546544443445855	0	0.32579608277852	0.306708744819915	1.06737685257724	0.886819865460422	1.01102641456499
lncRNA	TCONS_00004480	3.86626179579203	2.70677819404461	0.321369681704768	0	0.120018833589756	0	0.0832473692744607	3.81107569533166
lncRNA	TCONS_00004552	0.324923922927448	0.705382868119625	3.61543215428974	0.62251214464805	0.0767891500532606	1.96204151668227	9.12992281585027	0.258347529923426
lncRNA	TCONS_00004568	8.8047984289382	3.7867810656075	1.3594654772624	1.14774770657608	0.527485666522575	5.48437379386998	1.61595770708708	15.808427092039
lncRNA	TCONS_00004580	2.70317576949934	0.878771834219902	0.124428041256426	0.0518980057461179	0.0046199648535513	6.06008550434507	0.00414337732945226	3.48373726194687
lncRNA	TCONS_00004582	7.65387563790278	0.0997953678154059	0.201907919698539	0.0792639687284784	0	36.2246484989941	0	5.92113282867977
lncRNA	TCONS_00004583	3.0783629032728	0.512097345602561	0.828868208993523	0.325392802302088	0	18.3515480658772	0	7.44670252326734
lncRNA	TCONS_00004604	0.216968743322889	0.314014088956619	3.04953303602015	0.665094408614203	0	0	0	0.115008129499028
lncRNA	TCONS_00004676	0.866005991733593	0.0532425648079319	1.75055840775648	0.0451021861082397	0	0	0.356481176907573	0.431103777963852
lncRNA	TCONS_00004690	3.78007871770342	2.25956260073446	2.09254448278528	2.04493070080279	0.849832493923123	1.15296342481183	1.61185278192587	2.38404969132915
lncRNA	TCONS_00004692	0.950714065300651	6.36375742454637	0.231986976424369	0	0.0140426188768229	0	0.580734337276284	1.44883568669516
lncRNA	TCONS_00004721	0.348777974226871	0.189295202614092	0.547089943580441	1.28968632670855	0.25554966567594	0.160908324155486	0	0.293725660738509
lncRNA	TCONS_00005032	1.64640028998602	0.7078208376485	1.66844346395785	2.87259248385849	0.0383475835288915	0	0	3.99660278308954
lncRNA	TCONS_00005067	6.44965850351813	2.36043534425488	0.607813624040743	0.255656072760301	0	0	1.08681668127999	5.06918970790206
lncRNA	TCONS_00005094	30.5990600241378	40.6042913149294	3.43506795784983	1.81987477938606	1.23284509173762	68.6427850313272	6.27793843917638	55.0970272758961
lncRNA	TCONS_00005095	7.27434100328643	2.99953586017405	0.27432303957247	1.27300629991905	0	0	0.77751849082419	12.2199079118294
lncRNA	TCONS_00005100	2.85723985845048	7.15048525532048	0.209161448181006	0.136852535820751	1.22389141304728	4.31333523774655	14.3988641681378	4.91637473481166
lncRNA	TCONS_00005146	8.74885293523987	7.38051830923914	4.11668876121025	3.41908638296923	0.928697114047049	2.52725339462721	1.84389584362839	8.30718290770504
lncRNA	TCONS_00005147	0	157.508603481007	0.539250191172568	1.05964915209621	0.091873824319987	12.6518113698725	2.4249522034083	0.0758423313084554
lncRNA	TCONS_00005358	0.705928583498695	0.729782387253507	2.83484221667883	1.50703545691481	0.810326080047277	7.30752782897561	0.985621789684655	1.22948130566637
lncRNA	TCONS_00005402	0.478758857384754	0.622096727977659	0.763158705502936	0.298196796069707	0.00789656910497361	0	0.247756139522167	0.566940438128552
lncRNA	TCONS_00005502	2.44118235288423	1.34593124341616	2.04233560658417	0.734955437791284	0	0	0	8.13377485743625
lncRNA	TCONS_00005535	5.01518065869356	1.63072987962611	0.329504875119664	0.0735757884493	0.550198925189013	1.3035199593202	0.290766212477641	3.42935580001704
lncRNA	TCONS_00005536	17.6341932795432	39.2478769425009	3.97380833999166	2.63862710656223	0.31097042095951	33.4195790048926	2.93736952908969	42.4143147328043
lncRNA	TCONS_00005537	6.05540038182971	2.74600563003337	0.330982146182186	0.0464054507828546	0.0286214104743971	0	0	4.10850859708527
lncRNA	TCONS_00005538	3.32822141175516	1.86599144196099	0	0.172336245311074	0.0106291531133818	0	0	5.10182585538632
lncRNA	TCONS_00005539	2.13023480324641	1.90981018423087	0.378592278406747	0.471354350154241	0.0988610219327813	1.09187033220628	0.164699979337782	3.04307525072284
lncRNA	TCONS_00005545	12.795665364897	14.6151319417579	9.92309027764937	8.97957717276991	0.759817037038834	5.35367754386189	0.600792778869802	31.0756948224067
lncRNA	TCONS_00005547	1.41781805685666	2.52171487727323	0	0	0.240285400243166	0	0	1.73838995119704
lncRNA	TCONS_00005551	0.217023435171647	6.17712097554355	0.610553665908344	0.420270148629103	0.427300915707251	0.61416426998981	1.11960508931469	0.840106311136495
lncRNA	TCONS_00005562	1.22025475143938	0.0144273057323507	0.0243258632638678	0.0244429632767809	0.0825477062472367	0	0	2.86214680657485
lncRNA	TCONS_00005565	144.977989967655	143.519657136062	16.4757970343904	13.9820558309162	2.14435003034748	74.6921229127609	23.1040910272104	213.588938753205
lncRNA	TCONS_00005566	7.48710357288248	4.37130365677975	0.503987210410306	3.51188537416758	0.0915219520983629	0	0.315408523297827	7.00778522843292
lncRNA	TCONS_00005567	5.74099745442423	2.39610665741773	2.75450206213035	3.36596130548535	0.0163465999594168	0	0.338007887895491	7.35426171989376
lncRNA	TCONS_00005568	3.10422973760465	2.23365050743866	0.944916305394868	1.20962075500332	0.00621713102721896	0	0	6.52603002128844
lncRNA	TCONS_00005569	2.50249736139803	1.64228098207841	0.734002189497463	0.634509977845288	0.297846394558263	0.911466575439905	0.225904296922005	3.62893315188979
lncRNA	TCONS_00005570	25.4848724619272	40.8212965881644	9.87627525795083	9.44279786890183	0.806619993665702	17.5450177638593	5.04890290246662	56.3553901173237
lncRNA	TCONS_00005571	3.90494816054859	1.95630423401835	0.117275039716671	0.0575490370475086	0.0354944211069186	0	0.366969104896682	7.48343765745873
lncRNA	TCONS_00005572	12.9659527259789	4.29272440946422	0.297775649509601	0	0.0901246703869375	0	0	8.35520891940648
lncRNA	TCONS_00005573	4.86535264374682	1.76930446535225	1.21470548037745	0.46963761231056	0	0	0.230362063724952	5.49862397107939
lncRNA	TCONS_00005574	3.36633121685418	2.1628410620025	0.283994041185963	0.278722286293277	0	0	0	7.21765632825877
lncRNA	TCONS_00005577	2.03292317305116	0.688210355872905	0.173391709814579	0.0402060886282284	0.058192390105162	0.11871984910092	0	2.28447986357079
lncRNA	TCONS_00005584	18.3262911685958	18.60710434677	2.64254320312482	1.62121733142276	0.379793489902393	8.30148220146556	4.79056608719882	24.391246330687
lncRNA	TCONS_00005585	5.915966820406	2.4840511455894	0.0855451975564862	0.0839572300347699	0	0	0	6.0975116026335
lncRNA	TCONS_00005586	4.26817541476541	1.87219555384109	0.151489747905855	0	0	0	0.316020967032386	6.17518502621779
lncRNA	TCONS_00005598	0	0.0950129747677459	1.76221391776704	0.120729332427857	0.0194153247527044	0	0	0
lncRNA	TCONS_00005641	4.88505501435663	3.02824753499283	0.857970054949363	0.817843257655595	0.37494240336222	3.36976490865452	0.710487375654241	5.09068441911788
lncRNA	TCONS_00005642	129.617975100438	86.4949298508771	33.9843252419697	45.7339671401045	2.48248582924972	76.4462909975972	37.7290586641059	122.130008990953
lncRNA	TCONS_00005667	1.68168398539542	0.594378402060899	0.668622242597174	1.88179030114915	0	1.18938687532442	1.17914408746693	2.09521094792549
lncRNA	TCONS_00005683	33.9255803339968	28.9837325177695	16.8718846333816	16.2837452397547	2.50336078409083	11.5099672389244	34.3064107531368	47.9015063426727
lncRNA	TCONS_00005752	1.02081042416896	0.895991485889728	0	0	0	3.11171676115127	0	1.77061172388192
lncRNA	TCONS_00005753	4.0327982394543	2.61803067031882	0	0.0503639226375371	0	0.265451668834355	0	2.77491285708084
lncRNA	TCONS_00005755	1.12174057828417	0.379930482826066	0.400063608425003	0.387726091119393	0	0.224059169585151	9.53313558903273e-07	1.25420358209374
lncRNA	TCONS_00005756	0.901379758569538	1.23300890964338	0.291459681913899	0.106656426178519	0	1.9518640936495	0.030889108597586	1.51609911111503
lncRNA	TCONS_00005757	3.12498406809778	1.31207108573168	0.448782388411131	0.0786319477472879	0.0211590134358981	1.34180026343658	0	1.72656874196856
lncRNA	TCONS_00005759	2.90508832047225	0.94071028871213	0.161404520083212	0.119705339896775	0	2.5714772776426	0	3.66209000881593
lncRNA	TCONS_00005760	1.37706104964586	1.138837449248	0.39858795810232	0.314850465193972	0	0.803212063014899	0.0832611703644294	3.63760675930742
lncRNA	TCONS_00005811	0.409631704458087	0.342633782011117	1.38793105994495	1.7096560914568	0.0735182799213285	0	0.0292898416929475	1.50001760317004
lncRNA	TCONS_00005980	0	0.083068269639231	6.24833455956511	11.6161302765225	0.051869723693572	0	0	0.130525628896746
lncRNA	TCONS_00005986	4.60354125543022	0.211148217437099	0.0605985977231566	0	0.0220324374936646	0	0.0133685614932249	1.23084757230747
lncRNA	TCONS_00005988	5.49804788495334	2.69133507377182	0.282409846454231	0.310493405059092	0.0333621928663304	0.749817566790802	0.0645562227867117	6.4877805471192
lncRNA	TCONS_00005990	1.63722985744167	0.0415706448079699	3.66726688760169	6.0014044331932	0	0	0.210544370015108	0
lncRNA	TCONS_00005991	2.84922332155348	10.5415507110993	3.03975487123315	2.44321877169138	0.0575418734041273	0	0	8.44353635838699
lncRNA	TCONS_00005993	0.130001519130883	0.173947649347254	1.03397762022794	2.6369445178119	0	0	0	0.0542725267220186
lncRNA	TCONS_00005995	0.228505674786027	0.110237078684599	3.83618120911968	1.92626399476	0	0	0	0.363370453751646
lncRNA	TCONS_00006048	0	0.106642756096681	0.307097797519859	2.216365448143	0	0	0	0
lncRNA	TCONS_00006049	0	0.245718815844901	0.415939009323248	1.90130275936124	0	0	0	0
lncRNA	TCONS_00006050	0	0.039829304999465	2.03658366710912	0.668280002156985	0	0	0	0.235697568465965
lncRNA	TCONS_00006254	14.2474557400116	1.65433112416896	0.0468031734992216	0.0744020043681998	1.1401807671822	15.70856990812	2.24942320526055	4.01815515924484
lncRNA	TCONS_00006255	5.82917649293636	4.87438726181828	0.402252775096212	2.96489508473295	0.60576924111098	6.18483896388029	0.655963392884075	1.95542723073129
lncRNA	TCONS_00006256	0.150273087810698	0.351125489501138	7.32121273434763	4.02824483073957	0	9.02003085178259	0	0.237363058487758
lncRNA	TCONS_00006259	0	2.01543705371974	3.67529737708473	2.81719123345526	0.109250660225253	3.235215808801	0.153218432934685	1.98971530852556
lncRNA	TCONS_00006260	6.47720309124345	7.65553252554044	8.11048427767326	3.47699956330824	0.30926461055335	2.17857013362148	3.19866473625735	8.52103500830913
lncRNA	TCONS_00006261	2.00804189712864	0.913037791232877	5.16208735175956	7.12285076816905	0.201669205046241	0.79228644331322	0.164511543301928	2.30507778601752
lncRNA	TCONS_00006263	0.432928532754868	0.591482319276423	0.174527087767595	0.250524610713008	1.09987898194942	1.33154059473121	5.12628583030229	1.07757410364653
lncRNA	TCONS_00006290	7.4220825601051	0.319193451740364	0.0887063333388464	0.145099476580842	0	0	0.555147690807318	6.34290429730512
lncRNA	TCONS_00006291	3.17661340587851	0.335229149114642	0	0.684670585320806	0	0	0.242549624473441	5.94597171453171
lncRNA	TCONS_00006293	2.53969998683326	9.91922564990027	0	0	0.246968545750672	2.78834322994708	1.12825509893711	1.95962108681959
lncRNA	TCONS_00006315	0.00934671519827593	0.0119136462992463	0.113065684242249	0.0433336367494518	0	0	7.2106310569956	0.0115229268888288
lncRNA	TCONS_00006316	0	0	0.241998929853919	0.574861220061119	0	0	6.94234083238595	0.068864751218468
lncRNA	TCONS_00006317	0.0867078369872278	0	0.058731859707613	0.219376985087695	0.00394850986543764	0	1.28538337392854	0
lncRNA	TCONS_00006357	8.04414012431576	1.60907170374531	2.60440401161662	0.676603774300826	0	0	0	4.47193613406971
lncRNA	TCONS_00006358	8.54768567200376	2.36417525240165	0.651160940398668	0.0798841875761191	0	0	0	5.41537418712513
lncRNA	TCONS_00006359	8.97149144703274	7.74668066891059	0.649749742201311	0.372777403999572	0.0610104981468363	3.36487977014815	0.837260395387005	10.854888177433
lncRNA	TCONS_00006363	1.92760333698116	3.4383702677335	0.836197429491054	0	0	0	0	5.27909502464107
lncRNA	TCONS_00006364	3.55546444437708	3.10888788877485	0.39041144372735	0.212869040288324	0	0	0	5.88949053481261
lncRNA	TCONS_00006368	25.8915847112984	39.5043555238883	8.2342573500612	7.84097632730429	1.18652133649203	39.6120961225973	9.5107301845536	43.4843356453762
lncRNA	TCONS_00006370	2.52035583459939	2.50131205278655	0.281143135753209	0.0551848603904217	0	0	0	5.34383719553321
lncRNA	TCONS_00006372	4.769982909472	2.84905991253394	1.10851406893315	0.348139784219199	0.02684019737582	1.37158912504643	0.832484900366643	6.7554406543528
lncRNA	TCONS_00006373	1.76359231801352	1.89279732139635	0.24837090944978	0.174467139077382	0	0.386372682552994	0.0577084572461897	1.58614919132672
lncRNA	TCONS_00006376	1.75265364448562	1.40581732385219	0.21153878542492	0.282519460364527	0.346773095494999	0.227398195546608	0.056211856697511	1.68849185442197
lncRNA	TCONS_00006377	6.53475397993691	11.1117118905279	0.905160880012237	0.380528606668049	0.0975326874902008	0	0	10.6836894531684
lncRNA	TCONS_00006380	8.96031550070945	3.17845427346959	0.154336736244343	0.201962397076717	0	0	0	3.28279386852913
lncRNA	TCONS_00006381	10.7888471591755	2.86642281828476	0.305231690811876	0	0.0184762626301859	0	0	4.55847949904011
lncRNA	TCONS_00006382	4.0489323071829	5.09560253306112	0	0	0.104023691772338	0	0	2.78746043121992
lncRNA	TCONS_00006395	6.7057722625676	13.8680376481728	0.806024468167632	0.738655723116757	0.0554404910181684	0.420352547562098	0.0148773357854391	6.50310487832949
lncRNA	TCONS_00006419	9.09338781613888	12.1903410916891	1.97484560199204	1.11556613184006	0.384029025490196	2.02938373426097	4.61084071529262	14.1058299469714
lncRNA	TCONS_00006421	27.4385388633344	42.262728739615	12.1582364007983	10.184775869787	0.73807051195818	15.9124031296136	6.67522558499262	46.6181733727874
lncRNA	TCONS_00006422	0.411352846073457	0.638508463564853	3.17776342916177	0.428470768028277	0	0	0	0.597258359054086
lncRNA	TCONS_00006426	7.77333087244941	1.81037230628511	2.09301730842429	3.20852328753587	0	0	0	0.710412389460796
lncRNA	TCONS_00006427	15.609367836021	8.20344120516403	0.309570416482531	0	0	0	0	4.49888493519035
lncRNA	TCONS_00006428	1.23277596114133	2.87475726939566	0	0	0	0	0	0.605135474849356
lncRNA	TCONS_00006429	1.58198722296607	0.163090164345973	0.454489482923675	1.0168166859824	0	0	0	0.21918086157271
lncRNA	TCONS_00006430	1.33093726570994	6.45245591408398	0	0	0	0	0	0.767369094375078
lncRNA	TCONS_00006460	6.627326011548	4.57040519953774	0.739190725046809	0.447513263589517	0.0247450215372198	2.41041835820045	0	4.2312680390286
lncRNA	TCONS_00006461	9.51562917144669	0.918117383901735	0	0	0	0	0	0.672523728689554
lncRNA	TCONS_00006498	3.25015071151028	1.36194808941583	0	0	2.06150134774843	0	0	4.07823019084832
lncRNA	TCONS_00006499	2.83976807584087	0.493983300839687	0.109349204096518	0.11623095033133	2.52482428775482	0.0479021811331477	0	2.6413670192556
lncRNA	TCONS_00006501	5.01104566754045	2.02015800622599	0.0254892825869498	0.0394124132101859	0.0281818397017255	0.197257196595458	0.0176890163493614	4.56378607827814
lncRNA	TCONS_00006502	3.01048038305961	1.88859984690581	0	0	0.00603186953302058	1.60198577245788	0.015868171595679	2.38682928169101
lncRNA	TCONS_00006508	2.02248200279114	1.7057279451299	0.114736364517377	0.0768591221611505	0.0111740374501646	0.396178537550816	0.0168745394799071	2.45000716940356
lncRNA	TCONS_00006513	13.6428900168935	4.64589519564733	0	0	0	0	0	5.10469818161951
lncRNA	TCONS_00006539	0.0820266200746168	0.0985070364723036	1.1192028413739	0	0	0	0.0497856245793411	0.0722522428736963
lncRNA	TCONS_00006540	0.0156136663236911	0.0179570812512025	1.75854071990744	0.116043959350282	0.0146741271655293	0	0.0598592361970865	0.0120733736959197
lncRNA	TCONS_00006563	4.34194634786012	1.42818259718048	0	0	0.0233211492754347	0	0	5.75381412323285
lncRNA	TCONS_00006564	1.2528414583096	1.41027435144781	0	0.0533395986009823	0	0	0.680254119212868	6.86227190245924
lncRNA	TCONS_00006565	3.82898404136601	1.17549183530532	0.563020874698008	0.0190541231284584	0	0	0.243002311342559	5.58804710736449
lncRNA	TCONS_00006569	4.62030549365042	1.30022404078569	0.450966590586794	0	0	0	0	6.73495583788816
lncRNA	TCONS_00006570	3.92708505488276	8.89879202141836	0.196566440341435	0	0	0	0.492065904827449	4.69699112100641
lncRNA	TCONS_00006612	1.57620143933899	0.150017705221744	0.313460962398126	0.552955312584185	0.612874347672228	17.6125389879873	3.75376656296374	0.782423081610602
lncRNA	TCONS_00006613	1.16348304279698	8.70006429286796	0	0.0445816557739215	0.109986206189823	1.40513016915237	0.284280869906862	1.66515700509597
lncRNA	TCONS_00006674	2.08330738351681	1.01583053343981	0.0186172898944016	0.0935345496819352	0.00902516540671462	1.40855479392353	0.0164285243647078	3.02845163421513
lncRNA	TCONS_00006704	3.14905713587445	3.43468373833742	0.427638068771581	1.04924965798849	0.469179339225729	3.30703811650455	11.3741564907237	10.0350942665925
lncRNA	TCONS_00006716	2.34282812337188	2.1317050678898	0.553708112650376	1.69910728813766	0.612898555037032	19.9382953398579	3.05593911275079	2.60240307515002
lncRNA	TCONS_00006723	1.69573771844522	1.55192996676661	0	0	0.0122443145500306	2.9056079553699	0.0914917617198619	4.11774621578776
lncRNA	TCONS_00006759	3.09211934391305	3.04559248238196	0.301807428129653	0.0987350016656482	0	3.11194205740709	0	5.1219771406482
lncRNA	TCONS_00006767	5.41706641146958	3.4475808399545	145.418499191227	152.724380863059	4.86081832785489	10.3945188462194	20.5312853306719	4.52892633122678
lncRNA	TCONS_00006769	173.393525197536	200.749877203905	48.1574736402618	40.1429037395079	22.9847763815654	380.943088721861	296.455419625891	376.085842756553
lncRNA	TCONS_00006780	8.39693622352874	2.82197552842318	0	0	0	2.27885841880944	0	8.45179430991228
lncRNA	TCONS_00006782	2.8538861326466	1.47874963752962	0.0101315265585361	0	0.00491149375295528	0.99198688728141	0	3.7814123028008
lncRNA	TCONS_00006785	1.2971590201024	1.82147217283533	2.03535140440472	0.152526099049937	0.0565137155620154	0.386438733883011	0.13665757219863	1.09356960002093
lncRNA	TCONS_00006791	0.858368610826377	5.05201189337681	0	0	0.0405715870126763	2.07329129340137	1.25838245893051	2.09297010925937
lncRNA	TCONS_00006792	2.73593129416003	0.507647842599695	0.410833176258638	0.080641383666888	0.0497370482177517	2.54166515589173	0	6.58180805565843
lncRNA	TCONS_00006822	3.26602200943667	1.28322562808229	0	0	0	0	0	5.75729548104452
lncRNA	TCONS_00006824	4.85693572292592	1.3389211848567	0.0677232813988849	0	0	0	0	5.5167962119065
lncRNA	TCONS_00006828	5.77492244651033	4.01255778687189	1.9871619690888	1.56268304234922	0.267631850549814	0.266783514326841	0.237427161971115	8.53149786223105
lncRNA	TCONS_00007010	20.438189713534	4.31461843189833	2.21539702326343	3.31082451374287	0.350494523234389	6.22990917204052	0.945309572245956	16.3421410609193
lncRNA	TCONS_00007012	0	0	0	0.225690723728803	0	0	1.29138498753254	0.163301446151147
lncRNA	TCONS_00007036	2.81833687989875	0.0866365160350731	0	0	0	0	0	0.755941415776174
lncRNA	TCONS_00007075	0.067321284074597	0.123502623255354	1.24837826843183	0.204346175566321	3.11747557529703	0	0.415210036603801	0.0279275010594312
lncRNA	TCONS_00007096	0	0	2.02800682022142	3.59503404711475	0	0	0	0
lncRNA	TCONS_00007097	0.0819092050746561	0	0.699394292279075	0.653680725011998	0	0.377887191720937	0	0
lncRNA	TCONS_00007246	3.73145298935887	2.51285456554696	3.3100946359053	2.22368782154793	0.128371644940256	2.52541048870254	52.9274168685329	2.24053979145292
lncRNA	TCONS_00007318	6.15867787815351	3.7773764232517	13.7856563452524	23.2184766274863	0.192484479371096	0.372623865633028	2.10613868079961	8.0882647931924
lncRNA	TCONS_00007341	3.36280487223941	1.92180687348751	2.24204826900666	0.317179003409026	0.773657843833595	1.24961090771221	2.02253418900727	4.71897364056809
lncRNA	TCONS_00007343	69.6505179961324	60.8865067848508	12.6366597392735	9.97733796441373	2.04302047742033	15.9326208537891	10.8780741446537	55.4497687953869
lncRNA	TCONS_00007344	5.24105648429022	1.55846498863126	0.825050472779709	0.664127428118174	2.6419142401665	0.881783074382419	0.438918120202678	2.90264050211586
lncRNA	TCONS_00007489	0.60344276362895	0.144079210336945	0.510696658067014	1.10582880043697	0.0271481478550073	0	0.242049489117413	0.237641388911889
lncRNA	TCONS_00007490	0.927829938025335	3.58804289119683	0.206505803667138	0.731082329062906	1.33128075287491	2.54062166333778	0.239103725931113	2.96230180113642
lncRNA	TCONS_00007491	0.749644876080338	4.44310178280983	0.767167087113127	1.13062051037914	0.33326494641358	12.0622732367096	5.34397634302529	1.0380201583893
lncRNA	TCONS_00007495	11.5792210059651	1.83226627356736	0.733639510256588	0.489563005428233	0.354928136050433	2.59880669759915	1.33089374733084	7.64996993068436
lncRNA	TCONS_00007515	0	0.724229524948048	0	0	0.0944307733653609	0	0	0.20482579598848
lncRNA	TCONS_00007564	2.53655350138549	2.80606574118486	0.331269449602633	0.0416080146032457	1.37003847483811	5.62081901773273	0.127891457969459	1.853438629125
lncRNA	TCONS_00007565	4.7085958141469	7.25787621584388	1.70382434857332	0	1.04492821861269	27.7392076496459	0.561209648350616	4.20037449513433
lncRNA	TCONS_00007566	2.61702055790957	9.25847090595014	2.38406223162099	0.286506992672442	1.16333048186394	22.5754075352591	0.913475012282575	5.21850732411586
lncRNA	TCONS_00007571	0.566888546384058	0	1.1066272364754	0	0.0669862798336954	0	33.242716191662	1.80293595350817
lncRNA	TCONS_00007606	3.76454533541663	2.18675017042339	0.179970519426794	0	0.127096228750206	1.85567940447458	0.187717183416008	5.95369083860369
lncRNA	TCONS_00007633	0.997146769462977	1.53935848797896	0	0.0764161614687726	0	0	19.0072563875676	0.211422130276656
lncRNA	TCONS_00007636	196.127778388046	302.026989723265	45.8023686224879	40.6613628901557	9.42337510591125	220.620983714255	91.5060102230811	294.994738134337
lncRNA	TCONS_00007643	1.55681412153886	2.3635360979571	3.03906812020372	0.255656072760301	0.157680558540084	5.37186658991474	0	3.41024432633138
lncRNA	TCONS_00007674	14.4546484585312	18.8433921430978	10.7854193469025	10.9433547724237	11.0581133632934	4.95387623695585	119.284433290112	35.9052007912883
lncRNA	TCONS_00007752	3.16944210315262	0.69052573770046	0.359250438241821	0.0391757450968074	0.0966494290770125	2.46949200871752	0	6.44910513428701
lncRNA	TCONS_00007761	4.90750902003755	2.53635908360351	5.79012212765574	5.3144753418574	0.138636962478516	0.551016377630909	0.156857193079749	3.56205030724518
lncRNA	TCONS_00007775	2.19742364371553	1.48333694778912	2.14480330368427	4.10472956409168	0	0	0	5.38712306383282
lncRNA	TCONS_00007777	1.49125531791329	1.758583048767	2.32887224392583	0.380940267620448	2.03624960091482	0	6.88249643375258	8.2559815947337
lncRNA	TCONS_00007778	1.93631988953857	0.373652423680939	4.53588489369276	3.11617997989518	3.7066390599837	0	15.1396091182957	7.18466483411079
lncRNA	TCONS_00007875	59.1738535646648	67.3291622107877	13.754702289118	10.7965664111013	0.942019464018965	32.9562175869061	9.01897819770688	60.3252641924892
lncRNA	TCONS_00007900	3.31522002731974	7.52786230401875	2.76693894607672	3.1549424802241	0.0774315030233724	1.00652798045007	0.107684217246495	4.82336603114558
lncRNA	TCONS_00007979	0.34530536132777	0.53326961081969	2.7771811569608	0.714485167574278	0.00816058878222831	0	0	0.146428183540494
lncRNA	TCONS_00007998	8.97291267877863	13.2841112628711	0.734545618127612	1.83000311071985	1.03463056331946	52.4347868662509	35.1845831681848	11.1868952306176
lncRNA	TCONS_00008017	10.0780186023833	0.45580295654696	0	0	0	0	0	2.00326217056463
lncRNA	TCONS_00008018	6.81232542955843	0.912900807856838	0.36939971672119	0	0	0	0	2.90885618445979
lncRNA	TCONS_00008020	23.0310482319083	8.17088680655883	6.53516313682133	6.59637122990545	0	0	0	16.6251387932603
lncRNA	TCONS_00008021	5.45796121372277	0.483623705566967	0	0	0	0	0	3.01117438723458
lncRNA	TCONS_00008022	7.58262108656989	0.504559111859638	0	0	0	0	0	3.18772287494656
lncRNA	TCONS_00008023	9.34868830878973	2.25502515344286	0	0	0	0	0	2.1680041253808
lncRNA	TCONS_00008024	8.96226875212653	0.586255114007949	0	0	0	0	0	3.30127098290596
lncRNA	TCONS_00008025	11.3984007187383	0.17184015206717	0	0	0	0	0	1.51048110186959
lncRNA	TCONS_00008026	7.85289817938338	0.744158300636143	0	0	0	0	0	2.15561553037862
lncRNA	TCONS_00008029	6.48717675688192	0.782395683672783	0	0	0	0	0	4.91234723564544
lncRNA	TCONS_00008032	5.4872735725505	0.882401146999379	0	0	0	0	0	3.7165785006528
lncRNA	TCONS_00008033	6.64298640270807	0.952763322916894	0	0	0	0	0	3.6164011825759
lncRNA	TCONS_00008034	10.2230260642881	0.770602120780832	0	0	0	3.85821113592198	0	2.70944811558381
lncRNA	TCONS_00008035	422.460558868992	211.063882899455	6.11512193400345	6.16596294292741	2.03276659715172	3.41126898650124	17.0102694123632	361.855234363177
lncRNA	TCONS_00008037	8.55936330742981	1.27054135498757	0	0	0	0	0	3.02469485885088
lncRNA	TCONS_00008038	5.55826263399094	2.21859038989223	0.133316894736697	0.033646539590201	0.019945007427908	3.15680039019047	0.620992189669559	6.68338153378104
lncRNA	TCONS_00008039	5.5480316835009	1.01962466035691	0	0	0	0	0	4.27124421393391
lncRNA	TCONS_00008040	5.00195776221228	0.96522979033474	0	0	0	0	0	3.55561948627296
lncRNA	TCONS_00008041	5.78400558856432	1.4255888286861	0	0.0511482924460322	0	0	0	4.19108465406655
lncRNA	TCONS_00008043	9.27090043330056	0.486143849267182	0	0	0	0	0	2.66279411413503
lncRNA	TCONS_00008044	6.5895535894602	0.635794396106725	0	0	0	0	0	2.79867062733897
lncRNA	TCONS_00008045	8.48432634504409	1.07712095318081	0	0	0	0	0	4.10277045658655
lncRNA	TCONS_00008046	53.4943755832496	84.4939616389087	6.93428610991121	5.14202261494554	5.21270588420199	46.3161782740039	29.5609358276734	68.9304605270878
lncRNA	TCONS_00008047	5.7480196517876	0.81558650854215	0	0	0	0	0	3.85335613582911
lncRNA	TCONS_00008048	10.5073989724144	1.44829784502809	0	0	0	0	0	3.18264750478437
lncRNA	TCONS_00008050	5.9068716932188	0.909455899147945	0	0	0	0	0	4.39678249039491
lncRNA	TCONS_00008051	21.9936711981551	1.21260786553059	0	0	0	0	0	5.32943332169081
lncRNA	TCONS_00008052	5.94083875298429	0.955338358924778	0	0	0	0	0	3.14904691879636
lncRNA	TCONS_00008053	8.95781642691361	0.554036352354495	0	0	0	0	0	2.9219996487891
lncRNA	TCONS_00008054	4.70475345651454	0.836203565263662	0	0	0	0	0	5.11893061149391
lncRNA	TCONS_00008055	3.24923922927448	1.28383957045457	1.32623508052096	0.679104157797873	0.0174520795575592	0	0	5.94982190126678
lncRNA	TCONS_00008057	8.50332819576088	0.854630543525551	0	0	0	0	0	3.56831074131824
lncRNA	TCONS_00008059	7.40104491112521	0.973760861713961	0	0	0	0	0	6.18178376876257
lncRNA	TCONS_00008060	16.6040833658287	0.745138746355031	0	0	0	0	0	3.88894156155264
lncRNA	TCONS_00008064	5.46538701129246	3.06039127967245	0	0	0	7.07197381837127	0	5.01806166791436
lncRNA	TCONS_00008085	24.3322807898534	2.4351000162358	0.262684243001735	0.128904029952374	0	0	0.821973727382216	23.317212853944
lncRNA	TCONS_00008086	32.5575862266414	37.8325316018728	11.1635381423134	12.3914381891251	1.29110554913083	17.0954549836281	9.62160143104676	59.203213322843
lncRNA	TCONS_00008087	26.1281649404269	12.0874358708452	3.44124571153698	3.02615916030668	0.795001734105894	7.09985413042087	5.96475640368719	34.5967115878723
lncRNA	TCONS_00008094	81.4289530172812	83.3592157175757	23.041432433855	21.8743713146272	1.00361352029978	36.761672247047	14.9439459881067	151.931585488944
lncRNA	TCONS_00008098	23.6312562073354	27.3334415591103	5.10798638271737	4.91320479719555	0.655187359509535	9.62178062934411	6.5387682095885	37.2309752452879
lncRNA	TCONS_00008102	10.5544123455768	18.5723468310198	5.78418481517784	2.92158840397186	0.109642255263585	8.37469504347963	3.06478352766024	21.1810842276669
lncRNA	TCONS_00008104	21.1544714082796	47.4328066952837	5.96759261172768	7.50963336394665	0.214774330317556	172.09510383517	9.62120002212033	39.542799813731
lncRNA	TCONS_00008105	13.120034160631	1.94752172342792	0	0	0	0	0	9.09435496750647
lncRNA	TCONS_00008106	5.843799030197	2.91476671320476	0.116010736314521	0.0759048265593161	0	0	0.242008621593574	7.40276119200658
lncRNA	TCONS_00008107	3.03123309662188	1.94770943088925	0	0	0	0	0	7.06598983623148
lncRNA	TCONS_00008108	199.609782586241	202.815871984365	23.2400310915383	24.8610015305684	2.56278994478384	83.6905684957195	23.4808350313067	185.583801141562
lncRNA	TCONS_00008109	9.16071149422679	6.48800709525575	1.01514193878846	0.862557444525287	0.137485672915556	1.6134679856336	0.655596425980943	14.8787888981894
lncRNA	TCONS_00008110	30.1060433378367	16.9625835719422	2.69002966817881	3.02722041725851	0.412683164662139	5.25119751777622	0.802998701846588	35.47722432822
lncRNA	TCONS_00008111	3.90998599078313	1.45092573136954	0	0	0	0	0	6.09938839686063
lncRNA	TCONS_00008112	7.42334549733962	3.28471959413326	0.434355089110059	0.24418636278713	0.231063311980119	7.88503824978928	0	5.69832825636832
lncRNA	TCONS_00008115	42.7335238535776	33.7863345661447	11.2297727926051	9.27199468821749	0.251449143415404	14.2563977125311	1.90322529800481	54.7410169911135
lncRNA	TCONS_00008116	5.9819884432703	2.17701923358272	0	0	0	0.533623231734482	0	6.82707611639864
lncRNA	TCONS_00008125	0.891215850388421	0.551581081382149	4.15260113664544	1.88563189927437	0.0499682917645629	0.16904423158932	0.0585352078819	0.998729219688773
lncRNA	TCONS_00008129	1.7796405702324	11.4063820022906	0.248146374591334	0.0487080113178818	0.0300415567956458	1.5351851561827	0.31059312599557	9.70282326124624
lncRNA	TCONS_00008130	74.9450327151289	245.440892617536	29.4368940993732	18.7312614706022	0.751217959426728	34.0545525071251	7.25240558517525	172.905675256063
lncRNA	TCONS_00008132	11.9801086690876	5.31715463338774	0	0	0	0	0	10.4144411942753
lncRNA	TCONS_00008133	10.8212247564179	3.67865214425274	0.175122828667824	0.107420024960312	0.00662532649870304	0.338567770134567	0.273991242460739	11.2787833665644
lncRNA	TCONS_00008135	4.44584331918151	2.05918588122729	0.33971673379746	0.42216089509398	0.0667521179537481	0.417242845692439	0.0684259688137711	5.78266664042216
lncRNA	TCONS_00008136	21.8568337091794	12.1052557588923	6.51583901417803	6.4488833617521	0.0317039110538079	3.23619901213178	2.09503354296498	18.9948646155371
lncRNA	TCONS_00008162	7.00678230097453	12.2666847302262	0	0	2.61123154688032	1.42699645744702	3.03794360784161	9.0824247756564
lncRNA	TCONS_00008164	3.65587265612321	1.13441977972621	0	0	0.00652675046888697	0.120044981778341	0.0178516763675482	3.16113103661078
lncRNA	TCONS_00008165	3.70258896126126	13.8411518145773	3.06938351509386	1.74767180276036	0.131110979622039	0.65200459081296	0.0618795703861722	9.02409592683508
lncRNA	TCONS_00008175	0.151962712247548	0.298228848890309	0.203346319393988	0	1.13962225635862	0	0	0
lncRNA	TCONS_00008176	0	3.79099842039162	0.693744990055423	0.7089788418099	11.6379871577681	0	0.0478806637313481	0.156339656005603
lncRNA	TCONS_00008179	0.663330166308317	1.70670783397501	1.68335910743519	0.550703689788233	0	0	0.27012580584511	0.996228096025605
lncRNA	TCONS_00008236	10.449335066016	1.7330755111853	3.05021812129445	1.60743267416215	0	7.19120901859058	0	9.20375170274019
lncRNA	TCONS_00008259	3.36116072428392	1.34908094220751	1.0592302834897	0	0.449300757290895	14.1422987367342	2.92093912077996	2.01345805583269
lncRNA	TCONS_00008345	0.799769861751094	6.44886910304906	0.0446067582455777	0.131336181460909	0.0405019959543356	0	2.23328710835923	0.666179165211351
lncRNA	TCONS_00008346	0.818737775636534	8.75503571392199	1.5073890601616	0.501374678256674	0.0233063515918843	0.340286388257078	0.137691030475193	2.21727787541388
lncRNA	TCONS_00008351	45.711685385403	17.6512636993605	0	0	0	0	0	39.6791025600718
lncRNA	TCONS_00008450	22.1457731982966	13.0435748579011	2.91910361755883	4.1267702507775	0.131199442897755	6.95634631661904	1.15279295903157	27.4011430085384
lncRNA	TCONS_00008451	16.360204540382	26.0825793104103	10.6118475388031	8.50766597685668	2.27841491276451	14.1129302077146	24.269855845338	63.1818345110976
lncRNA	TCONS_00008452	14.2861992922524	23.3414237844099	5.64476549892973	4.51613368208478	1.94134500000602	8.62667047549311	13.9625349509215	50.3581440812312
lncRNA	TCONS_00008518	2.68896095386902	5.15183514726867	1.04982802998963	4.09192239025287	0.226957551339654	9.27839702237292	10.8875966381284	9.40718745061426
lncRNA	TCONS_00008536	23.5864356501445	10.5447636641308	5.11547156645148	1.94364359620882	0.327550233756768	0	5.07417415263582	16.9416730749903
lncRNA	TCONS_00008859	0.312734576039872	0.576601929496696	0	0	0	1.13278898262083	0	0.743308506651773
lncRNA	TCONS_00008860	0.206530389610374	0.287914754614938	0	0	0	0.509915987102341	0	0.401541305295904
lncRNA	TCONS_00008861	0.206131439577338	0.440189103595243	0	0	0.00822783974919161	0.633321412490844	0.068457557135769	0.518022567519565
lncRNA	TCONS_00008891	6.30927154397645	5.11425182114096	1.21200793170502	0.864193088292205	0.425532362481871	1.44813145245676	3.88181894384956	8.82458578450994
lncRNA	TCONS_00008900	5.21777364582311	6.24788267243726	2.78237228075039	1.0606364320595	0.00897265205874102	0.178496625753539	0.0603872865358577	4.27641003778256
lncRNA	TCONS_00008902	138.887738267897	227.796764982251	184.035900274251	161.564442002023	2.41555288482972	39.0419541170814	18.6627776377875	324.73640553737
lncRNA	TCONS_00008926	38.3004838129559	35.9915930055721	7.46375813052726	5.98752077013879	0.830563679570239	11.776150679425	3.13518237284935	46.2591411275166
lncRNA	TCONS_00008927	2.50839302007029	3.75351495932766	0.226292616996325	0.146669362885562	0.0101898458169396	4.44004062622439	0.0383051291936658	1.30756017878541
lncRNA	TCONS_00008950	1.38090041593689	0.259621791642246	0	0	0.37064810732473	0	0.0221920439705398	2.11607208402439
lncRNA	TCONS_00008951	20.966393789644	19.1556338897349	19.2978252199383	19.6908742489077	0.542919663759421	4.76748221147833	7.38950195939763	32.197289132599
lncRNA	TCONS_00008958	0.458185342546981	0.425229052531671	0.553532647019866	0.164430025440752	1.54166332899745	0	0.0311661713739737	0.847594643129796
lncRNA	TCONS_00008969	8.52931027890899	4.64502630299045	1.68636777810841	0.852481467522675	0.0938897702625986	6.61884056034866	5.527786738816	11.3319765086214
lncRNA	TCONS_00008998	0.960411795124294	0.0276781358899603	0	0	0.0527880181581041	0	0.0137271602457256	1.7701888198051
lncRNA	TCONS_00009001	2.53700801073161	0.0749337934781828	0	0	0.0305903143430206	0	0.126506644400838	6.47692887560324
lncRNA	TCONS_00009006	18.9962214764999	3.06598991016512	0.930434062447045	1.17281529439426	0.069444901419052	4.15908843691374	0	15.301760573552
lncRNA	TCONS_00009014	0	0	9.98033023115893	10.2942004357888	0	0	0	0
lncRNA	TCONS_00009015	3.34581670050674	8.35233433081042	0	0	0.538926679024142	6.30311783001935	2.20237343545629	8.84823291368831
lncRNA	TCONS_00009016	0.186430442269106	0.400118317995677	5.76820941723367	6.73612836479701	0.0198994126018	0	0	0.661361223969894
lncRNA	TCONS_00009017	9.4959297194754	16.190390220006	0	0	1.76732566389131	14.4216705705292	9.69256562551105	13.3308226784801
lncRNA	TCONS_00009019	4.76783103748276	1.39811559513457	5.87638477081356	3.9045709114837	0.143609182380308	6.77420649970301	2.96948824460607	3.12192594054835
lncRNA	TCONS_00009029	5.87190340056215	67.868181270973	0.0955215429097219	0	1.96591506288788	82.7336514656107	14.9449768614948	19.5828534772688
lncRNA	TCONS_00009078	5.23740936847851	0.490942423444982	0	0.0366952295036811	0.218344970392715	4.7675339570099	0.547841629554851	1.37375870135794
lncRNA	TCONS_00009153	0.951428351462417	12.2162008031752	0	0	0	0	0.0870320635987498	0.315751746671937
lncRNA	TCONS_00009180	0.104129903925613	0.257828535087511	0.785212848441557	1.13805473743732	0.063737614606571	0	0.0511093864664951	0.331877145705318
lncRNA	TCONS_00009204	1.99329221328261	2.56313845270042	0.927261824129828	0.868805505796499	0	0.244641660611753	0.0311249823982171	5.08346589660695
lncRNA	TCONS_00009206	0.252164881538757	0.539522222146777	0.465242976181661	0.0442465238864593	0	0.511876047553277	5.75705683908331	0.449109627313174
lncRNA	TCONS_00009207	14.2513164312126	17.0042855406745	87.4289034087576	133.392696560194	0.0688086405943675	6.53166296414688	1.2006188415818	26.6237781812861
lncRNA	TCONS_00009208	85.8797465629001	123.944305740791	42.0284689758765	44.4315359913987	1.28968941164482	69.1624460619716	26.4928406845221	99.7373244331014
lncRNA	TCONS_00009253	3.48628129719479	19.9975530408713	1.0399728188748	0.579638560753504	0.19429493657021	3.57439308642685	0.803509247206511	5.07964261087715
lncRNA	TCONS_00009262	0.307384544318627	0.299221263943478	0.982479737536288	0.133406649386094	0	0	0	0.127515128463667
lncRNA	TCONS_00009265	0.234075259690335	0.119925721289833	2.38729581668553	1.30035201008303	0	0	0	0
lncRNA	TCONS_00009268	0.0410246788555293	0.176555520455733	2.25437560630059	1.82637429656321	0	0	0	0.028364401589327
lncRNA	TCONS_00009269	9.77241919107385	22.5022251596739	11.7116698899736	9.65162571294412	0.369514088760105	12.3444073395404	10.7830175649268	25.4917428705357
lncRNA	TCONS_00009271	0.131311632021061	0.227373617585307	0.685323870534792	0.416758322523828	0	0	0.0215927651460189	0
lncRNA	TCONS_00009272	0.208178184213567	0.560601256202836	1.81844957711567	2.08061748772843	0	0	0.0114433929776531	0.468116784721027
lncRNA	TCONS_00009275	20.5503918597566	33.1620988255785	15.6006093463725	15.1008375523849	0.786066137968556	13.3951283307844	11.2888811352885	30.1562082069668
lncRNA	TCONS_00009289	0.38782660011085	6.42462536596879	0.804060423168955	1.36606490875063	0.0243616899843293	0	4.78932770084489	1.40425007585696
lncRNA	TCONS_00009297	0	18.2749392228092	0	0	0.134513828908689	1.23491364567177	1.46913454725545	1.22146070423091
lncRNA	TCONS_00009302	0	0	0	0	0	17.7438182306158	0	0.0524609704104012
lncRNA	TCONS_00009303	0	0	0.0446153912951132	0	0	13.6644332996095	0	0
lncRNA	TCONS_00009304	7.22892758761067	2.65708390173112	0.470388063049619	0	0.122029269464484	8.31459454097915	1.26163409319131	6.66007025892174
lncRNA	TCONS_00009331	2.0454856407913	1.29042482698	6.0202264384319	2.67288088564238	0.179728935853006	3.1670748891328	1.92225351994109	2.11288950981994
lncRNA	TCONS_00009348	0.719999833539126	0.392860919800612	2.46423465018208	0.97500083846911	0.0407047156012298	0.830427773312097	0.0905603905014018	2.28493324787598
lncRNA	TCONS_00009503	1.27938990392819	0.961514624235613	0.847928781976101	0.222286717006048	0.0141748186093694	1.12724281876307	1.41052507885342	1.06923385448161
lncRNA	TCONS_00009504	0.955479026658071	0.201209375011341	0.91364777745078	0.862196506026957	0	0.000575211958244159	8.81176439275881e-06	0.442810000867642
lncRNA	TCONS_00009534	0.181165761224061	0.104851475999595	3.31834457513969	2.62147495907893	0.121448389192733	0.591964749990418	0.334179415873377	0
lncRNA	TCONS_00009549	5.15881490388226	0.951579520900431	0	0	0	0	0	2.4128129218361
lncRNA	TCONS_00009550	7.50528498029598	1.81037230628511	0	0	0	0	0	5.63593828972232
lncRNA	TCONS_00009553	6.76924839432184	0.914385199414329	0	0	0	0	0	2.72700170474728
lncRNA	TCONS_00009554	13.1120874409699	1.01209790351372	0	0	0	6.33414977826561	0	2.22409422086309
lncRNA	TCONS_00009556	11.0113107214302	1.3062645705919	0	0	0	0	0	2.9662123806023
lncRNA	TCONS_00009558	5.44986034364674	0.730320646285471	0	0	0	0	0	2.24684063903101
lncRNA	TCONS_00009559	10.5073989724144	3.80178184319873	0.586044846358801	1.37741077316324	0	0	0	2.18807015953925
lncRNA	TCONS_00009560	9.38160622536998	0.905186153142555	0.366278028974251	0	0	0	0	4.59992022175866
lncRNA	TCONS_00009561	7.91565612492026	0.812493260090031	0.0657540835832409	0	0	2.0339747707705	0	4.1065608212017
lncRNA	TCONS_00009562	23.2879255408859	17.5909056253707	1.60627236468231	1.80762385100228	0.150927233029163	3.9320328829	1.63100298661668	27.0475636530876
lncRNA	TCONS_00009563	10.148893459564	1.01298415386706	0	0.0893975409126797	0	0	0	4.2047455541536
lncRNA	TCONS_00009566	5.54564882332231	1.18905119099207	0.0481142276728433	0	0	0	0	3.78877845302441
lncRNA	TCONS_00009569	11.3439596672705	1.82420702914973	0	0	0	0	0	3.08362408351106
lncRNA	TCONS_00009572	256.73283951532	296.347667840108	85.095051633333	82.0827538396262	2.61089254364996	100.392711821644	94.539307804469	237.874472964748
lncRNA	TCONS_00009573	8.88125389335025	1.18728432777654	0.0417762892484687	0.123002399665398	0	0	0	3.00610004028704
lncRNA	TCONS_00009574	6.94383750348813	1.30273412580652	0	0	0	0	0	5.58921747491994
lncRNA	TCONS_00009575	5.39590133034331	1.61972103730639	0	0.091891981748227	0	0	0	4.83054847429581
lncRNA	TCONS_00009576	13.5442491089788	1.1702861949582	0.0789248560156959	0	0	0	0	5.35773835450707
lncRNA	TCONS_00009577	6.93847960417988	2.58220514222363	0.0773980358844399	0	0	0	0	6.51507362168005
lncRNA	TCONS_00009578	364.120945809608	146.411166025952	51.9456929695139	62.8701934998338	2.72776560589687	80.8342249793273	20.6106456353675	220.89321645834
lncRNA	TCONS_00009579	6.44191529981885	1.42956381826092	0	0.0493675008328241	0	0	0	3.75611656980868
lncRNA	TCONS_00009580	9.56501825019123	2.16821838931811	0	0	0	0	0	5.49770695165769
lncRNA	TCONS_00009583	10.514587942702	1.72366865176954	1.23552174984264	0	0	0	0	5.35699935611334
lncRNA	TCONS_00009588	6.14628187727685	0.928834707449226	0.0578226571588033	0	0	0	0	4.98504942861323
lncRNA	TCONS_00009589	6.49707611101798	1.66426111885511	0.224477687157288	0	0	0	0	4.08390542195167
lncRNA	TCONS_00009590	64.6379489292726	89.1345216761528	21.7994850221804	23.093849198325	4.15277910226886	83.6530919097528	42.89662956689	96.2186651991706
lncRNA	TCONS_00009591	9.98470948271519	1.45476346040768	0.0784881490659108	0.025677060292324	0	0.809292778510797	0	6.35819088567413
lncRNA	TCONS_00009592	5.64546893190372	1.12957885745847	0.0914085766508675	0	0	0	0	6.39133930208922
lncRNA	TCONS_00009593	6.18025399794992	2.09810329998163	0.89366804320178	0.0877078966686256	0	0	0	4.61060082039746
lncRNA	TCONS_00009595	15.0246776391264	1.81207378401658	1.36872316090378	0	0	0	0	3.18563871484526
lncRNA	TCONS_00009598	29.6837914527715	12.3003470768897	2.45091959334758	3.1405306403559	0.175092640474708	0	1.10608217247651	15.6110272167252
lncRNA	TCONS_00009599	11.150472949801	2.83119898119478	0	0	0	0	0	8.39913995962504
lncRNA	TCONS_00009600	9.37215933732619	5.47709508094993	0.212411940740935	0.481565998690001	0.0299530350973838	0	2.45661581919515	10.4285818295513
lncRNA	TCONS_00009601	7.37108116654575	2.25502515344286	0.280763725313596	0	0	0	0	6.194297501088
lncRNA	TCONS_00009602	7.69809795196456	2.03067807370238	0.0444162938636581	0	0	0	0	6.17102260014454
lncRNA	TCONS_00009605	5.55442832135004	2.42641002639822	0.495184807391978	0.0335167405522916	0	0	0	5.14659491653102
lncRNA	TCONS_00009614	9.36748756524877	2.35984754607756	0.0134954541033585	0.0264898784956617	0	0.834911283694585	0	6.68771974624472
lncRNA	TCONS_00009615	8.98894525294429	1.4856768463191	0.0240353606025628	0.141578569925475	0	0	0	5.48349556549318
lncRNA	TCONS_00009619	7.37425807623291	1.88822949297227	0.0664400427264342	0.195620167234516	0	0	0.0692998927066973	6.58491937032842
lncRNA	TCONS_00009620	4.86989957596378	2.19274176171495	0	0	0	0	0	5.22011716298025
lncRNA	TCONS_00009625	9.38428540849003	2.01889686512423	0	0.170072332712033	0	0	0	4.30210324302123
lncRNA	TCONS_00009628	10.3110532817534	0.596918422970168	0	0	0	0	0	2.4048449121871
lncRNA	TCONS_00009629	8.12740740903405	1.0228363428083	0	0	0	0	0	5.43192242403101
lncRNA	TCONS_00009630	9.60527203434982	18.6021911166348	3.5274000975119	3.61669699086124	4.11337417958056	12.1182203548822	22.9236282363839	27.3793073754709
lncRNA	TCONS_00009631	11.1948578487608	1.08013809870792	0	0	0	0	0	2.67031480509088
lncRNA	TCONS_00009632	9.82761701313347	0.526788662894438	0	0	0	0	0	4.05167984087559
lncRNA	TCONS_00009633	13.8939861521737	1.31427846366301	0	0	0	0	0	4.47661500385378
lncRNA	TCONS_00009634	6.5724649305628	1.21951075660572	0.197387021306807	0	0	0	0	3.75184015625671
lncRNA	TCONS_00009635	12.662381788539	0.509055183153437	0.205986059858787	0	0	0	0	4.61444498991941
lncRNA	TCONS_00009642	10.6699356650281	0.79960456451784	0.202221928904913	0.11908086126238	0	0	0	5.295339142296
lncRNA	TCONS_00009643	7.40104491112521	1.37325249728892	1.33362769523958	0.109072640728932	0	0	0	5.5170678080277
lncRNA	TCONS_00009648	7.79183932154205	1.25299529240854	0	0.0829341931131439	0	0	0	4.99066146350859
lncRNA	TCONS_00009657	12.5391348465727	1.97973970972536	0.326369812468785	0.0291192218260925	0	0.917783253667692	0	3.90738971859846
lncRNA	TCONS_00009658	14.0807800230879	1.91847905510251	0	0.420616203095747	0	0	0	3.99555809627942
lncRNA	TCONS_00009659	9.78703432499703	1.99057424124998	0.299691616907771	0.0294128469381389	0	0	0	5.07711820277595
lncRNA	TCONS_00009660	5.76931847402674	1.01209790351372	0.0682565355831281	0	0	0	0	4.91154140440599
lncRNA	TCONS_00009661	6.46061138482433	2.22281050839367	0	0.0383804480158948	0	0	0	4.43334721149298
lncRNA	TCONS_00009662	6.25991463848476	1.76890481146068	0.0763751543529274	0.037478704743862	0	0	0	4.20277409616749
lncRNA	TCONS_00009663	14.6716749339486	2.71962992294283	0	0	0	0	0	6.22158515527781
lncRNA	TCONS_00009666	11.3467123874033	1.90647509207598	0	0	0	0	0	6.46004654214414
lncRNA	TCONS_00009667	3.3514165635284	2.26353468232377	0	0	0	0	0	6.66179165211351
lncRNA	TCONS_00009668	7.76611887535111	0.960660939807495	0.330416727183797	0.0381509685060838	0	0	0	5.40959389388739
lncRNA	TCONS_00009671	13.7596891305426	0.452593076571278	0	0	0	0	0	7.62509298021255
lncRNA	TCONS_00009673	4.62037393178936	0.767738769328661	1.42393178176712	0	0	0	0	3.10916033339761
lncRNA	TCONS_00009678	9.81163227467559	3.07567223613065	0.999305656359758	0.140107948383733	0	0	0	5.97610861381271
lncRNA	TCONS_00009679	10.0923339697162	1.92613723936121	0.140723701608072	0	0	0	0	5.27457303485178
lncRNA	TCONS_00009681	12.1899563242062	3.19240815840342	0	0.0667267919753465	0	0	0	6.09227377754067
lncRNA	TCONS_00009683	5.78803662946008	1.25858284207655	0.724304294075767	0.596820742926517	0.0956051553399795	0.287691686857298	0.0253082468408829	3.96990680353301
lncRNA	TCONS_00009684	22.090657332337	25.0372486425748	3.77861631924686	3.54798352015799	0.160813585626622	6.71109575054293	1.49401722634795	29.1647529502631
lncRNA	TCONS_00009688	7.11362569127568	1.94988522066509	0.189362184882319	0	0	0	0	7.11291783438042
lncRNA	TCONS_00009695	4.50486048760964	4.56461618065022	1.32437850082134	0.663436284211768	0.322852943621746	3.09620243983643	2.81143413089272	9.78830856917176
lncRNA	TCONS_00009709	10.0790545829139	1.69126886508214	0	0.16791446006954	0	0	0	8.3623016264688
lncRNA	TCONS_00009711	0.529220799619515	0.711013960009969	0.922000623507303	0.39271462167576	0.0189055795679678	0.552061278513167	0	0.435034614983683
lncRNA	TCONS_00009764	3.54399698546514	1.47288865825805	10.9062860229562	2.48417007660986	0.0433435208419152	0.238297666060419	0.0296441060926723	1.18847144865534
lncRNA	TCONS_00009772	2.33706590250879	1.38082228330711	0.652166163917641	0.38864365768094	0.103820753560252	0.755469705681183	0.487504021564949	2.95684315845419
lncRNA	TCONS_00009777	6.29322137106578	3.49452406152595e-10	0.145467158708769	0.468692817662194	2.88629379144556e-09	4.95741275034755e-08	0	0.0741462334010479
lncRNA	TCONS_00009779	4.92173332894475	1.76417783926168	0	0.00441718465764293	0.984119113693795	5.58887467444643	1.06394372156675	5.8732100031244
lncRNA	TCONS_00009782	4.35424787375135	3.16564682736993	0.388436145515145	0.0865281038557955	1.78904634833226	3.90999900590656	1.67087884274467	6.42105701959084
lncRNA	TCONS_00009784	3.44230279587051	5.83780349339782	0	0.0150644365022995	1.10994453621111	1.46327515575967	0.416720240390624	5.83166645206998
lncRNA	TCONS_00009788	1.76427040526507	2.85658589925218	0	0	0.426243811735255	2.0657999719659	0.22458109207558	3.39969672932594
lncRNA	TCONS_00009789	0.21015318382192	2.85877544936123	0.0404765690289948	0.0879582578187497	0.0419011984145836	2.08115947257376	0.296794270453349	2.21537453134335
lncRNA	TCONS_00009879	1.436314419465	5.35320951229147	0.0234219943542249	0.0353021149748661	1.73664915938407	0	0.758286903816982	5.42551533388668
lncRNA	TCONS_00009906	2.59334044691841	3.58492780877046	0.418600746727873	0.670354025092603	0.510812023509438	5.59887744799944	0.628793829464319	2.55471093061015
lncRNA	TCONS_00009915	0	0	0.961668282297749	0.532805106460658	0.00576490696105699	0.135400118291966	0.019595438904896	0.0162405533048114
lncRNA	TCONS_00009916	0	0.385807651326992	0	0.115356804436789	0.621378783768992	0	0	0.247870977627849
lncRNA	TCONS_00009917	4.32902594464528	0	0.358763717186771	0.00135194066691303	0	0	0	4.49770185372319
lncRNA	TCONS_00009918	0.89282968843092	0.399105435151416	0.586839322233793	0.306154815712364	1.98091355071017	4.69067908104651	2.45871932874642	0.0509889413266008
lncRNA	TCONS_00009926	49.2484424671151	12.0502906637103	0.276656809118849	0.135760627290266	0.983860985057401	42.7892032893475	6.92556587326292	62.6332438015597
lncRNA	TCONS_00009927	30.554906563217	10.2002307562306	3.45788216996736	0.254382039175117	0.62757910010306	21.3803859625178	7.02910423349443	42.5106940930681
lncRNA	TCONS_00009928	85.8521209690524	11.2881553025509	2.5427834722568	0.226871092716178	1.46923240435239	28.6022052209683	10.1267163213489	60.5719704973058
lncRNA	TCONS_00009929	44.7953714993186	10.5927114384274	1.08238567598305	0.559101816660899	0.758639795706912	28.1949449056642	6.41733705233344	51.8293154844842
lncRNA	TCONS_00009930	0.532799876818954	0.382163298510267	0.460260777944928	0	0	89.3097389271383	0.0812299260254998	0
lncRNA	TCONS_00009966	6.44976871297907	6.99223744397072	169.108930529848	188.529821365397	10.297877859012	20.8576373256413	28.5248256053019	19.3722741634841
lncRNA	TCONS_00009969	2.11234318632251	0.0083333484268945	29.6411948897774	39.1101287091957	1.68779103602009	23.938529554286	29.011409802383	0.12643423217935
lncRNA	TCONS_00009994	0.131269069947079	0.0020305773127436	0.00171954170517194	0.00276167412984063	9.66620927201707	1.2151390741008	0.378807622789428	0.0142921829644203
lncRNA	TCONS_00009995	3.32479320489838	1.05172879720128	0.13548934828508	0.0538353863077033	12.208258924436	0.0483528471665199	0.0171260144032532	3.08478092312611
lncRNA	TCONS_00010039	0.843413454641463	1.07759589505666	1.6575609925439	2.17647429138457	0.0583543804245853	0.661204409928865	0.0254024210946156	1.15635031046293
lncRNA	TCONS_00010040	0.0539783286877571	0.13194046614478	2.29064116976293	2.19217542072685	0.0276408227483554	0.90223262814725	0.119485118598141	0.02284256989918
lncRNA	TCONS_00010041	4.63885583088117	3.23280096575347	1.68723552944751	1.59075836696232	0.83554165856214	1.65138494215377	3.78003751317065	5.66971734204034
lncRNA	TCONS_00010048	0.617563493585605	1.62540627043047	0	0.0189194884583914	0.0182554482090364	1.17316796338818	0.066460848566318	0.437940855266719
lncRNA	TCONS_00010061	2.76319085052383	2.22154197082336	0.132202563877798	0.0664194807581827	0	0.392244607819756	0	3.05086727568922
lncRNA	TCONS_00010062	0.936511834096687	6.15574309241673	0.0457042883254337	0.0897117677700178	0	5.65509329940058	0	1.48924410922467
lncRNA	TCONS_00010063	6.9008119638839	5.85513037381984	0.327643265655711	0.224438927172407	0	1.70120401470602	0.0240936221262076	8.30844126880404
lncRNA	TCONS_00010064	3.3483484884569	7.36594976295022	0.515618291198736	0.201878384105362	0.018152363952665	0.791634909475919	0.0242187903958481	6.70355207160359
lncRNA	TCONS_00010077	3.88163419449094	9.04572565312495	0.157420050312099	0.00901619825263559	0.00211029802146195	1.3890040976667	0.0207810930717634	5.79291543816331
lncRNA	TCONS_00010078	5.17530774862836	0.750284056007831	0.205102188600964	0	0	1.78475084665042	0.12673010140683	1.98590882738887
lncRNA	TCONS_00010079	1.36540949553115	5.39432687041143	0	0	0	0	0.0159323952042543	4.13488177880279
lncRNA	TCONS_00010081	6.38108453960434	5.45415516731542	0.929389881966776	0.454979109959484	0.00748448965215328	0.70426169282829	0.0523588881892993	6.28093843334445
lncRNA	TCONS_00010099	0.195766066716023	0.141663960778372	2.44580068135047	0	0	0	0	0.363192461856592
lncRNA	TCONS_00010100	0.220251917582638	0.0677277621435455	1.42698961665996	0	0	0	0	0.137053661695201
lncRNA	TCONS_00010112	0.518144752987786	1.33212578787815	1.7870139668999	0.951249115226387	0.363597096980555	5.73771489872661	0.168955862276076	0.604457259723955
lncRNA	TCONS_00010170	3.51310053299479	2.25812300835841	0	0	0.338829213997929	0.242481164924276	0.0144235776200859	5.67181445166002
lncRNA	TCONS_00010173	3.83229537068627	1.81039614070055	0.0981976963125208	0.0747759580590935	0.175644275912067	0.107564498594924	0.0133914550364392	5.62881072849226
lncRNA	TCONS_00010189	0.16825259267967	1.62759067457216	0	0	0	0	0	0.467034224982006
lncRNA	TCONS_00010190	0	1.2501375342782	0	0	0	0	0	0.13648163876458
lncRNA	TCONS_00010193	0.196661160984396	1.39906696158385	0.294467917072292	0	0	0	0	0.206429777678595
lncRNA	TCONS_00010194	0.0429822013351844	0.765858305484117	0	0.0388221348779784	0	0	0	0.197289096025145
lncRNA	TCONS_00010195	1.09168116696284	1.37448499717964	0.0663897962654007	0.196365175411699	0.0961383371274097	0.576472030732241	0	1.00447220660862
lncRNA	TCONS_00010197	8.8997376043579	11.4983979767923	2.91154870628874	0.719345946834871	7.37612285269094	10.0988035941945	8.30088832880353	16.8387692609508
lncRNA	TCONS_00010240	0.405979586835923	0.199678936812331	0.505017631533186	2.53724344492797	0	0.749192893890855	0	0.23578269036678
lncRNA	TCONS_00010250	0.344063251294566	0.0929833873368939	0	0	0	0	0	1.1968688537755
lncRNA	TCONS_00010251	0	0.184083893087946	0	0	0.561425414404093	0	0.0737081889414545	1.00290811162247
lncRNA	TCONS_00010252	0.711096617657198	0	0	0.00502605006484782	0.498126889192201	0.534844380545953	0.283719849189606	0
lncRNA	TCONS_00010253	0.572980602633157	0.22955512278384	0	0	0.653687228587323	0	0	1.18567227913233
lncRNA	TCONS_00010254	1.28873307661501	0.122860728139357	0	0	0.259032601792731	0	3.5427780901748e-05	0.91418947948635
lncRNA	TCONS_00010261	0	0.312390913147252	0	0	0.274117923467717	0.930578927014217	0.339825375673533	1.47338791988156
lncRNA	TCONS_00010262	0	0.408555343256419	0	0	0.314094962873007	0	0.0153248526618217	0.258442256963959
lncRNA	TCONS_00010263	0.464973003568938	0	0.124507567316209	0	0.353483631729469	0.923328300420205	0.457934366799262	1.00429581866173
lncRNA	TCONS_00010265	1.87026388836978	0.626882189405509	0	0	0.403054899543372	0.033127389711731	0.0911037738866154	0.863491629724306
lncRNA	TCONS_00010269	1.28704322244113	0.839151623113521	0	0.064746693835384	0.239324605564391	0	0.137215703020351	2.89946238767154
lncRNA	TCONS_00010271	1.23912030416877	0.380909276201784	0	0	0.0933692045893331	0.211728426534372	0.0209905059048666	2.33789081817735
lncRNA	TCONS_00010280	7.47021355515441	0	0	0	0	0	0	0
lncRNA	TCONS_00010283	33.3715546357821	26.7559830310551	9.74758045396501	5.38275616334482	0.265628016171333	0	2.61639659256782	53.9092079534068
lncRNA	TCONS_00010355	7.01035217281482	3.20172942748426	1.37490477955243	1.00276003865405	0.117888177250263	0.344296052792789	0.0842814394296524	7.23785897027081
lncRNA	TCONS_00010358	0.150792417967628	7.93386459053615	0	0	0	0	0	2.12685610494116
lncRNA	TCONS_00010361	0	0.0740900539838052	0.044168208698447	0.475279812534556	0.0374702459431478	0	0.744549977140108	0.0282719220178701
lncRNA	TCONS_00010362	0.0674633549182878	0.0865134984508483	0.113642923466052	0.168328940672627	0	0	2.57330829509454	0.0126127177996052
lncRNA	TCONS_00010364	4.15926490873152	13.8687153031988	0	0.234370963549771	0.0867315468921125	1.47738663331448	0.89669861168969	3.43672594137499
lncRNA	TCONS_00010365	0.7265452865713	5.03242992074237	0	0	0.228193102612955	0	0.249228182123693	0.904198183651456
lncRNA	TCONS_00010403	0.0554449822259565	0.0170439528572468	0.431066833655061	0	0	0	1.44547405529024	0.115003733302217
lncRNA	TCONS_00010404	4.90659961446383	1.33985163738266	0.0361441835401971	0.106419727299111	0.0109393855183589	1.11805006510039	0	7.70630873322293
lncRNA	TCONS_00010405	6.72175631044048	2.96590254452764	1.2266388969777	0.245295511105911	0.0151290492656592	18.5550105950539	6.56946998261461	12.9671995394321
lncRNA	TCONS_00010406	0.733806201365267	0.483373316354335	0.0181114484762839	0.0545959004858017	0	0.644839355266458	0.191785834088938	2.44978783340754
lncRNA	TCONS_00010407	1.90169598768206	4.05599565540361	0	0	0	3.62631264540826	0.733662500473383	8.48865412620925
lncRNA	TCONS_00010444	2.18669141598711	0.0889292333611413	0.03174621284872	0.0252281352120156	0.0012477235102929	0.0485385828034638	0.0162025390543753	2.25772489595356
lncRNA	TCONS_00010448	1.10561453088996	2.25833888522047	0.404297765390392	0.155243776358532	0.00911044308315512	0.43768637361322	0.0316013160436388	1.800011725899
lncRNA	TCONS_00010505	2.2718370382128	2.13223841586079	0.171721660806864	0.0246497565363137	0.178384455849721	0.873424541270388	0.519541658843298	2.68990034950344
lncRNA	TCONS_00010563	11.9792840524351	1.51975341115076	0	0	0	3.80348473683089	0	7.01645079317974
lncRNA	TCONS_00010591	26784.1968039799	86.8589496685398	72840.3533282348	27027.9203213653	465.290132975871	5.92413283150034	4.099914397838	30049.3282135565
lncRNA	TCONS_00010598	7.05795011392073	5.37540500906335	0.344446888174461	0.150245756765681	0	0	0.239515523210712	5.17073209152609
lncRNA	TCONS_00010602	21.0756143330355	46.4188952747255	11.1807556514582	9.2770183612248	0.298504382730791	14.2332377744682	3.07630764514245	53.7091597334307
lncRNA	TCONS_00010603	14.2905880522904	13.754358717112	4.20807101504843	3.53212370698598	0.617576186849013	4.65637827127707	0.614215705714593	18.2075257314495
lncRNA	TCONS_00010658	138.066267598305	218.355296896821	87.8634635035261	78.9609806512439	2.55165394125946	35.1843545329326	18.8902763925085	263.853767978373
lncRNA	TCONS_00010659	9.49171740924478	5.39374479003033	9.65801501664548	8.49810501858938	1.19099599782364	10.2711584278943	29.6352522094467	12.4846778139247
lncRNA	TCONS_00010660	38.5240957127599	22.7816440408453	21.5420682563139	18.666073113402	6.57865255680173	33.0179374635711	232.587894187698	57.5722971845526
lncRNA	TCONS_00010717	1.44268161488227	1.6111599506395	2.57561403818465	4.75860371598166	0.0805541267676677	61.1275637734983	0.293265635507535	1.52945079584215
lncRNA	TCONS_00010756	46.2864851104244	15.2066764706016	45.080934196243	12.0092221097175	0.196037058043816	2.00357913285114	113.905290769842	44.6503076220306
lncRNA	TCONS_00010762	0.715268769934248	5.08969771209955	0.139628134535151	0.479626806748967	0	2.15956247473754	0.436914894017929	0.379140894026326
lncRNA	TCONS_00010786	7.97377423621139	3.16280012589507	2.1970156644575	1.93111883020287	0.325457472729544	0.889437594566842	0.0971772968053114	6.57141095066192
lncRNA	TCONS_00010860	0.791927016100972	3.86649949732717	0.0293189373210621	0	0	10.4387038198342	0.0258720189059984	0.469317560776286
lncRNA	TCONS_00010878	2.28701816996144	2.0227478844187	0.297633648722996	0.876326109204122	0.112602115600275	13.8100776281499	0	4.0409151080059
lncRNA	TCONS_00010921	1.51431504251575	4.34105567270793	0.90806141959624	0.367108673258193	0.245285764433927	0.683617321402749	0.379122265203694	2.1156949554952
lncRNA	TCONS_00010931	6.41661259850115	2.57154398524662	1.19680853081161	1.21334844653596	0.579434689773092	2.01620369957209	0.333389905416573	2.41908685287795
lncRNA	TCONS_00010933	0	4.51651656264167	0	0	0.111456601984051	1.37955490783285	0.0851775435725509	1.00329064113629
lncRNA	TCONS_00010935	0.820747487971819	2.51870970524802	0.238292928456208	0.330184433905962	0.145142594226442	0	0	1.2121193278183
lncRNA	TCONS_00010960	1.05897303974764	0	2.06722893936183	0.892696271021528	0	25.5782836832983	4.13992490993141	0
lncRNA	TCONS_00010976	0.390670992376111	0.0942349221013511	10.9056329272011	5.23932508838681	0	0	0	0.310623129819955
lncRNA	TCONS_00011034	6.0648697772308	2.96065819511606	4.00357776548495	7.1904077430563	0.226283741909275	1.19003693465989	1.89656826309562	3.89159136872909
lncRNA	TCONS_00011054	2.29467846452949	2.03811628707328	0.559551250732607	0.379124932895519	4.84460164214036	1.39836710410023	0.315780411347393	3.50159311602505
lncRNA	TCONS_00011090	3.85768750193785	87.1164364609333	0.200816525538006	1.08398832909757	0	0	0	14.5864943857667
lncRNA	TCONS_00011091	15.0843070253709	58.8776696575606	1.84002877763008	1.76574199519667	0.0123756098749359	1.26483808465367	0.511794962332323	17.9313225302722
lncRNA	TCONS_00011094	9.7545152594328	91.2931365206055	4.24361448631674	3.63088673489281	0	3.36584527966415	0	23.0458968115793
lncRNA	TCONS_00011095	31.1973891960134	62.6310029768941	4.68571892922014	1.69799570432067	0.219011409808575	5.57475413610348	6.99275778055723	34.465792461667
lncRNA	TCONS_00011096	4.24509080039684	18.4049530382467	1.20106630002612	0.736052777076763	0.00889301722041116	0.214879143287479	0.0250540606599697	5.95258069635294
lncRNA	TCONS_00011101	0.858644429584264	0.232468761373316	0	0.17199534962174	1.69301026690603	0	2.21827280544098	0.751202370988637
lncRNA	TCONS_00011102	32.9277117606956	42.365833689126	5.57546148996535	4.29447962210793	0.336252470287389	6.02503872582619	2.9862531747097	46.3111253969187
lncRNA	TCONS_00011103	5.10619093502791	5.30918433470096	1.41499141867773	1.17884788806768	1.34657906744308	7.76749904177665	1.83611709024915	6.02205358022123
lncRNA	TCONS_00011131	18.2491518356512	14.2119540247803	8.54983234756333	7.29228512302001	2.61849498958526	75.5635558675287	21.0206510164986	41.0423727576981
lncRNA	TCONS_00011165	25.567968932503	38.2074260594548	10.5158095594644	8.06087041917495	0.509275440151703	21.273564713407	11.8068173267425	50.3581726555802
lncRNA	TCONS_00011167	1.45269655611686	0.998439490258913	2.01302197888014	2.38572776125338	1.68918410676288	3.05744508568979	1.19228060030655	1.36994123710875
lncRNA	TCONS_00011168	0.361943090658722	1.19105313950544	0	0.565312703869957	0.588536277329798	2.13841707145909	0.463540071090897	0.935121713192416
lncRNA	TCONS_00011169	0.490359944812702	1.40523430126114	0.295594534676238	0.865571642168331	1.52129221887255	1.85470778760464	0.320198103883686	0.761388452749112
lncRNA	TCONS_00011199	12.2433320710177	13.7803228889114	14.8176952257267	15.2564556907637	0.582603531264678	13.9812025452477	5.57720452556649	13.4166701153006
lncRNA	TCONS_00011212	10.9863689399684	22.524373715983	3.00056651849686	2.69395569453348	0.242935508718252	5.47126989655733	3.32663689124662	26.5106381614307
lncRNA	TCONS_00011222	295.459625703905	2.74818559098069	2.22541523152401	0.949796821431204	0.253426594480739	2.5610044713648	0.055475558727884	29.9121988316725
lncRNA	TCONS_00011227	2.53496191392768	1.94609225495937	0	0	0.243150076571997	7.30216768526648	0.119941062647027	0.797766522450815
lncRNA	TCONS_00011240	2.13624815252077	9.42449743860481	3.40565148187461	0.454752747092562	0.0140238536845598	0	0	8.55558026341811
lncRNA	TCONS_00011303	0.349245217979408	1.08691632908686	0.0488920511507218	0	0.0239262895675881	0.109828490189532	0	0.522918086730862
lncRNA	TCONS_00011304	0.300815093243538	1.38602303122687	0.193184751721985	0.0967973828103748	0	0	0.0364320266227325	0.345022300741619
lncRNA	TCONS_00011306	42.0766428964875	32.8100442952792	8.0147498099485	5.36498637113796	0.19020894982207	10.0712772735396	0.550548960889607	79.9614826567252
lncRNA	TCONS_00011309	3.08143946109445	12.9792184643127	1.45506609206337	0.198627726198962	0.0518105620216733	0.882541987756152	7.05672283241382	5.77063541445983
lncRNA	TCONS_00011363	0.541684651526532	0.601441876903978	4.27064834523733	1.95918445373411	2.91114987712148	0.694182226856911	7.44636785564043	0.961267891495334
lncRNA	TCONS_00011364	0.050062094569779	0	1.28816815757873	0.203061376721352	2.75553080534909	0	4.26645895625724	0
lncRNA	TCONS_00011365	8.26519455237414	10.1445396539611	1.52168609685819	0.366505401898258	1.26070397366018	3.16154395478775	0.374331515323009	8.44604575723583
lncRNA	TCONS_00011366	0	0.00403878274336087	0	0	0	0	1.5620082534317	0
lncRNA	TCONS_00011367	0.398081340557354	0.321117065420528	0.202000562378784	0.217188205229599	0.0130841030075761	0	0.904338856465326	0.391002841394781
lncRNA	TCONS_00011370	0.83544719851741	0.775290967398429	0	0	0	0	1.1711396547226	0.653475958679194
lncRNA	TCONS_00011373	0	0.0420130302572961	0	0	0.0119723703729422	0	1.40191504021524	0.000405894505543218
lncRNA	TCONS_00011375	1.67526197996359	0.0474930871121998	0.100120591574034	0.0541226113822886	0	10.6394581576797	0	1.44659251855693
lncRNA	TCONS_00011376	0.828247772777797	0.0560550958777996	0.113332584569256	0.216935243767147	0.0202546039206888	7.25419169068574	0.0122898303064517	0.629411660770857
lncRNA	TCONS_00011377	0	0.0158385632197946	0	0	0	8.01095928709562	0	0.164910442158207
lncRNA	TCONS_00011378	0.246811707644074	0	0	0	0	12.2006680193211	0	0
lncRNA	TCONS_00011383	2.27189154672785	0.103612329625589	0.944185349100392	1.9723607248054	0.144541852143527	0	0.350813048130693	3.08456298506576
lncRNA	TCONS_00011426	0	11.2939962705904	0	0	0.0263460682191103	0	0.27238627283963	0.827288603492589
lncRNA	TCONS_00011428	0.0792183334267773	0.0730558557050213	3.07948481420247	0.825149029337945	0.0119428165853509	0	0.00724650996829013	0.138024021803493
lncRNA	TCONS_00011474	7.13375935393638	2.8812650154824	0.32385728589255	0.127138221322889	0.0196037058043816	14.025053929958	0.405356906654243	12.2235165880748
lncRNA	TCONS_00011485	3.98659775761358	0.641079470056074	0	0.254593495566784	0	0	0	0.704388942767114
lncRNA	TCONS_00011546	0.234730015661497	0.0244252857442759	3.49241101892062	2.89442182111214	0	0	0.143146443065916	0.248869560564446
lncRNA	TCONS_00011547	0.992482841363276	0.758935278571445	4.36594293061858	4.91949550129875	0.00349801597911099	0.0780501483543011	0.0588627169510889	1.04045938036773
lncRNA	TCONS_00011549	25.0739974483994	32.0175380608778	15.1579405763812	20.2117848831568	0.599853175578553	14.2070722313703	12.9355684156878	39.1749840802166
lncRNA	TCONS_00011550	0.992114554907981	0.518922029815062	3.40202792930759	4.7843867163525	0.0230393296188935	0	0.0335671470176118	1.00341310848025
lncRNA	TCONS_00011567	77.2169739440434	83.5529639713911	15.2508228655654	11.2598554266724	1.27839459228681	16.6101313099574	9.95771582484385	117.712149908595
lncRNA	TCONS_00011590	5.56538880488493	0	192.157665850457	194.273849888743	0	0	0	7.92371330520228
lncRNA	TCONS_00011617	13.6636077916061	4.42801350234406	3.31600456608873	3.12151441803011	0.42974430079175	3.76560800486407	0.693309893302295	12.5016144496862
lncRNA	TCONS_00011772	10.925920998923	4.33711893008795	0	0.0164824009884211	0	0	0.210204453369943	30.4800479024702
lncRNA	TCONS_00011791	23.7141296158045	31.6857104448006	8.56975343076287	6.27957153767808	0.704246861926763	15.8105485337415	4.49329696326959	28.6371349234212
lncRNA	TCONS_00011792	6.73501599185536	4.72272910225138	2.96594992176279	1.25222255036084	0.582021797984291	6.34489455235272	2.1890764106308	9.30443839842518
lncRNA	TCONS_00011809	0.306400637091191	0.200906788367752	0.121384793951326	0.0164501700231924	0.067563899746776	0.285322695568959	0.0271043015585002	1.63130710537922
lncRNA	TCONS_00011810	3.13469540626936	1.84690649887642	1.01126388697484	0.826251264119363	0.751477856539768	0.146377051806031	1.38395420105423	2.03033407978808
lncRNA	TCONS_00011812	3.81816843928272	2.26524469475741	0.285998945976708	0.061065104424279	0.265375082522097	1.9770760328639	0.344973549994474	4.63053959308789
lncRNA	TCONS_00011815	0.956778121786987	0.381618398154974	0.216062681757122	0	0.212311819798173	1.75518139071237	1.25128430717318	2.72174418093781
lncRNA	TCONS_00011816	0.00993421764171303	0.800629170661328	0.609448803688778	0.560618711552002	0.0679406930846304	0.330893528135128	0.923975755911097	1.14959903905049
lncRNA	TCONS_00011822	0.490386561544688	0.137055709096205	0.0470231097226054	0	0.600937468079291	0	0.709261439761879	0.7103677826861
lncRNA	TCONS_00011880	6.26343909709702	6.73288087676857	2.17053930099861	2.54621754666342	2.92937131928848	12.8091559137904	2.33400351139788	7.65364004054434
lncRNA	TCONS_00011971	0	0.349283787353921	2.82671087577954	0.832271671649023	0	0	0	0
lncRNA	TCONS_00012079	80.5135951030846	70.1583053395825	4.76000557163823	4.56992049148367	59.7352092589172	55.0233783458649	35.8845634916949	38.0204011336392
lncRNA	TCONS_00012083	0.10070905365629	0	54.3232727698468	64.0732484951831	0	5.49980185282402	0.153230113657337	1.88472129824073
lncRNA	TCONS_00012084	97.6606958142168	467.649842916484	26.0722974647733	31.538952341755	63.7452323477102	60.766091328441	12.7028488618654	127.683007019283
lncRNA	TCONS_00012085	2.11187515941191	3.34287939798447	1.04673245399205	1.5312041954408	1.38869951228656	1.45692577189827	1.02273948311899	2.29097115438591
lncRNA	TCONS_00012178	0.224374279676431	0.114955537653489	1.31801950047866	0.428470768028277	0	0	0.0684155794065039	0.0310264082625499
lncRNA	TCONS_00012180	0.106155573180247	0.0978976191629716	1.65065060781008	0.055286550713326	0	0	0	0.0440374826952322
lncRNA	TCONS_00012196	4.19880658559793	0.573842820359591	0.106280243345427	0.174152113863663	0.0381269830276975	2.29812790794299	0.455036119345866	5.05171840531634
lncRNA	TCONS_00012197	0.894813802626126	0	0	0	0.0991570810644789	0	0.438829894313308	2.2544878791664
lncRNA	TCONS_00012198	0.769405398728982	0.574237474813224	0.152068443464839	0.144226767862868	0.0292848217906033	0.926625757576423	0	0.623514308983874
lncRNA	TCONS_00012200	5.0219888622561	0.886574980882645	0.0780172977861806	0.238030506195195	0.0930129625118574	5.22411378446184	0.94110027582974	3.12888388063384
lncRNA	TCONS_00012216	7.09007663754852	1.62020714806188	0	0	0	0	0	4.94502741683496
lncRNA	TCONS_00012217	1.41722136596015	0.598241380467886	0.138328404559424	0	0	0	0	5.25856319773215
lncRNA	TCONS_00012221	1.36846990439129	0.539933313312194	0.0110252581789089	0.0110783316448376	0.0267237549828099	0.220370635885943	0	2.97019534185227
lncRNA	TCONS_00012227	2.39584089572293	0.411522864057003	0.0225214982606062	0	0.0545891072658564	0.777240678475326	0.00993686473709998	2.4243405007937
lncRNA	TCONS_00012236	3.16307724851729	5.56525552053571	0.627818901573116	0.599725493875028	0.0448625993665261	2.63605796342894	0.356930010660782	4.04557181576165
lncRNA	TCONS_00012237	4.47068970086706	2.01549608686963	0	0.110012906775034	0.0678524722671841	0	0	10.3443731836692
lncRNA	TCONS_00012238	4.28481547486196	0.864426308819762	0	0	0.0368228672770021	0.94086201384764	0.190351810551671	7.8461101680448
lncRNA	TCONS_00012239	3.85170659108213	1.00987141535389	0.130764249187539	0.128336884628888	0	0	0	5.81430791208348
lncRNA	TCONS_00012240	0.307016993636324	0.351182216731459	0	0	0	9.14667223399568	0.0458017642696757	0.0360453699410881
lncRNA	TCONS_00012241	0.264596600498443	0.395333678215115	0	0.0144559723274239	0.00360532783890034	11.0812431263471	0.00829417293351131	0.0949174659713268
lncRNA	TCONS_00012242	0.602433977124343	2.10215577998524	0.0181001429528904	0	0	62.1065091501791	0	0.387179788215308
lncRNA	TCONS_00012243	0	0.108135488384999	0	0	0.010327234770577	16.6372926245762	0	0
lncRNA	TCONS_00012244	0	0.217439275323291	0	0	0	29.536593491812	0	0
lncRNA	TCONS_00012245	0.281923300814778	0.472660531265758	0	0	0	8.43437781304799	0	0.0592768602323524
lncRNA	TCONS_00012246	5.32181926465543	2.54487951692186	0.283454933561765	0.388600659340782	1.03986407765152	4.60315593575077	1.45635632726084	6.19749233028675
lncRNA	TCONS_00012284	2.25794590508905	3.10106296206092	2.84808626440995	5.12456542543388	0	0	0	2.39372852584418
lncRNA	TCONS_00012332	17.0438580680438	8.43340891771034	3.35566144561487	2.28978083297887	0.216247134350171	1.13079210113049	0.174462697013861	13.3546895393718
lncRNA	TCONS_00012358	1202.62566338636	1473.15724639903	295.999401065413	287.636381479381	15.5600232398623	369.403876564147	76.1494559550974	2275.73546117656
lncRNA	TCONS_00012362	7.61250333715736	4.59058691950867	0	0	0	0	0	0.672523728689554
lncRNA	TCONS_00012363	21.4921943201289	39.3490278913368	6.261269814094	5.81615749670562	0.585745391532013	3.18904666735275	2.35577344410963	52.4341856550359
lncRNA	TCONS_00012374	81.4337732045446	101.149970021583	28.9237463292309	27.0259325422886	2.59644560560666	37.7136312182027	12.5761602935669	79.3238341127505
lncRNA	TCONS_00012379	7.68774357131087e-10	0.0907122416355341	38.5425295608896	25.913959031794	0.0597856520884693	0	0.397473459056678	0.560717261874252
lncRNA	TCONS_00012382	17707.5215143444	168183.330568797	69.3198994910679	49.2343538553751	0.917791090371829	142.795908120994	13.8928296161138	32343.7127910069
lncRNA	TCONS_00012417	0.74558645555657	1.2481581428775	0.52197172023922	2.2024700176729	0.0266529685498798	0.400522892528553	0.142789753184843	1.20679215533859
lncRNA	TCONS_00012420	0.843732701143144	1.51771125538898	0.648893207329075	0.242510202212172	0.0535431671442546	0.874479047077079	0.326386866200094	0.780088496172868
lncRNA	TCONS_00012430	1.92687270724741	0.770227217024771	3.90689202305234	4.59309312562724	0.0562018019052075	0.671437328615808	0.18926147669082	1.12402438773433
lncRNA	TCONS_00012493	1.800254167571	2.17122354301086	7.96572217967424	0.344905377440136	0	0	0	1.59042773676584
lncRNA	TCONS_00012496	7.42531063214529	1.47500825610443	0	0	0	0	0	0
lncRNA	TCONS_00012499	29.1007550533393	70.0454372462005	11.8798097213219	8.34410741951776	3.95343486701591	28.190637697317	5.88275058422707	75.9349466079587
lncRNA	TCONS_00012501	3.47024392359561	4.27834728822516	5.7205101138786	5.98368403003234	3.16658007346984	0	1.41317624910285	1.63507939826114
lncRNA	TCONS_00012502	2.94902078268127	2.35052188756363	1.30153848216837	0.687819001016325	7.4845401596667	0	0.313283538059054	2.31078894265804
lncRNA	TCONS_00012503	94.2932019127822	114.117664940137	11.9636234611465	10.2002178836092	23.0730092418413	35.9287559204502	15.0412796115388	94.6145276964979
lncRNA	TCONS_00012555	0.798144069105275	2.5790570385739	2.62893806207917	0.946864973488323	0.0742757998465417	0.681894192722324	0.169005460356885	1.1711178059852
lncRNA	TCONS_00012619	9.00879070542126	1.68069781648214	0.41820539374453	0.931195925100486	0.0107569888050186	1.1850634870269	0.718053586717848	9.21805570703869
lncRNA	TCONS_00012620	15.0443498848077	1.78815006029961	0.936376892402258	3.75952506342276	0.0257639537821905	7.89954522264876	3.19641501842904	8.43681567987796
lncRNA	TCONS_00012666	12.3350748518753	1.19015216431706	0	0.236324054912686	0.23950310155731	14.896981885921	3.01390366706812	3.26921257001867
lncRNA	TCONS_00012735	0.487753084643651	0.352541518811349	0.107182135958481	0.0698705329158821	2.23401420665987	1.10718331415532	3.88759836983827	0.790229568010674
lncRNA	TCONS_00012755	336.911312376609	341.461911504529	81.259093880481	54.9046810908303	8.60847111240209	149.397378105944	52.0600395991735	503.685619909012
lncRNA	TCONS_00012771	7.68570048463002	0.617963623780014	0	0	0	0	0	0
lncRNA	TCONS_00012824	0.239845603712712	0.110593880597826	1.2120693798614	2.24859750689046	0.0903967531894406	0	0.082274683916503	0.0248743337410368
lncRNA	TCONS_00012827	0.274112774486119	0.0661195646842813	5.99309235885441	4.83151401154824	0	0	0.334878185229792	0
lncRNA	TCONS_00012828	4.27481900006689	10.0470556472288	1.02095713136078	0.862342895171657	0.0809597677262852	2.88887234667231	2.32653384963524	8.29294072694514
lncRNA	TCONS_00012830	12.9693706719719	13.1702188339201	1.06202869157974	1.05690859106684	0.107747786378184	4.99998308085315	0.473583243281728	19.6658661310197
lncRNA	TCONS_00012849	0	9.22324679097867	0	0	0	0	0	0.195880697676569
lncRNA	TCONS_00012852	0.557809622468937	1.88418047211625	0.313278430113223	0.328762434790681	0.0287361385967455	0.498679149029175	0.0163659156777621	1.51916132845372
lncRNA	TCONS_00012855	0	0.759729488105399	0	0	0	0	0	0.609235263850497
lncRNA	TCONS_00012856	0.902182202106367	0.903381800185416	0	0	0	0	0	0.986866530135427
lncRNA	TCONS_00012857	0.0216166978684539	0.661249331596755	0	0	0.00368942129159003	0	0	0.352634198522669
lncRNA	TCONS_00012865	15.6311752133556	28.1024808998896	8.82554250100883	7.63936327815688	0.45501116129939	10.0819725152029	8.29922331410922	20.8299969642878
lncRNA	TCONS_00012866	0.333239804283647	0.672859404404121	0	0	0.00914554009170983	0	0	0.131746807187656
lncRNA	TCONS_00012868	0.953202181302653	1.37407355343955	0	0	0	0	0	0.984977965347878
lncRNA	TCONS_00012870	0	0.098456733252803	1.89980449007471	2.02843985088667	0	0	0	0.156282592876763
lncRNA	TCONS_00012886	4.65278806399277	2.32740950953539	0.663653347227763	0.491664377319909	0.0300289644533404	0.144182261612076	0.0587503018049671	6.63542811620822
lncRNA	TCONS_00012887	4.93369395776872	2.00006290623181	0.404225160674154	0.169011642205126	0.00813780111209457	0	0.0197510047842782	6.46991140891096
lncRNA	TCONS_00012888	12.5525320985041	7.29284730475137	0.632358420843083	0.0517183342058157	0.0318982284922359	0	1.64894425553879	19.9610766281261
lncRNA	TCONS_00012927	27.8469030349658	19.4808347618422	10.1673456758727	8.79055046435929	0.0169997578411646	0	0	32.8871402317824
lncRNA	TCONS_00012948	0.52382010361414	0.322047723463708	0.760206004021397	0.600180027125751	0	0	0.383332235176516	0.173840849291291
lncRNA	TCONS_00012966	27.3725103317399	29.9260943145022	10.3842533479792	11.306126202701	2.79340383749453	61.1779989924813	79.6925188445044	53.8548836536421
lncRNA	TCONS_00012967	15.439729647792	10.4227626467567	5.34581656446983	6.58561576677104	2.63161077854805	11.5093401090479	6.30414860676162	20.7389606988824
lncRNA	TCONS_00012975	4.12846123954631	3.79401291573844	1.82000767031517	1.13097667327984	0.438901533909965	6.7399145504339	22.7980114652751	3.38754814292959
lncRNA	TCONS_00012981	9.73142671548612	8.09841926393843	18.6022436029016	15.5542294705839	4.55376140591045	6.6914145824456	1.38856650813816	13.3676999325131
lncRNA	TCONS_00012986	2.33444173598575	1.20127508174059	0.668371823899275	0.35779903640986	1.03866112242885	3.75905150392398	13.6893194597674	3.13878687623694
lncRNA	TCONS_00012987	1.08702441181819	15.9132300183302	2.40488258008298	4.11886114310122	1.48426534826429	21.8795200863028	40.7245877189332	2.75292192296459
lncRNA	TCONS_00012991	79.3617839097209	16.6547333160395	7.15538033382032	10.2643157001696	1.95732208854967	7.90618739931419	3.39846092999015	14.9504962866731
lncRNA	TCONS_00013001	4.72981175252554	2.93879370354569	6.06397598605847	4.13681154199191	0.233173657070927	0.510961623963521	0.134679268438282	4.54607128650629
lncRNA	TCONS_00013007	3.74118753749186	4.00205013495628	0.127012161451388	0.0623272232736753	1.11480219063891	1.9644371717698	3.97437846206786	5.00081746974284
lncRNA	TCONS_00013043	0.0704584219974687	0.0649773870263048	0.0730388640063739	1.48615679489909	0	0	0	0
lncRNA	TCONS_00013044	3.97399271666434	0	0	0.0450298640741053	0	0	0.0077857119731631	3.2315843759606
lncRNA	TCONS_00013045	0.526267057709216	0.0676660306403362	0	0.0463520541157117	0	0.00328285439437462	0	3.12153096768702
lncRNA	TCONS_00013046	5.30402531941177	0	0	0	0	0	0.0196650566521185	7.00060256489
lncRNA	TCONS_00013049	2.40899724677784	0	0	0	0	0	0.0617797359803185	2.78900941203492
lncRNA	TCONS_00013051	4.17992127303179	0.31999006296991	0.0628435281278645	0	0.0137443763280315	0.0294152013358732	0.0367767118824805	2.78628299525099
lncRNA	TCONS_00013052	2.90293967620764	0.564179431479406	0.2328192255847	0.232335498396224	0	0	0.0215629353647947	6.4245218445457
lncRNA	TCONS_00013053	11.1718686424022	0	0	0.034176354366735	0	0	0	1.90488790563896
lncRNA	TCONS_00013062	0.899059655540219	0.388961321829488	1.3652646481785	2.749577999085	0.0511814491378255	0	0.0411208142997709	1.12042445849774
lncRNA	TCONS_00013063	0.624374855647211	0.383869384664331	0.539368099154212	3.97324590294992	0	0	0	1.10513111335178
lncRNA	TCONS_00013076	3.24774606968298	1.31890803732846	2.37552435534526	4.34609466113168	0.0748244442506003	0.205868657027377	0.0364247923885876	4.06808912116807
lncRNA	TCONS_00013086	15.8193050159826	19.6661996423503	5.49518016246673	3.15464254421846	0.846511690114183	37.4859498039862	5.07604828137789	25.4739796476966
lncRNA	TCONS_00013087	1.55266676457172	1.59796654229983	1.93982210216666	0.0793255568937686	0	0	0	1.31682967855297
lncRNA	TCONS_00013093	10.8504006841836	3.48967693428714	0	0	0	0	1.47285790064868	3.83429818166895
lncRNA	TCONS_00013098	99.1497360880577	36.4495611629919	5.45694217593113	5.36300947991598	7.58701979296724	21.0999874580913	86.4446861623343	65.289926578681
lncRNA	TCONS_00013105	0.948203170610002	0.98043994232809	0.982929796967134	0	0	0	0	1.09264375613876
lncRNA	TCONS_00013107	0.395963508050486	0.132840387617405	1.93554535323083	0.058920146058489	0.0142130385449525	0.782902786487562	0	0.703976341164429
lncRNA	TCONS_00013108	6.01092209990652	2.29288496714179	1.11881987654149	0.374944355748143	0	5.06466120780524	0	5.63141590235324
lncRNA	TCONS_00013109	1.00955258349718	1.55930447356177	0.520272001025018	0.0512957961723993	0	0.954305527887378	0	0.827389094987402
lncRNA	TCONS_00013110	0.0704584219974687	0.0433182580175365	2.00856876017528	0.733904590073623	0	0	0	0
lncRNA	TCONS_00013112	5.19034318442547	0.836724191188428	0	0	0	0	0	1.61000117223203
lncRNA	TCONS_00013116	5.45140903939657	1.31495072886182	0.310383939301283	0.631003358897299	0.033550246719775	2.05738368756965	0.13874748339444	7.61534222192583
lncRNA	TCONS_00013117	6.63484831987833	3.43849345994059	1.67497630853962	2.59943235778609	0.00440452595437001	1.80064246634523	0.637524110885143	9.92075429442048
lncRNA	TCONS_00013121	4.54763000563115	1.35505276539714	0.652754519507324	0.20500399944233	0	0	0	5.38829252504281
lncRNA	TCONS_00013122	3.2153744210703	1.51592612481855	0.228245661500136	0.140005474111739	0.00863509367027889	0	0	7.94079718049514
lncRNA	TCONS_00013124	2.58744767765526	0.569479792115053	0.365034410094253	0.231238192269229	0.0307754682451188	0.193230138639691	0.0560206386382757	3.06415384895846
lncRNA	TCONS_00013126	2.27306929696133	0.444461569470673	0.0743498179757191	0.15516219528598	0.047132902772443	0.101813393272347	0.156451721427812	2.265845744239
lncRNA	TCONS_00013127	4.29738091613722	2.60626870268879	0.480115815777344	0.235235003968388	0	2.96566643996215	1.50000735503851	10.0227729888572
lncRNA	TCONS_00013128	7.3557733713973	6.71072214477252	1.34900465447878	1.3448761651774	0.181000339508232	2.14093388579114	3.09264397088121	11.5489044135183
lncRNA	TCONS_00013129	12.4746641977905	6.77378844799287	3.43997985307113	3.15056534658079	0.0661379464469444	3.06452198796088	1.24000608016517	17.1443784059913
lncRNA	TCONS_00013130	7.90231491554679	7.92093326000715	3.40029414626725	3.54393555723713	0.634452425030274	2.36242251834663	1.88566226616795	24.2137316413947
lncRNA	TCONS_00013131	6.11695004651326	2.22296209020754	1.52779189841509	1.53409985307999	0.0297158700766703	0.210213075127557	0.0359757784847611	5.77830214878631
lncRNA	TCONS_00013137	9.95366022016343	6.76559019433099	1.64644105756467	1.65513234619687	0.0360223701622847	0.613605661204983	0.496569940569576	15.2231863338587
lncRNA	TCONS_00013138	2.35015379307836	1.92296472985497	1.10534430061327	0.555352545970528	0.0952663291687744	0.964158292729425	0.41355475998313	2.89634128353732
lncRNA	TCONS_00013153	2.8198535742168	1.19397934198426	1.19285309688148	3.03804441026926	0.281588435761718	0.826726349794866	0.633197581694777	2.9896176566709
lncRNA	TCONS_00013170	40.5878636914259	71.8866120313029	28.6410394873426	19.6027156810419	1.42937237979147	35.3491086954367	60.7155656453809	81.7971402896573
lncRNA	TCONS_00013171	0	0.0529149182552677	1.73978574063183	2.01710853871773	0	0.397072233762153	0	0
lncRNA	TCONS_00013229	32.1413532813857	12.0105221345287	143.951401443599	141.016054104031	46.8743509425701	418.028584395076	125.669126203652	34.4869687017248
lncRNA	TCONS_00013230	0.296785077273157	0.205273389783366	0.230740814407404	1.31382548498856	0.242356812430311	0	0.407226950101312	0.861826385478576
lncRNA	TCONS_00013231	0.175800751817159	0.542488702726591	0.167287090445368	0	0.147783171906772	0	0	1.66747038583659
lncRNA	TCONS_00013232	0.77937320163044	0.0909021728330732	0	0	0.0469801255148706	0	0.0287176506150757	0.51708489436901
lncRNA	TCONS_00013233	0.364485631204183	1.32719184538583	0.025595913831003	0	0.278375607527501	0	0	1.87269784297721
lncRNA	TCONS_00013234	1.14800508525085	0.726280422172642	0.0655879766812786	0	0.821010065251127	0.54462323685461	0.0593926342431646	0.93008291570161
lncRNA	TCONS_00013236	0.34347804798766	0.514732608507689	0.578593364753486	0.111803577229174	0	0	0.137461233220435	0.78368468820955
lncRNA	TCONS_00013254	45.1138207784167	31.1107407412706	21.7675156647828	19.7988409934281	0.756711355690455	19.2963343401472	7.24391704109085	39.8981634793193
lncRNA	TCONS_00013263	5.89111544236301	7.49920030817061	0.935301784726334	0.39851213347642	0.368315229401175	2.41065681564906	1.38129489473274	5.85444412895683
lncRNA	TCONS_00013268	0.303102097106758	0.159734349744397	0.650848638781256	0.0225510930541198	0.0118595205236844	0	2.29732314007102	0.234233052693693
lncRNA	TCONS_00013296	3.82674021631453	4.70341871379344	1.59024815298947	3.51221358836221	0.0280929421779816	0	0	5.05686729958915
lncRNA	TCONS_00013297	50.0189578008388	22.9358692186604	3.48032208943563	9.29834125351622	0.175558837482362	0	2.42008621593574	58.802074716648
lncRNA	TCONS_00013309	12.1108007636594	11.508082911165	4.37011058811978	6.39832730490874	0.238511753953309	0	1.79339722337938	12.1582285661851
lncRNA	TCONS_00013349	0.222031347333756	3.42763823323314	0.47677190104815	0	0.026236292934864	13.4072836973289	2.44126197032518	1.00037904642571
lncRNA	TCONS_00013350	0.492946562073094	2.43755494153374	1.15474146414824	0	0	7.44160057206043	0.301111559707084	1.04518026290328
lncRNA	TCONS_00013372	51.1343914384884	99.553594379493	10.5246252883152	11.4758943038497	15.7438959285716	34.4667226296615	30.3589402784086	99.2279504093717
lncRNA	TCONS_00013374	2.40127486639917	0.351504311353337	0.5185871310008	0.104216701881175	0.0430966636309392	0.79130388945958	0.0261496440449999	1.99228542049314
lncRNA	TCONS_00013391	4.58040540256838	3.6703922796769	1.27271487340708	1.19280756466708	0.465378729793051	1.96693827771098	1.48103087471577	5.96045381812479
lncRNA	TCONS_00013412	16.5808817322204	0	0	0	0	0	11.176020465008	1.81841179860266
lncRNA	TCONS_00013415	9.27892952519552	10.684315934365	2.27104921732151	1.67633214849914	0.650791695500894	0	1.11473149329917	15.2517499219469
lncRNA	TCONS_00013416	3.27318939558363	3.68450055783661	0.0425974448110922	0.0418067124169861	0.0773551634443165	3.95300747832792	0.79975822123675	5.95687479588659
lncRNA	TCONS_00013417	1.59407121162697	2.63664479479472	1.51144472127152	0.0872581125831455	0.0538180367894647	2.75021204047772	0.5564129846895	6.75972568323859
lncRNA	TCONS_00013427	9.80278790061941	12.5985321823561	12.1143582161849	18.862155804068	0.421758323806083	43.4365591557165	8.76344919105707	17.5577515184909
lncRNA	TCONS_00013429	0.652679849103218	0.563774941228316	0.0322182544561449	0.113306714211922	0.374845203225547	6.16676782770964	0.0852914223267748	0.425475478640435
lncRNA	TCONS_00013432	111.630915368038	40.2881754732002	10.7893141654523	12.4374392238182	0.354882012412181	3.70708304995268	0.750003677519257	65.0347801093862
lncRNA	TCONS_00013433	0.0654315638198715	0.0402277156326597	0	0	0.0328811581776796	8.75416562153987	0.0299268148514999	0
lncRNA	TCONS_00013434	0.508468734352113	0.735895613051009	3.07701504493254	0.194832045271527	0.180249340773875	6.14074062473078	2.48474500796456	2.02142151275963
lncRNA	TCONS_00013436	6.90252893265563	5.32793507756447	0	0	0.326254419915408	79.1932819427716	1.68653676706403	6.95173491572881
lncRNA	TCONS_00013437	40.8353929013559	53.8708834067283	10.3300578560432	6.80806900891456	1.44751961019939	18.492805099764	12.0556146682725	83.9748428695735
lncRNA	TCONS_00013438	1.50813745358778	2.07791271229457	3.4914030847473	5.1538252625001	0	3.0356114031688	0	4.30983278575153
lncRNA	TCONS_00013448	37.4861001557259	25.1560812395703	3.69363132667493	3.49253971292848	0.759111707499539	15.2616186823926	3.29633723968798	46.3290509870575
lncRNA	TCONS_00013449	5.12466742775674	5.41945541635666	2.46208189890384	2.04443744133558	0	0	0.481511236750529	10.6620280379999
lncRNA	TCONS_00013455	7.61250333715735	6.92878706500402	5.279417858795	1.70153319537134	0.0299843347827017	1.53226099398044	0	11.3337061377407
lncRNA	TCONS_00013458	14.9330564806603	7.01319993231617	6.51785765845981	2.92809525689323	0.509996109926836	1.12583411571842	0.723247134733069	12.3581481431365
lncRNA	TCONS_00013475	0.683874786448941	1.12172452447953	5.39338756832516	1.67707583938037	0	0	0	1.08749986928752
lncRNA	TCONS_00013480	28.3568939520048	14.825464090191	11.1156349758589	1.76723401470706	0.0479097457221485	4.56214989782738	0	30.063142113909
lncRNA	TCONS_00013485	273.25529305702	372.904606076093	74.6980864647338	61.4206184729891	8.35041263522376	202.606693383833	79.7323677335329	383.635209321898
lncRNA	TCONS_00013487	13.5954267281113	2.69987408993494	4.04021253939105	3.43328699779864	0.0450820128277268	0	0.598898980760547	9.47877958746527
lncRNA	TCONS_00013489	2.50008487614417	0.344601699051589	5.57763861816017	0.273705071641502	0	0	0	3.97564295378141
lncRNA	TCONS_00013491	9.94560848567709	5.33201450683383	6.9618745612384	4.18725590567978	0.216488075297503	6.32170547614721	5.11593864115296	16.873792117231
lncRNA	TCONS_00013538	190.381385565074	326.365545618045	62.3606339727476	58.902323385632	4.1606002211131	127.969941364329	29.7439011703976	437.719354003988
lncRNA	TCONS_00013546	20.9131347588516	5.773936001034	3.07742008382433	3.32393851984214	0.783173590221869	1.52930956460101	0.508825221095148	8.31645862164625
lncRNA	TCONS_00013547	8.63320697058743	11.8077957088256	8.00735764950605	7.51802936994293	0.548681513875563	7.8481660667291	2.11708355150151	33.5317870671946
lncRNA	TCONS_00013550	0.240033889009466	0	5.81029147223298	1.93147011366476	0	0	0	0
lncRNA	TCONS_00013553	19.019983393216	6.31166585498884	5.00288560090203	5.91639915871693	0.171441098363404	5.17322843626838	2.35491508391496	19.3069560877529
lncRNA	TCONS_00013556	0	0.29047781637569	2.76219159929282	5.42184612445914	0.0177873172439756	0	0	0.159581901722945
lncRNA	TCONS_00013559	0	0	1.84014384077615	6.06539731450025	0	0	0	0.101565660308041
lncRNA	TCONS_00013577	2.70495042437063	8.27360315379464	1.67211188184861	0.259116730259594	0	5.44458221211325	0	3.46503342446648
lncRNA	TCONS_00013578	0	0.334730296214174	3.1152709443487	0	0	17.6868886535162	0	0
lncRNA	TCONS_00013579	64.6337657932532	85.3123729642318	7.34918819010445	5.09370399822459	0.790543347452462	77.0480537943954	9.78372810344441	76.0390866496817
lncRNA	TCONS_00013581	0	0	0	0	0	78.1805801276466	0	0
lncRNA	TCONS_00013585	15.3208945893229	27.0271127467857	22.7753491987403	23.9021534627681	0.485956275900732	9.65004390722233	14.1969192608993	31.3257263212784
lncRNA	TCONS_00013593	9.99817881277139	23.6597864374535	5.37924313502446	3.75929560610493	2.10772521228472	21.3607817932352	5.24063392556389	29.4032487288345
lncRNA	TCONS_00013613	0	0.184149618547626	5.81217113025616	0.585054393823955	0	0	0	0.202335219233247
lncRNA	TCONS_00013620	48.4816393943312	53.8207472884611	14.9958178539196	11.8728810449053	4.32923820370909	34.8956725881672	22.3712795656722	130.887775171433
lncRNA	TCONS_00013631	3.73947532351589	10.4408566614466	0.182496421453837	0.179108757407509	0.828514513732548	5.64517208308584	22.8422172662005	4.21212230073984
lncRNA	TCONS_00013632	2.11458426032149	3.06039127967245	1.53321823466319	0.810253902557779	0.785304006213617	0	0.738098857241173	5.44423970843925
lncRNA	TCONS_00013633	2.06540788217448	3.75839535867551	0.705582094574428	4.17469190957386	0.671160982054661	3.11797295286718	5.04653637276523	4.78977655607386
lncRNA	TCONS_00013645	0.291507239387864	0.140630671494795	0.113810678587185	6.25508920836728	0	0	0	0
lncRNA	TCONS_00013650	0	0.204675849914399	5.79745797452874	0	0	0	0	0
lncRNA	TCONS_00013657	1.67220261590277	0.806714019327884	0	16.0186393062138	0	0	0	0.295460215533068
lncRNA	TCONS_00013664	49.6178298978401	73.3648195583794	16.0308903264831	10.9707657150561	2.71776751402804	14.720313907515	13.3469061766172	90.648889587144
lncRNA	TCONS_00013674	23.2778190062692	40.802864122416	11.6740044100858	7.27732860308308	1.42513369801465	15.536258802174	15.3880205413766	46.2826532299376
lncRNA	TCONS_00013678	29.203214274167	32.1027710415565	4.64956841405646	4.41051466498063	0.173463093784225	0	2.69009583506907	81.0679555728094
lncRNA	TCONS_00013680	59.3471892977784	72.1948488868502	23.2460356896762	21.3700415530102	1.38743406819608	5.91548509988575	2.21429657172352	103.174987649862
lncRNA	TCONS_00013681	0	0.283744886857048	1.49260318208933	0.450737270297043	0	7.10319666083649	0	0.155882983471089
lncRNA	TCONS_00013683	32.314955048431	46.4022846123718	11.0639241955056	6.71965541206976	0.59376354708964	24.069526056707	4.05586977679086	68.3441278258662
lncRNA	TCONS_00013688	0.201132346453511	0.215822619344893	0.230134404523112	0.134662982806026	0.00609834929325727	7.1941194168524	0	0.256151172993681
lncRNA	TCONS_00013689	0.225580593008025	0	0.155894779626508	0	0	6.59139374345936	0	0
lncRNA	TCONS_00013690	0	0.148311269707203	0.560123632000623	0	0.0121090582776296	37.1278625464492	0	0.325915345441861
lncRNA	TCONS_00013691	7.41281127823351	1.94132928551559	0.826891575744731	0.32461682582601	0	0	0	6.17460180156148
lncRNA	TCONS_00013695	26.9550463747224	21.8375201492141	9.86996493437398	6.30120683003795	0.153899192807193	4.10222150149816	9.07003800108271	15.1070255012271
lncRNA	TCONS_00013707	469.640605753485	3585.35499754162	18.9295987107473	17.8290369715404	0.283955368855349	3.6276754085219	6.2384747832436	1307.81830278371
lncRNA	TCONS_00013716	0.560912062928047	0.172764023852477	0.139815806758988	0	0.0423166015078452	0	10.5000514852696	0
lncRNA	TCONS_00013717	0.48355284355809	0.233278464149261	0	0	0.0857083979723326	0	19.4946509427056	0.51263151733142
lncRNA	TCONS_00013722	23.2595105436902	26.6708339414797	9.18247270609813	8.08373843419211	1.30003163607179	0	6.5284770113096	55.5614445439924
lncRNA	TCONS_00013729	1.3794293738169	6.9338015628903	3.55828175454752	1.04261632303278	0.0688994840400372	0	0	7.45211209264561
lncRNA	TCONS_00013733	13.590436718624	17.6206429568164	4.68349487164789	3.95735192609051	0.391553694926735	20.2546249792114	22.3876439480304	12.9113152245169
lncRNA	TCONS_00013734	0.907485070846415	0	0.283441308525033	0.0695449534892917	0	43.8385298005304	0	0.0962057105073613
lncRNA	TCONS_00013739	2.12660263838489	2.04295055911847	4.42816324573166	2.15335898362079	0.0239487659010084	0	1.59714294274745	12.331462528957
lncRNA	TCONS_00013744	0.5091164652239	0.573092379760318	0.795079950792513	0	0	6.14856322425273	0	1.16942024160668
lncRNA	TCONS_00013747	16.1308786789451	37.3431882943521	7.49225913964448	6.0293420267926	0.230046827403818	0	2.71817616737668	43.5460097137781
lncRNA	TCONS_00013750	64.4955926767696	103.221403959266	18.6984124864569	21.2540167452767	2.32228052845596	55.0825284813115	30.0224611093603	116.254401575762
lncRNA	TCONS_00013751	15.1136317002065	11.9904568393433	7.18338981146271	6.27452108341946	0.401584824893472	15.5608062559435	1.86468937026694	18.3192768809212
lncRNA	TCONS_00013753	14.3439773322081	42.2934273741927	7.51217784674245	9.06142027990545	0.387482267043658	42.1907764249183	8.33414286509412	37.9090812735683
lncRNA	TCONS_00013771	1.72466133528882	3.46298258346913	1.57727121648527	0.151023656393906	0.0116433252669515	1.18999559443747	0	5.75136124658268
lncRNA	TCONS_00013775	1.54506349948748	0.828198671045379	1.94372799396387	0	0.142000554544367	0	10.4865204910875	1.36498050603872
lncRNA	TCONS_00013776	1.67395361340633	2.22078655163666	1.74279305095183	0	0.72527553244022	0	13.292735335802	2.29221438417225
lncRNA	TCONS_00013778	24.3417259776434	37.6571583240946	6.05806901609765	2.51488482966908	0.566061524043996	10.6596777860917	0.566173327608062	94.9080560842779
lncRNA	TCONS_00013788	13.5617247774046	2.73968643454656	2.26035244493013	3.29498736896698	0.0295898040618767	0	0.611845105344657	4.63765284107172
lncRNA	TCONS_00013798	0	0.216391302603102	6.12929900337382	0.687488159745995	0	0	0	0
lncRNA	TCONS_00013811	1.07956894975894	1.5624363907566	5.14213984923008	2.81290738943073	0	2.60757543546104	0.527555261010304	1.71673399138743
lncRNA	TCONS_00013818	0.102476006461734	0.247185449512005	1.72037972685906	0.86385531457314	0.0847634079434069	0	5.0077168622055	0.380234569682171
lncRNA	TCONS_00013819	0.437739786638293	0.563138811593616	6.38037872158432	0.559101816660899	0.172418135387934	0	2.49563107590745	0.541407382899038
lncRNA	TCONS_00013835	81.3546225109335	102.318330578539	11.9701926134694	9.49068989753749	1.3518576599284	59.0819468178939	11.7491061704967	152.269593641884
lncRNA	TCONS_00013838	262.286229737573	293.992152727421	53.6036093111771	51.1722617780452	11.7279685946324	172.9789014995	85.146653613675	376.582322084687
lncRNA	TCONS_00013842	4.90469272621977	9.46318071577538	6.5621433292504	2.70327148707422	0.110459240085089	2.22590975253051	0.228767784045805	9.93997795819392
lncRNA	TCONS_00013852	4.01893737083982	2.99735103526042	5.62922551531336	1.00892888182348	0.202888328342032	0	1.65239545885691	4.8915849887373
lncRNA	TCONS_00013860	25.3067754609999	33.8694973465295	8.22679538851654	9.25100526686848	0.115851020624669	4.3523451512978	1.79042888500476	25.5998294583291
lncRNA	TCONS_00013861	57.728618183559	113.75631103677	18.6021273628892	16.6232976319773	48.5726172047056	267.946044990579	47.9124538661416	142.636400871298
lncRNA	TCONS_00013862	684.589674259623	221.018556485232	125.466939913419	81.1950942395194	2.41323365496324	55.7424488879542	19.9341719299688	253.104020522427
lncRNA	TCONS_00013863	1.45197611335426	0.875588785737349	5.88140715189444	0.139089906978583	0	0	0.886925329818413	0.192411421014723
lncRNA	TCONS_00013888	33.2880314998616	65.5678384416303	10.9362483205318	11.0989478621215	0.525424124027837	15.08316267468	12.7445659155332	61.6821715938169
lncRNA	TCONS_00013908	0.329082276858765	0.26554729197956	5.56475586157974	1.49964768809897	0	0	0.0752571373471542	0.238903343621635
lncRNA	TCONS_00013920	22.0201187026457	11.5686549968316	5.34477035237929	2.65152345436512	0.155938225093728	3.67838174555207	1.37876425160569	39.5239703712727
lncRNA	TCONS_00013925	2.9692156404217	1.33693170315557	5.40981219614272	0	0	4.78120072415888	0.483657646424008	1.04925693183363
lncRNA	TCONS_00013931	4.16661827149767	8.635711497376	3.0143639686922	1.02199570217246	0.0331755021304919	6.78134475734232	0	10.2486982360146
lncRNA	TCONS_00013942	3.9950960861458	6.68056705836889	3.63915324373119	1.33640455983826	0.140615274916446	1.18999559443747	2.64831180212791	8.67535464143391
lncRNA	TCONS_00013946	6.35361895618976	15.4088205157871	6.46571799229215	2.96500500142452	0.493726813405043	7.03029203329027	3.44579122741941	8.35681599635134
lncRNA	TCONS_00013966	84.8745531646212	92.6040053220372	33.1190016048311	22.2546965891842	2.34238879315213	18.1994462566516	1.73139146831573	155.526138301155
lncRNA	TCONS_00013967	2.92302791218154	5.46411616384185	4.37516174067964	0.963730958082761	0.175414627685493	0	0	6.75516217367212
lncRNA	TCONS_00013990	120.089656915911	170.171133666152	69.932358634823	73.0689509009988	1.57359393205282	63.0862337383393	30.9912265883927	171.5542582413
lncRNA	TCONS_00013991	9.87231760906122	1.66210905706348	1.45721819285876	0.330038766343578	0.712451058145015	0	1.40302412087654	6.23968675001838
lncRNA	TCONS_00013997	5.60921298527384	41.3122863135885	0.136872316090378	2.14930508889011	0	0	0.856583147482519	3.54130465856201
lncRNA	TCONS_00014001	7.1766305246411	16.846608441348	5.75054804932121	4.22278653284968	0.240585962971732	9.35703045440008	4.00042412601117	11.283336861472
lncRNA	TCONS_00014003	1.14596824430326	0.691056095409908	0.559263227035953	6.58658011111485	0	0	0	1.97418255841127
lncRNA	TCONS_00014005	2.24211178233246	1.0827557040634	9.70311972590386	11.2640304312548	0.0147188179157722	0.752161778251269	0.456523977620417	2.02160915813391
lncRNA	TCONS_00014011	16.0711184379484	66.7273617541839	12.1758670178072	7.21218626129179	0.310763725188871	42.8948432959654	19.2921207768327	27.219104502011
lncRNA	TCONS_00014013	18.6342873099741	10.4090854322111	10.721384857926	6.57647799438001	2.25986228715025	29.611178718027	21.1675884543533	25.1888440153617
lncRNA	TCONS_00014015	32.7841170864967	14.0138664578783	37.015493391982	39.5603335555908	2.42435139799311	35.5349897364598	23.8448797098365	28.1676543837379
lncRNA	TCONS_00014017	5.42429294838072	7.86007757680196	11.4966800650104	9.12933227909169	0.117339448286356	2.18433348659281	0.153054607067475	7.84772725579833
lncRNA	TCONS_00014018	50.8237862302837	77.8346027072164	16.3048926871044	15.7454840319825	1.0969180298865	30.3332345161123	18.0601948514812	91.069800720496
lncRNA	TCONS_00014019	219.93597820867	309.475561498895	74.611543989422	84.7013343081083	3.13460342368563	211.717597971584	74.2562141030911	307.090277718045
lncRNA	TCONS_00014020	4.73813536678565	3.61005808171843	7.27046676206835	5.7500117108541	0.138423491138755	0.699199209138363	0.224752675507332	6.0955894185866
lncRNA	TCONS_00014022	0.929433546978514	1.35700546395962	0.483827721993894	4.15490663986024	0.219652685036071	11.2247026303218	4.54188273548871	3.94130185185506
lncRNA	TCONS_00014023	4.12565740300486	3.72406388034144	5.81946630649998	4.33457507312378	0.0629041988448288	3.21453355380512	3.57694061586107	3.45667790620155
lncRNA	TCONS_00014027	96.3664456236158	155.477530963619	31.065871651602	25.2842003364193	2.93585482698967	77.8933121640598	32.4671056096502	160.675768391548
lncRNA	TCONS_00014028	9.54794713270292	7.27195467895495	3.84558078479435	1.23909767450501	0.145487761191483	0	3.00833268062253	13.0038224767416
lncRNA	TCONS_00014035	0	0.288198281942249	1.01068645962103	0.839321307133843	0	7.21468181022181	0	0.738871361116326
lncRNA	TCONS_00014043	2.63278277470857	0.38103685893155	9.55942223445445	0	0	0	1.2865675732939	0.697776595972363
lncRNA	TCONS_00014047	13.0521127530149	22.4025439211632	6.68839550202815	7.62590044295493	0.0647969231871944	4.96106861362292	4.00563731516184	27.0695624225927
lncRNA	TCONS_00014048	129.348689118931	59.822816990762	37.5365088884197	37.9531737752615	3.14353923603988	17.7248835320619	14.068289320518	100.696379464555
lncRNA	TCONS_00014049	0	0.17957610931298	6.21248234699104	0	0	0	0	0.19615275420112
lncRNA	TCONS_00014064	4.44655568759191	3.17479843031441	0.763853513027743	2.04456592234206	0.105085285453394	0	0.434581570151345	6.97664802659257
lncRNA	TCONS_00014071	0.986805988150028	2.97538041079266	0.577905334603818	1.70153319537134	0.0583028731885867	8.93818913155258	4.21946513389537	3.53074957562016
lncRNA	TCONS_00014072	0	0.438192387771282	0	0	0.0357767630929964	0	16.2750798021679	0.962931702441861
lncRNA	TCONS_00014073	0.179782467476726	0.173844225665743	0.0701909313283989	0.0344439918091364	0.0424879237811563	1.08561001597805	19.1083932899947	0.428835980844554
lncRNA	TCONS_00014076	3.4403292552592	1.54883413444833	10.4161044660544	4.45157290952718	0.0186223376812623	0	0	2.16957171480886
lncRNA	TCONS_00014077	50.2630764771345	109.570430573614	15.7996718608019	13.062681181945	1.00518344957473	54.1843980944794	16.3685074508089	80.6181796639192
lncRNA	TCONS_00014079	11.7251206080766	10.1830397386226	6.09571380335534	4.55647281046535	0.383361357952351	14.6929136409084	6.44067085017298	20.6728880783799
lncRNA	TCONS_00014080	0.930129653124273	0.671285251179067	5.6266896983747	3.64886166999428	0.0481158268199052	0.522472790619055	0.0813429925215544	1.46828476288895
lncRNA	TCONS_00014083	3.54522929212548	3.95408066423396	1.59707717853665	1.72417386224936	0.161123600418817	27.9947377098781	3.33164376707633	4.62575174697421
lncRNA	TCONS_00014084	104.680220427572	68.0819442101159	27.0709658179261	16.4685184582344	33.2608416566158	70.8186201885189	51.1408250413582	124.721366766865
lncRNA	TCONS_00014094	69.8530430739913	124.624312031966	22.2602911293479	17.278327905039	1.7405102914952	139.334817670335	10.5995338192186	113.897762516424
lncRNA	TCONS_00014095	172.78850944241	191.66661562872	38.2378865062996	38.4676637810667	2.20378252411159	101.545279258811	56.989736891044	191.168175581161
lncRNA	TCONS_00014097	28.3632377470427	43.7643115329658	8.06139692238049	8.33690247900157	0.37621125482007	9.73610310497834	5.66923094446129	61.1910311474322
lncRNA	TCONS_00014100	0.589174091205053	0.78953583382213	2.53028822177888	5.91983047824524	0.0154710326888633	0	0.9597098654841	0.381702656823801
lncRNA	TCONS_00014104	10.1825978895171	4.47717934515958	6.20458787737942	2.80169864711274	0.0468389594581118	0	0.987826163138489	8.25415442671741
lncRNA	TCONS_00014107	8.12429983771551	8.96740459184741	4.7818032901931	2.0717270442645	0.0542530927754873	2.14088362432397	3.03195099441584	12.7120609704055
lncRNA	TCONS_00014120	6.13232127663362	2.88323100561071	2.49566096999211	0.418406084903019	0.608552262550885	3.12377608683428	3.35304300304951	7.37620137351223
lncRNA	TCONS_00014122	0.727971630602479	0.913100349017026	1.42107869164873	5.8577372299669	0.120428885602655	3.51666457634856	0.711478898455426	0.463049124671496
lncRNA	TCONS_00014123	107.594346024265	131.83234631405	41.3994338068648	32.226276295188	1.85561896911099	48.3252375704512	20.1683397329832	199.854145160544
lncRNA	TCONS_00014128	38.6105137489335	72.793605143963	10.4427294685208	12.3294464386304	0.965654807160118	10.1449371283377	16.744743685547	66.8748319619531
lncRNA	TCONS_00014129	0.262758990927522	1.14085592082464	2.46208189890384	1.30887168874718	0.589928480192209	0	6.42014982334038	1.94992087016498
lncRNA	TCONS_00014134	23.2985531362114	58.5422478339693	11.970904298516	8.32442571450515	0.964010700652857	102.929897647164	16.1770371527572	66.5754736846816
lncRNA	TCONS_00014135	18.8243495850204	26.8795169017038	3.44663338361849	3.94713997655406	0.234010302326538	0	0.393279880190217	23.6188295687846
lncRNA	TCONS_00014143	34.7600149844127	40.6345700313241	5.94565167678674	6.42494297692656	0.559633184275807	5.71874660075639	3.23348040460056	79.1559885230184
lncRNA	TCONS_00014144	0	0	6.69675709626741	0	0	0	0	0
lncRNA	TCONS_00014145	0	0.16353235845578	7.54364978757655	0	0	0	0	0
lncRNA	TCONS_00014149	0	0.110807270470899	6.00822270286383	0	0	0	0	0.121749985366212
lncRNA	TCONS_00014155	11.7167010588091	5.73241563280871	13.0988548509787	7.85575492497274	0.168707641332048	0	0	6.7602525764862
lncRNA	TCONS_00014156	31.1426839977403	38.1514645944229	7.25333545495532	6.77742406144329	0.318248283010286	16.1883523648896	2.84122205646346	43.7896618786113
lncRNA	TCONS_00014169	9.55032517387258	17.0185808736518	4.8596584955321	2.45350129930001	0.516775466898837	4.06281324161481	6.57578981905773	22.7732456024072
lncRNA	TCONS_00014170	12.5966208515999	1.74942137620245	2.79235329851129	1.85965389620882	0.0225526873365593	0	0	2.83269306926546
lncRNA	TCONS_00014179	10.9093295665164	10.2210029841117	5.63745394782669	2.99190847975947	0.350657582219937	7.10569058392482	3.557271772104	15.4296605600751
lncRNA	TCONS_00014193	0.423818083833259	0	5.75856449128922	3.50001754684349	0	0	0.0969220708258805	0
lncRNA	TCONS_00014194	0.584934394732179	0.705468900912419	5.7092733385668	4.14643654634947	0	0	0	0.0775137118687192
lncRNA	TCONS_00014195	15.7278596522988	11.2157401139083	2.47074826386049	4.89730822414929	0.376754258585977	2.51124980803246	2.70969070587602	23.0086935742112
lncRNA	TCONS_00014196	27.1421379059482	14.8924229424623	10.5004132655684	16.9195799212944	0.334554665068042	20.8865889452863	2.24321134168236	28.2094530781512
lncRNA	TCONS_00014200	66.4444577347104	60.8677424726741	28.5543025827746	17.1838187248498	0.72893003738031	36.8868205977053	137.217732871237	85.3288371080411
lncRNA	TCONS_00014245	1.52374454052578	2.41530880405522	1.18980510065492	0	0	2.62887915633899	0	6.46150249133101
lncRNA	TCONS_00014248	12.2608460828552	5.67805714857053	3.33280359001012	1.44759126163672	0.600140573571254	5.6951293581574	1.7283270586373	8.71085288308409
lncRNA	TCONS_00014253	0.835601844804459	1.90040426237725	10.0667380866471	2.42422740200755	0.0141055338359484	1.44164340831493	0	0.949126230005419
lncRNA	TCONS_00014254	7.00886416322123	17.1816367208026	4.63451911537634	3.23305605718834	0.194426363760834	4.50664998229542	2.4313844709121	13.8197032875814
lncRNA	TCONS_00014257	51.785849138367	53.3641182028484	17.7321108943261	22.6363765779634	0.694380536600455	21.0509162092744	18.7575881687678	79.1961200112149
lncRNA	TCONS_00014258	0.738360683270447	17.8123324803252	3.64566276272158	0	0.0431281527696395	8.86436703578278	0	0.992897081754233
lncRNA	TCONS_00014260	27.7710724420966	31.9235035509473	6.25958921360966	4.73647312733233	4.59666736377314	32.6986059647053	14.2347636753655	30.2869345593584
lncRNA	TCONS_00014261	1.99216191135451	4.04143899442186	5.66945462447833	1.27417926938822	0	0.967452822416996	0.195731567073576	7.46867122196337
lncRNA	TCONS_00014283	2.58351396607956	3.75359494408327	3.83487262525979	0.961491859471591	0.0292274211388417	2.23668594777853	0.620419851217259	5.00215201391588
lncRNA	TCONS_00014287	16.7099508042138	19.1479401916	9.93404598398317	3.29838850054647	0.720828234639065	12.2617305835859	9.33530772759637	35.2377273478032
lncRNA	TCONS_00014291	8.35365465216112	1.91047349705853	1.88820554870554	0.0421171583012707	0	3.9823614942561	0	4.60279235105598
lncRNA	TCONS_00014294	135.557815675624	181.285886602493	28.5705568108458	24.9558760783591	11.1126804234813	211.684762330628	100.791328696405	165.952030660473
lncRNA	TCONS_00014298	2.11976072117907	5.97843877889502	2.73744632180756	0.124959598191285	0.019267779389129	0	1.59364306508376	7.13064479776409
lncRNA	TCONS_00014305	43.7821468008324	29.172222787199	21.8731322713153	13.4262157768521	3.53807874356609	13.8391175955422	4.63740085565616	46.5233278860646
lncRNA	TCONS_00014309	158.202396126537	328.812475062534	51.6366257684932	44.7501744327469	3.79910538274359	216.55539474212	51.0077986781918	295.430792882282
lncRNA	TCONS_00014310	0	0.256048672801281	0	5.28763303740893	0	0	0	0
lncRNA	TCONS_00014313	2.90659218327826	1.22693868575959	0	0.0928109015657093	0	40.9531574754773	0	1.34811722250797
lncRNA	TCONS_00014314	34.949560549283	10.6754237474861	0.962613498928578	1.73069546224419	0.130726544890655	51.3980455975952	0.423631122835117	15.8942274179932
lncRNA	TCONS_00014315	3.58411882120043	10.1522895489048	2.79561705614597	1.04650863687304	0.455734246888439	91.8600712886672	2.84813896537938	9.27121877314219
lncRNA	TCONS_00014316	1.1550763734126	0.480238678195654	0	0	0	32.5494748721279	0	0.51022392711274
lncRNA	TCONS_00014317	1.800254167571	0.072005241695228	0	0	0	65.2246233924107	0	0.763405313647602
lncRNA	TCONS_00014318	2.95221736067044	1.95831131746353	1.58483734420438	0	0	0	0	5.2814536588224
lncRNA	TCONS_00014321	7.73016062181924	12.1561717697905	2.87771932708951	2.64932855147831	0.109661241069796	0	1.58864298413816	8.89338021387674
lncRNA	TCONS_00014322	45.5141347767038	146.591891703574	35.1822495068831	34.5795748830866	2.49743608570297	69.4930527322247	38.843229073463	152.022065895174
lncRNA	TCONS_00014327	5.46323189023123	0.608216563468026	7.05518499973746	0.161028378110852	0	0	0	1.78208180472942
lncRNA	TCONS_00014329	4.91811116500738	6.83765957384322	8.80215583085013	2.3776189390745	0.0962121867152386	7.92356443045828	0	9.45412978647805
lncRNA	TCONS_00014332	5.91207729586925	0.85564194061848	2.53902195824458	0.0755118281969528	0	0	0	5.84976261049494
lncRNA	TCONS_00014337	1.9957873917641	1.20352466054534	5.16218810123635	0.573550515293709	0	0	1.21910710128598	2.51251842459861
lncRNA	TCONS_00014353	1.67708406853083	1.65331482924833	5.9783310476257	1.6763873846023	0.00861618815594878	0	0	1.89388866125219
lncRNA	TCONS_00014356	0.34676025040903	0.639570809490323	5.33198797920911	0.421388606573264	0.0580855170287521	0.533258165176446	0	0.815666221493994
lncRNA	TCONS_00014362	1.97277824910693	11.78259606163	4.17141863473542	2.57765726526878	0.0987977558216637	0	0	9.00134319632267
lncRNA	TCONS_00014363	10.0341041374769	20.5391015042944	8.15555552819436	4.27943157951379	0.352592889163822	11.0228925109578	1.69516393392751	19.0188189418123
lncRNA	TCONS_00014364	38.368046099192	32.1406652608768	11.4421012272988	10.5213592173969	0.319194131609661	7.76634699582263	0.81549164881883	26.8235615096957
lncRNA	TCONS_00014367	0.773501706273973	7.67695478022883	3.53802276404388	0.959773027016179	0.0513746315318421	2.64617441394649	1.13368244204844	4.9296116517268
lncRNA	TCONS_00014387	0.0573971600173433	0.138449411618099	5.47081890833053	0.901717290093384	0	0	0.140241962965686	1.24739967772879
lncRNA	TCONS_00014391	23.2999283449912	12.8871106008721	5.53167050085449	3.67851985592153	0.0292416887199723	0	1.0077448793912	11.6283870883895
lncRNA	TCONS_00014395	19.8111829252152	24.1817286297777	15.8899874269199	9.55873793169799	0.401010821679489	26.1416196164365	2.43102173763214	32.5644311544455
lncRNA	TCONS_00014396	0.209738349619922	0.202366466144701	6.86219897790947	1.68769233232843	0	0	0.0854110721709151	1.42675264929285
lncRNA	TCONS_00014399	0.926509348039519	0.446972198819523	5.73599035538215	2.61189149214974	0.0156401150133318	0	0.16169974964896	1.01730489511162
lncRNA	TCONS_00014400	0.202460195137164	0.0976720621172058	8.06256986574931	3.76250881347309	0	0	0	1.18049377908273
lncRNA	TCONS_00014406	0.476916975179906	0.0766923829034862	8.19273911108992	0.852797066892555	0	0	0	1.76958809279292
lncRNA	TCONS_00014409	15.2071313626431	28.1402046471901	6.80630304495948	4.78295791699895	0.778407678823386	13.7999609804789	12.9624422375697	36.443518021644
lncRNA	TCONS_00014413	0.294081254746697	0.141872443428524	2.18149695843825	5.18347860841599	0	0	0	3.11765966942177
lncRNA	TCONS_00014418	0.332216479801131	0.320539735028037	6.93964146208923	2.41863820788444	0	0	0	1.32072926768834
lncRNA	TCONS_00014421	28.9602158282859	41.735843804594	9.90487459353081	8.00281468648885	0.464550289784231	16.7332592554976	18.9095434639787	31.8320846120944
lncRNA	TCONS_00014426	3.82387700094934	3.6066363860633	11.730439886181	8.36409952267701	0.0154382362871753	0.928553699699575	1.06454927524761	3.94920928773185
lncRNA	TCONS_00014427	0.451583766665537	0.285338645162707	6.71090197129303	3.75458023363826	0.00656532656119238	0.364088366727331	0.0238147535786502	0.440323403462064
lncRNA	TCONS_00014428	0.487980983151112	0.329580599349341	6.09658374966665	3.88921873227734	0.0576621822744264	0	0.238462707724071	0.517325945145811
lncRNA	TCONS_00014433	60.8241296908546	185.406751850274	18.9810029528625	13.0404591075447	1.68106231377973	271.438633625409	7.92104164439851	171.123733092996
lncRNA	TCONS_00014434	0.372119576537022	0.0448800397158669	6.21086808627986	2.31703193503778	0.0549643008411956	0	0.681916751487481	0.0986242898217921
lncRNA	TCONS_00014435	0.237466681640381	0.0572800506890565	5.28458888862315	1.63783943939487	0	0	0	0.125873425155799
lncRNA	TCONS_00014436	50.7417895791067	51.4303056234938	18.0728896684405	12.4193898677893	0.907575800001964	16.3533128781033	7.56566149697256	72.2479329275597
lncRNA	TCONS_00014443	24.4303717648558	42.1742320947394	7.13935861421151	7.98548739446426	0.366529475620352	66.8141170730822	10.4216627675701	45.7591472508573
lncRNA	TCONS_00014449	110.687347438562	94.8722666633862	12.4043283690101	19.3092402436411	1.48193772233667	46.6654677666095	8.56272507739193	99.528529230189
lncRNA	TCONS_00014452	0.63657988375447	0.446694817536899	10.590572158313	4.41275116262679	0	0	1.97959267793528	0
lncRNA	TCONS_00014465	39.4008596693075	38.8754878240489	7.62508005126388	5.82482474124924	1.53577957205039	48.6030180824505	15.8566406732894	93.2329064054713
lncRNA	TCONS_00014468	27.7979951405873	40.6667575416766	8.40426391720717	8.16552206075142	0.693888129774598	17.9095440854857	8.45458691021708	47.2267560768081
lncRNA	TCONS_00014493	0	0.620948955295859	0	0	0	0	36.1668440048175	0.3411352246976
lncRNA	TCONS_00014501	232.381109346217	163.734758312515	61.3650991947677	64.7743545468711	3.93862151445513	24.8793519778647	26.84045378871	268.969330730522
lncRNA	TCONS_00014506	0.888125389335025	8.997550362237	3.69859414146443	0.226871092716178	0.034981723913152	0	0	2.19691084705254
lncRNA	TCONS_00014512	2.92574249780938	1.88193900067705	0.304606032880489	0	0.299623843179999	30.6227856044408	2.85945765191822	5.99658785903277
lncRNA	TCONS_00014518	9.66693721975729	5.00443577247152	7.17458755981761	2.97434908703837	0.539678158883532	3.37762220506536	5.84642474815454	7.15581719215471
lncRNA	TCONS_00014519	28.0595595029787	58.603554696238	22.2941377919939	14.0889423534122	0.675608585057547	10.874447916492	13.0909245528245	63.9688805550533
lncRNA	TCONS_00014520	6.47465583530857	5.59255275478579	5.63236114130527	3.4478066919465	0.0771784395811266	2.07579771940339	0.460074208522794	6.31871262336235
lncRNA	TCONS_00014524	7.2575343449815	112.395201068968	6.4834254990179	4.43058505165944	26.8031712863652	219.864596920185	299.353268383365	37.5570037960704
lncRNA	TCONS_00014528	3.84549137650217	5.16795970732317	1.93032297331584	0	0	0	0	6.2607105876976
lncRNA	TCONS_00014529	14.0464744300863	15.4219820445406	8.07494788721731	13.0222678122007	0.444423288823125	16.8435916819443	4.97455317437632	24.3649779654816
lncRNA	TCONS_00014533	4.44947431989492	2.31264242252745	10.5816483261684	3.80673982235289	0.329352218908371	46.0345837126658	9.02374862591283	6.92239551994366
lncRNA	TCONS_00014542	6.21685160401019	16.7200003992945	5.28796129074286	4.65647579656598	1.12196728775518	29.9027695749506	12.4456492604813	16.5514893988225
lncRNA	TCONS_00014545	5.59849252963532	4.66072678156058	4.61743458301543	2.05210033612624	0.0791044008086353	0	3.27137282455636	11.8283067859972
lncRNA	TCONS_00014551	39.2365821204202	52.6952827071113	45.1885469610797	42.9120972957643	0.897341821601816	19.9988905923444	5.21429955899213	64.6361108863555
lncRNA	TCONS_00014556	0.740104491112521	0.476060865726825	0.0963175557673029	0	0	0	17.4806412689951	0.130768502800747
lncRNA	TCONS_00014558	87.6063157313208	124.531063431257	31.062931497375	28.9125921209823	2.73695408122542	8.97601293190196	33.5796576401143	138.353431111307
lncRNA	TCONS_00014567	12.0840916485857	31.0532535851684	10.5778194191669	11.9640451614779	1.53849444796735	13.5655484290005	3.84234599039376	28.5332198082124
lncRNA	TCONS_00014569	29.9561838114056	67.5130640363213	12.3848978295939	9.80120762168566	0.776206209947537	31.2302627469086	6.88038156639751	57.6889665119254
lncRNA	TCONS_00014583	55.9046194189366	65.7961706897304	16.451839105675	20.5632846986519	2.09012571171947	88.971326559698	41.132469799485	74.1453800189158
lncRNA	TCONS_00014586	29.8183195543198	10.6165290921073	2.87981218659732	1.99832460234238	0.0119695122783935	0.990179027053294	0.198597679099059	12.190887689684
lncRNA	TCONS_00014587	53.2411100735152	95.948274767461	22.7009558312777	18.4944588815489	0.847451945016791	19.7467577157954	1.74850642346694	77.9986016257964
lncRNA	TCONS_00014588	3.47635287530951	11.7395810877277	1.7450263598475	1.14175573221562	0.14670806860129	4.49824988913177	2.12349596673206	3.42216175083408
lncRNA	TCONS_00014591	26.1397213069522	15.0081789696668	7.07310505449709	2.90341788450028	0.330505831602477	3.52823255192865	1.42763857913753	24.928176005941
lncRNA	TCONS_00014601	0.235785501593369	0.568745282063021	7.54856879535606	0.542081371976709	0.0278615500193246	0	0	0
lncRNA	TCONS_00014607	55.4712387390553	35.4555151373011	10.900062747866	6.67869713811134	0.192263059671712	7.41249995179272	2.73422172016449	26.5391254358561
lncRNA	TCONS_00014608	59.9414469115801	31.5345317621949	63.13331989324	36.0003223657401	0.549408001760583	0	7.13764537994556	32.8686731612961
lncRNA	TCONS_00014611	0.230084297755188	0.11099864744926	6.82706820153733	0.352649366916339	0.244690814936556	0	0	0
lncRNA	TCONS_00014614	0.928579753606348	1.80786575364808	3.8003910147306	5.72927536405418	0.00995684741361064	0	0	1.43590292465966
lncRNA	TCONS_00014615	43.7900952243183	66.0287993846776	12.3307874565178	13.2184291463575	1.58833196808895	25.9887147116102	75.5871723406345	99.8917774229985
lncRNA	TCONS_00014617	0.152366155242379	0.279761532694358	2.99417975496221	5.11481656965465	0.0180043184455796	0.613371728432888	0	0.134607303683574
lncRNA	TCONS_00014631	13.095938349628	6.1700170340364	6.25216128239859	2.05130004553841	0.259939207611717	0.243619102793998	0.114563550073601	10.7203746883015
lncRNA	TCONS_00014640	57.0583886934452	62.6358533543249	9.73349941978421	6.67509004086813	1.6238868595168	80.9274106883511	11.6020671864705	50.6502318585736
lncRNA	TCONS_00014642	1.45489670829432	1.48206915759815	5.41050140041417	3.96149817492746	0.0879905898195386	0.542751161454243	0.217527905959856	0.937161377079179
lncRNA	TCONS_00014646	85.4448330197503	75.8842525378152	22.0199893437692	20.4647805349385	1.36959405995433	4.99693122955791	4.91036926949303	117.021455945199
lncRNA	TCONS_00014647	12.8625056386452	24.9028259656298	6.27724760000699	6.24873397610508	1.92701048107794	19.4174453547522	33.1113692526864	41.7602449806108
lncRNA	TCONS_00014659	30.287869096163	75.7877857912526	12.7594425719122	13.5183327399761	0.572038776088436	23.6576933717879	3.63085658047994	71.0086191025521
lncRNA	TCONS_00014677	140.647167356372	488.21707993316	93.7623240687538	68.3002401978302	3.49300301656638	176.269825489255	40.0753129492241	322.570089526045
lncRNA	TCONS_00014679	22.2731475938688	15.3683319434868	6.86555136919724	3.10147699143575	0.906334101180186	3.48407519548912	2.3039262017662	14.9541294223057
lncRNA	TCONS_00014681	28.2645554780504	18.0797995465967	6.49139849368769	9.32699944844604	1.73151117955388	16.6421415944147	8.54170159122889	28.5332990879245
lncRNA	TCONS_00014687	5.24483497638794	2.60976529106338	8.10444521298556	3.54719831049988	0	0	0	1.65747285668491
lncRNA	TCONS_00014691	33.6536410638715	38.1242167840596	46.0443963178307	33.8661271532159	1.43774513795721	8.45145806491841	11.5549897995784	37.7051559281909
lncRNA	TCONS_00014695	113.708468610398	65.6090568551123	21.5614851259351	12.5595651291511	1.88079667364425	119.211292476032	18.9327232652389	81.1376087434548
lncRNA	TCONS_00014698	2.43190037520961	3.90672164351598	2.67579310513075	1.70466861348722	0.0417832706707728	0.244563286319754	0.0233373614393955	5.19644805940253
lncRNA	TCONS_00014699	7.17675597886892	7.73218314980883	3.95186219375264	2.33016708265048	0.0566250926651742	0	0.585434525257837	19.2634140695184
lncRNA	TCONS_00014707	0	0	7.15035414001334	0	0	0	0	1.59581901722945
lncRNA	TCONS_00014708	25.6920875032419	22.183608729365	6.24550652506569	4.04163347476189	5.49814212907425	54.5596415310907	31.8650037832488	66.5032435143087
lncRNA	TCONS_00014712	6.25970343267836	12.2309224783371	4.85773119459803	1.08148296315975	0.400214637989451	0	0	7.72955886119685
lncRNA	TCONS_00014715	4.15774975886578	9.73050482878656	39.3749045463713	81.3049597559078	0.156613177959182	64.9203580734314	37.401580059142	7.43257602781914
lncRNA	TCONS_00014716	15.9613721378056	27.0727894198869	6.68992251940341	4.11791846485406	1.20935348619359	6.29315241317366	8.07356016114033	32.2555550041153
lncRNA	TCONS_00014722	16.2789783356775	23.2600076414835	7.44179855842977	3.73598548511348	0	0	0	14.3597902720888
lncRNA	TCONS_00014725	0.535015294780135	0.154863173188244	9.357888791657	0.738014397992387	0	0	0	0.623907555531273
lncRNA	TCONS_00014728	9.37607386856385	18.4283596876507	4.89492298354833	2.16473569770763	0.0759121019851923	0	1.48970982170873	10.4388671480422
lncRNA	TCONS_00014732	1.95526608937914	2.35582374716868	3.13338241301521	0.0946238318799084	0.0287783834751708	3.44043890277407	0.297533451593562	5.44884380576876
lncRNA	TCONS_00014738	2.0409566746557	2.05873118117241	1.23147030927387	1.42189403512925	0.372716139186091	6.72231494573592	0.906689682572026	5.80262465074065
lncRNA	TCONS_00014746	3.97815630425773	15.3153900926422	12.5891670870485	6.72309400449728	0.115368301790765	0	1.19008051559596	13.8955523414465
lncRNA	TCONS_00014790	52.0919185390991	97.1928905035331	21.9648014296054	16.1495258860907	2.34773446062206	84.2001905006353	22.2119133767372	94.8014859750258
lncRNA	TCONS_00014806	58.6887341567749	75.1372105413702	12.8788400311179	4.95222427789208	1.73135188290944	2.10861604676208	7.6789367349678	95.2534227580545
lncRNA	TCONS_00014809	0.571264186965067	0.165355618026899	6.69101373683665	0.569123452997274	0	0	2.51244799690413	0.060561742291941
lncRNA	TCONS_00014810	0.479204346763503	0.23118063623425	7.48366620350267	0	0.0283125463325871	0	1.17086905051567	0.127005380417991
lncRNA	TCONS_00014811	29.76228715796	41.016534011223	8.79984331527882	8.9994440599582	0.749505148552145	19.7460186989196	7.69301082498856	36.4296986601603
lncRNA	TCONS_00014817	23.9423965253484	41.4887615094298	14.412128890012	5.90934030031056	1.52780913946656	38.2376969595967	10.0304970639493	56.1799336573614
lncRNA	TCONS_00014818	20.4828979420269	20.5770291291883	4.18689780093712	2.95246006030766	1.48971058857097	14.977443699937	7.530530541735	20.7745441595304
lncRNA	TCONS_00014829	0	0	2.75979282239374	0	0	16.4170820783619	0	0
lncRNA	TCONS_00014830	2.28759436980484	1.87946150059447	1.26797033495266	0.56570133098227	0.241632097841366	28.995787891649	0.750561605730653	3.94615383330147
lncRNA	TCONS_00014831	0	0.13389211848567	1.19192975262037	0	0.03279536616858	16.7591046216611	0	0
lncRNA	TCONS_00014843	11.9059632381027	7.25797581788476	6.71916003744014	2.84857448111341	0.387320644196137	13.1247515560441	3.42873872236683	10.3792136120169
lncRNA	TCONS_00014870	43.4203559769602	89.135610453702	21.9393642548542	15.0717400117477	1.12693266749236	65.5672671720648	19.2593198027892	100.025190795158
lncRNA	TCONS_00014871	33.5540777618642	58.9080466889148	8.51651814905972	5.36819273809447	3.5080516168423	12.3209600080021	4.55745126325479	58.7998958436506
lncRNA	TCONS_00014893	0.282243238136131	0.272322952852209	2.42426390363466	5.67778555658868	0	0	0	0
lncRNA	TCONS_00014897	28.5462707012407	42.6497417320954	13.3286743199363	12.0904697967454	4.14003880557684	18.0615417891544	24.8042940606045	57.0250048289622
lncRNA	TCONS_00014900	0	1.20202400635514	6.29066530061263	3.18241869458479	0	0	0	0
lncRNA	TCONS_00014902	6.26228140825349	11.4670552991097	11.9954061598811	7.85089475836963	0.254744575238793	0.972557404617304	4.5260668614098	13.3203887159535
lncRNA	TCONS_00014909	28.6971598228633	34.6428371846197	7.49108090258626	7.51436094249288	1.4140837166033	25.7877587427416	10.2118147778308	33.0799389259044
lncRNA	TCONS_00014911	2.92146509649679	2.25502515344286	10.0464736251391	1.34331568055632	0	14.1129302077146	1.42763857913753	2.7874338754896
lncRNA	TCONS_00014912	0.124596853153653	0.0383014441714076	0	0	0	7.18532716997215	0	0.0258438233634603
lncRNA	TCONS_00014913	3.95010685916102	5.69665950971864	1.94960624725902	6.73474543074856	0.033638114723305	4.88183111913583	0.661335306525452	5.68727663227694
lncRNA	TCONS_00014914	15.7560077597176	12.2953958899949	5.29117683345636	12.1788824455694	0.373740203620202	11.8269622022641	2.89975206567792	13.1852791636469
lncRNA	TCONS_00014915	1.13718826090337	1.32827277053011	1.02746255257115	7.07188840799247	0.015420155377334	1.12571651530889	0.0911003627325377	1.03758383834346
lncRNA	TCONS_00014918	2.34465102784447	11.3286313640369	1.08682508632998	3.7752136820997	0	0	0	13.6506549621249
lncRNA	TCONS_00014923	6.811898178497	9.02648810710228	2.54062629113711	4.55418970421659	1.46492464166626	9.79790422996969	2.32273880959083	13.723190081305
lncRNA	TCONS_00014928	19.124385719977	35.1824027860448	3.45391496017675	4.55119106495752	0.0379604296843994	4.16632259201597	1.02770217615432	29.0749488923113
lncRNA	TCONS_00014930	3.97174087156036	3.59263324135461	3.29513724948015	3.10714757415635	0.0391100018904805	0	0	6.24847936759509
lncRNA	TCONS_00014932	89.6518092333854	231.588302130235	31.7574228682666	35.1599705473866	2.9979584589148	105.41152756441	31.9856005077001	180.531689398524
lncRNA	TCONS_00014939	21.3424787355209	28.3204507029684	8.63983648512216	6.82834245819113	0.35101436385903	14.9556734940897	6.54602201664142	22.3029924200577
lncRNA	TCONS_00014942	4.37448783290519	5.60379452491503	3.54630725832177	2.57600343268295	0.0807143788991569	6.91506733993058	2.21016909585521	6.11517197374212
lncRNA	TCONS_00014944	3.24182651620389	3.22562913583727	2.45225229436449	2.56200435500779	0.191534914201289	9.78782688170016	0.495059461662901	2.73868027918826
lncRNA	TCONS_00014945	0.672822264647746	2.92128258514188	6.04173758903991	2.51362858407129	0.2186357744572	2.0314066208074	0.821973727382216	2.31816891328596
lncRNA	TCONS_00014950	88.2387257073021	137.223985348588	39.4657537016864	28.2926041094926	5.1706599395321	69.1745132675393	42.7364396782957	161.183833766692
lncRNA	TCONS_00014959	2.17097317393006	1.14254607774438	0.0770540446138424	0.529365883004416	0	7.15055130524206	6.2689196275017	1.98768124257135
lncRNA	TCONS_00014961	52.7535608595934	35.4834542887577	16.7798239629717	11.8246470670191	0.556187772039377	10.6450515290722	16.1120493635998	21.7227244337021
lncRNA	TCONS_00014963	2.35553885187089	2.27274637272335	0	0	0.0927806036989298	0	10.2318772823059	4.57818216092201
lncRNA	TCONS_00014964	7.93301051727123	4.23069392896111	7.68135362922686	4.26653998350153	0.326643071323868	15.9213620317198	0.461579365501288	8.63324513923383
lncRNA	TCONS_00014968	133.327832016973	182.814366529577	36.0747032535825	40.0486051671496	4.29526685146328	113.091673461897	45.1595387921587	167.23991852618
lncRNA	TCONS_00014974	0	0	5.17761340504778	0	0	0	0	0
lncRNA	TCONS_00014977	2.30681919307799	1.32153259804038	0	0	0	36.5653191745333	0	0.917077811849392
lncRNA	TCONS_00014978	0.785179617290297	0.757582124241117	5.10918272243061	2.30659706248767	0	0	0	0.277465585510425
lncRNA	TCONS_00014987	3.00493552782527	1.28858580196735	2.21602797479659	0.383804480158948	0.0789061441650046	0	8.97372821172163	1.06187957161509
lncRNA	TCONS_00014990	33.2871165737855	33.9578355182646	7.24149053525904	11.425696767313	4.01588289342338	10.7717614776609	3.15962590937087	70.0908363868173
lncRNA	TCONS_00015003	28.1805293536044	37.5609024025982	11.6519955385675	5.73226568384801	3.63592187803633	24.4909405693465	11.9292825313231	43.9850779584393
lncRNA	TCONS_00015004	7.58823793113949	9.71782010293243	16.06619092667	26.8266164912482	0.169815660800135	3.73158514968595	3.33887271943744	9.01229457908253
lncRNA	TCONS_00015006	16.1626954465464	8.98491139349076	16.8685499942451	17.0373204515826	0.071591229964718	3.35881846279638	2.03863212553251	20.6045405088153
lncRNA	TCONS_00015008	0.411169161729178	0	0.481587778836515	9.32093582449621	0	0	0	0.217947504667911
lncRNA	TCONS_00015032	35.0750369050584	79.784998234412	12.1330223225174	13.7122880080533	0.483503730117031	56.2370861430973	20.8885234417287	67.3190111023706
lncRNA	TCONS_00015033	2.47465278762081	2.88510571102248	1.2076969066798	4.34602131944691	0	7.47155128643714	0.5038724396956	2.4048449121871
lncRNA	TCONS_00015038	0.291374932635365	0.0358278092353375	0.211432294868451	0	0	6.45242379863499	0.0266535694771171	0.0241747431045702
lncRNA	TCONS_00015040	0	0.0851234660571145	0.103334066452338	0	0	58.601372451901	0	0.0467648950413266
lncRNA	TCONS_00015041	0.885763353725091	0.0854630543525551	1.38328404559424	0	0	21.3946016446737	0	0
lncRNA	TCONS_00015044	749.640234897921	178.590912422541	95.8471571317216	68.8545798205978	4.48281513654922	50.6963694298486	21.9015641348913	273.966460558865
lncRNA	TCONS_00015045	6.70886085468904	1.27149349928837	2.8063748263135	0	0	0	0	2.66711298877782
lncRNA	TCONS_00015049	59.2396714020872	79.2888526884676	11.2643974193281	9.38293028965007	0.806703220037481	29.3197813791962	6.10301582256678	91.4734730295262
lncRNA	TCONS_00015051	10.8750047673676	1.12422536804294	3.33601330179463	0	0	0	0	3.49986838399666
lncRNA	TCONS_00015055	3.15684380095388	18.6461083178238	5.34083129136229	2.30158573123665	0.0248685241088759	0	0	19.2237879895472
lncRNA	TCONS_00015058	162.231441685074	108.007812490812	99.8522392836471	84.5794536307082	4.33588701432376	114.741684491714	169.927199453634	180.055075567684
lncRNA	TCONS_00015065	20.7475869077948	48.1570508081203	10.5880683899372	6.65928124659419	1.4263633356394	32.2078619105389	43.7392689510455	48.7061396219368
lncRNA	TCONS_00015070	14.650407695065	9.95503038026179	4.66515037916794	1.15093257014158	0.364464880086098	5.02459101711263	2.23642570673138	16.7542778456758
lncRNA	TCONS_00015075	85.0155390198285	167.350508629276	25.8370780418604	19.2276139927887	10.8935493630273	117.455999793238	149.134939153299	145.48726375249
lncRNA	TCONS_00015085	123.418827727211	199.274763834073	39.2119241737789	38.009987846703	3.33440215065315	94.9410679840008	50.4251465854577	184.292203187827
lncRNA	TCONS_00015103	32.2956221876543	38.6632797949333	30.4618874177121	14.7467919936125	1.40782517502352	54.6991783725508	30.3111429370213	44.2088497684376
lncRNA	TCONS_00015104	8.26188170592174	6.63715403344236	2.26985664525194	0.816735933778241	0.618222466246978	16.3812629901909	8.52222360549881	7.54938454714419
lncRNA	TCONS_00015105	2.18213514415854	1.15680156053237	37.9373414421439	36.2108427089844	0.0212482105934293	0.160189138406049	0.165971087276916	1.68449154898657
lncRNA	TCONS_00015107	10.8385646079696	38.6026900764336	16.529597711175	5.92202121237397	0.483820736906595	11.6359213795863	6.05663734697541	36.1545717639641
lncRNA	TCONS_00015112	15.1554816618422	7.68286210789527	2.65768008023453	2.12617161047602	0.242501954817334	0	0	20.0726503978592
lncRNA	TCONS_00015118	286.314156519156	104.325975793796	73.6965112910252	58.7125796091709	2.52716194467816	67.1123001020868	23.5815547653489	165.478038850204
lncRNA	TCONS_00015126	142.048325226432	260.05491431153	65.761702219142	52.4573780953237	3.46185585629516	57.074904088999	94.7777341337575	292.077170496817
lncRNA	TCONS_00015139	0	2.38834589731194	0.790715069305899	1.46584785412058	0	5.43538528270089	0	2.62420576566363
lncRNA	TCONS_00015144	72.6476590549105	116.867606606758	18.4583338224093	16.5326200749034	2.196304450782	97.5789706761707	15.1308659174124	101.812408395445
lncRNA	TCONS_00015145	2.2829836116979	2.20274130411908	0.629171130415447	1.64664502777871	0.0952123533926517	8.10924417177149	1.3125064356587	2.70500975551544
lncRNA	TCONS_00015154	3.52239561193891	1.65572355334143	7.26397620579985	4.81043622013456	0.128068684156624	6.54457238106901	3.97222286696979	5.12377590956946
lncRNA	TCONS_00015155	15.7853798990248	38.7372629083561	10.4246056577441	8.01954579795033	0.472331663904693	21.5638059340783	8.71861939230325	29.9029303358189
lncRNA	TCONS_00015166	96.5975832004008	104.861875782819	17.9735082655748	9.39899274160134	4.47314630160424	6.32938945097826	12.7699368330692	133.966169756779
lncRNA	TCONS_00015169	82.8454936234217	34.2654393656747	114.714117435774	150.695124624218	1.34008247965802	37.2548450925548	20.5522398961381	72.1365628163255
lncRNA	TCONS_00015170	11.6406360806384	9.53606652040399	10.8717866973191	8.56238586491903	0.0718823739394895	32.2604853522423	8.03834945313926	10.1179423239358
lncRNA	TCONS_00015171	7.41146564314894	25.4230813450228	11.4975798302565	11.2922442675759	0.110960124729554	28.6233558763177	11.5294336271309	16.4618480213617
lncRNA	TCONS_00015187	5.78744134568327	6.89540985053982	4.24920184879506	3.68325054147468	0.179340697209946	8.06345221286887	0.47311278494674	6.04633680160118
lncRNA	TCONS_00015188	0.690849481764496	0.333283752151019	0.809167365650981	6.70612910189567	0	0	0.281332407989073	0.183098508675203
lncRNA	TCONS_00015194	9.4208182439382	11.4617634391462	14.9136648808323	14.4620561543057	0.344111622296574	35.7147578795216	144.230005050667	25.9135511746506
lncRNA	TCONS_00015197	3.84938441326325	2.78112697663555	6.36076426610034	1.44062076748279	0	0	0	5.63142267778556
lncRNA	TCONS_00015226	0.335986906431913	2.02611024190168	4.52558906417365	0.51496591032676	0.0992545760461439	8.11537979157359	2.05234297631373	1.95905398899479
lncRNA	TCONS_00015227	23.4264194419346	29.6854893736948	7.28737627315376	4.41183920044587	0.582241485522488	37.0047117677793	4.5407648594857	36.0209743623366
lncRNA	TCONS_00015233	40.5378323268328	44.2272848464927	47.1601386364602	50.4456297030514	5.430024943395	43.0996791746283	26.9214599654623	49.0993203672848
lncRNA	TCONS_00015243	2.28076902339217	6.98809395326688	1.73907723065782	3.33265816844709	0.483462418685239	14.9263092558067	2.05208578392368	9.29497184771377
lncRNA	TCONS_00015246	0.253027176448725	0.244133777295808	1.92635111534606	6.05963962833654	0	0	0	0.737668477337545
lncRNA	TCONS_00015247	5.30949235568492	2.01966622086129	2.60537781193156	3.83847401236158	0.269398457751244	0.742115112945823	0.154510992552108	1.13208626587108
lncRNA	TCONS_00015249	0.835227638873064	0.537247371980116	2.98916552381285	5.65399745170413	0	8.40582049989271	0	0.885454439026999
lncRNA	TCONS_00015268	21.2538785205278	23.8480931463502	5.82196653117708	2.59840849947271	0.390420319244701	6.99008208864325	5.75577820001493	44.4891238010698
lncRNA	TCONS_00015277	17.7822489722027	27.45697905605	7.1540295700726	4.87874463830746	0.288790472468142	20.9279164104737	5.45592140313421	33.8855534271125
lncRNA	TCONS_00015297	0.592083592890017	0.57127303887219	0.346743200762291	5.78522420781718	0	0	0	0.313844406721792
lncRNA	TCONS_00015306	0	0.508049145242066	0	0	0.0311102287765186	0	12.865675732939	2.37244042630604
lncRNA	TCONS_00015309	0	0.106053163156966	0	0	0	0	9.66836423891161	0.116526388634329
lncRNA	TCONS_00015313	0	0.260195210012637	0.63171838195559	7.85323013248309	0.127463771343469	0	0	0
lncRNA	TCONS_00015315	0.876439528949038	0.281878144180357	5.24677211679782	0.111942973379693	0	0	0	1.2388595002176
lncRNA	TCONS_00015320	0.176448752848018	0.171751063759458	0.0688893776348922	0.0676105905445564	0	0	13.796094136937	0.187059580165306
lncRNA	TCONS_00015321	3.70594049722521	9.6440905059196	1.21842413152196	0.971592893403838	0	0	15.4887289478904	7.49573482379096
lncRNA	TCONS_00015327	9.55927585998836	12.6711071421143	3.44686531269799	3.49564322972768	0.335140038765628	0	0	18.7379269207198
lncRNA	TCONS_00015331	1.59225667410662	1.79234070960896	23.039220737184	0.203370501438805	0.564446142821776	0	1.29681910774246	1.68800776523673
lncRNA	TCONS_00015336	19.455500104354	9.10539510004634	5.3039439946099	4.59329895902478	0.0252961461292812	2.38705347726923	0.965880106953583	12.8079250480835
lncRNA	TCONS_00015352	27.3375242437967	20.2277865954716	9.09552110149275	4.51198847283294	1.42213034946471	20.1212276916368	14.887806887638	42.0860945152498
lncRNA	TCONS_00015356	11.7169461997188	40.6660303424937	7.90584012033165	4.87607537781371	1.90844106622848	40.9886823180899	1.4851671908088	30.2661250215007
lncRNA	TCONS_00015359	19.833992975098	26.420728873931	11.8963599381048	7.24544802788543	0.489209868455273	8.27549553808631	8.54852676477504	50.7326630334806
lncRNA	TCONS_00015363	150.528435162257	43.3186158011546	22.4144831747285	28.00518491166	0.667162268161419	12.5203945947756	5.10431308483699	70.0549746050183
lncRNA	TCONS_00015366	10.2312576688897	13.0876247406307	3.71184207261592	2.85558358813539	0.79398022171886	2.12410538177658	1.26777642081152	14.3304427322693
lncRNA	TCONS_00015369	6.86900518418891	7.12715308712556	4.25999941478724	2.23112550979581	0	11.4221504946857	2.6877888768036	9.25932624670617
lncRNA	TCONS_00015374	547.484319550778	785.062694192791	161.720929766046	142.540284628978	38.8039351932315	670.454981081089	227.41418417883	815.154389111806
lncRNA	TCONS_00015380	11.4969598811933	13.9902732526457	13.6895360958278	9.39451881436801	0.25193642666917	5.6250529336891	2.64540766432729	17.7021881297164
lncRNA	TCONS_00015384	34.1728886743514	30.2178189611042	7.38204403934963	6.45061351589679	1.59659802476418	20.0940154584471	9.30859494045635	59.3812439699752
lncRNA	TCONS_00015395	151.250444890461	215.850409783738	57.6424071983017	58.2618332725841	3.67090091302383	106.718429836857	46.2760337647892	263.773259951909
lncRNA	TCONS_00015396	0	0.529321825013698	0	0	0	53.5300051501485	0	0
lncRNA	TCONS_00015398	0.542274661059377	0.436012326140579	0	0	0	54.5751032455721	0.441657525160594	0
lncRNA	TCONS_00015399	0.272709945548114	0.0657811841075961	0	0	0	52.6959768656529	0	0.072277371046472
lncRNA	TCONS_00015400	0	0	0	0	0	63.034125161099	0	0
lncRNA	TCONS_00015406	3.34610713153345	11.6496007350991	3.40901966967139	0.78328513680264	0.0655224797540829	8.37083269344154	0.338711338234503	10.3344782895811
lncRNA	TCONS_00015409	0	0	4.62324267683054	7.50835283036875	0	0	0	0.298899434973135
lncRNA	TCONS_00015419	19.3886528657646	30.3237361302756	100.020273928057	220.004647373073	0.480382828384834	15.1067985322015	186.437533883989	45.7505578812753
lncRNA	TCONS_00015426	10.1381469677096	3.51801988224029	1.52770702605549	0.272608789645608	0.233238892769517	0	0.434581570151345	8.60479969004176
lncRNA	TCONS_00015427	16.9346928377966	38.6252808416662	7.03953016408182	4.76080251052344	0.348729841898456	13.6451932788499	4.61113332880163	43.1354259128814
lncRNA	TCONS_00015428	3.09887866994855	5.54873725644731	2.28092692342438	0.843735468779175	0.256192847102735	0	1.34504791753453	7.00525518589314
lncRNA	TCONS_00015435	57.6253401394242	61.5484604489255	41.6952103257944	49.6753368925643	2.72855735460003	48.2476842833589	15.8577065599949	79.5424150589332
lncRNA	TCONS_00015437	34.875850745259	23.0408710004934	7.87971811162032	6.07190254748916	1.66136604182338	20.0023820940619	20.3916926700779	39.172498898815
lncRNA	TCONS_00015439	59.4425695709993	21.2713561219712	9.81779232609006	7.91828395481314	8.81130953493585	40.7309884475814	180.261959834138	79.2387356182739
lncRNA	TCONS_00015442	3.61884708727345	1.85494004557396	14.040450489271	10.6598599166727	0.213810197092271	0	0	3.35690961349285
lncRNA	TCONS_00015445	2.3454015563425	2.48926192114203	2.56394620281975	1.07843653227761	0	0	1.14613238043436	8.95119610720604
lncRNA	TCONS_00015448	0	0.171381911661657	3.32873472731799	0	0.209890343478912	0	5.20802553669372	0.941533220165376
lncRNA	TCONS_00015450	3.30841411590034	1.91527798628508	5.16670332261691	2.02831771633669	0.0260625426505272	0	0	3.15663041528955
lncRNA	TCONS_00015453	3.87131579966549	6.62819543351459	5.47011404501028	9.84558589128279	0.295999202342056	8.25063612143315	1.6692389540685	6.76212780004389
lncRNA	TCONS_00015459	8.79322499446616	6.68919803286928	3.03718459407267	1.0346234078428	1.03709464389529	6.16512421568003	14.2660292452377	13.8194131793063
lncRNA	TCONS_00015460	53.1426850343363	34.2530882226661	4.45052542683242	7.16354534995468	0.518236152301291	3.40793520288839	4.79861385367033	55.328450842953
lncRNA	TCONS_00015461	35.9136670959208	41.170717344854	11.791575957168	8.31592233226056	0.923615743643119	30.6460871003322	8.28376053767761	41.120565844068
lncRNA	TCONS_00015465	6.9645072295158	3.67031285892016	5.25711753161015	1.90368643593637	0.0920313195745705	1.74926964240268	0.674530829827605	6.55874039790086
lncRNA	TCONS_00015466	0.936362231567278	1.39624241130104	0.0332341725970247	0.619727745279017	0	4.11213813081013	19.3429063463465	0.857306606220869
lncRNA	TCONS_00015467	35.603916460538	45.0806849007101	12.7681008116321	8.37471511126106	0.857516270138075	31.6595171523426	21.3637537002425	62.6803335348261
lncRNA	TCONS_00015469	127.964185885047	155.2467369343	24.6198857805767	18.1545341980092	3.95297316923821	145.443770523505	56.2221739261513	165.501294103636
lncRNA	TCONS_00015470	0.0804461403383175	0.232855858235947	2.66967138268068	3.48450571505737	0	8.743880672171	1.37591254366153	0.3837771277848
lncRNA	TCONS_00015471	4.66126185467814	9.71981234549288	8.66296701342153	9.34739792660859	0.165236711360273	3.59890017160117	2.82238943429781	13.5048906805198
lncRNA	TCONS_00015473	20.2826133682235	28.4888226947107	10.7881816515754	6.05977518042563	0.467363857835604	14.577015823507	2.68290538462805	40.5897357940338
lncRNA	TCONS_00015480	82.0495094834295	120.6004465208	14.1530600515486	14.358490772767	0.72404740098375	68.4410084666289	14.4950795921182	118.512375159276
lncRNA	TCONS_00015481	121.10158282296	180.984554167361	62.8494086040359	43.0800400684802	8.05589991566271	90.7955483178097	93.4370697733631	323.110925828359
lncRNA	TCONS_00015484	0.212809598083472	0.3079946495517	8.30854314925616	0	0	0	0	0.902428006548283
lncRNA	TCONS_00015485	27.6746441250541	15.9349814087601	4.12191125923804	7.26810716476542	0.130875055413767	7.8144575104485	3.82575312728148	25.0166988993404
lncRNA	TCONS_00015486	9.74362807226859	16.6032988251802	6.40694173223139	5.78291692503563	0.165658655667412	6.07555737703887	2.05009231973122	12.0358678307527
lncRNA	TCONS_00015489	198.453139009564	39.6407242059945	15.0648995945438	19.7081830504428	10.1865821631704	71.074398478007	70.4706496507896	87.2659420224511
lncRNA	TCONS_00015490	2.05743333436685	2.06783194572463	0.937143785844029	1.97088787108649	0.101298428319938	4.14124592967687	9.6351823796618	2.81732913369948
lncRNA	TCONS_00015493	107.121459698454	51.1846145288431	18.3269944892698	17.0400278174517	7.35632311937983	21.6561149921105	19.3911291853684	109.307756884859
lncRNA	TCONS_00015495	39.8475947624368	47.7984094190745	12.7595455438687	6.66725026638325	0.423792448264902	25.593605966693	6.88422131261358	57.8153635867844
lncRNA	TCONS_00015496	1.34263076775172	1.36740886964088	9.02774850808875	0.743110802009878	0.070511873509153	0	2.18702080208303	0.47445682987057
lncRNA	TCONS_00015501	11.4490105390724	23.3910173229861	4.71465356120112	4.64730411203452	0.503900972167543	3.78763174105807	5.5891237557109	27.4262662681398
lncRNA	TCONS_00015504	46.5112249889311	70.6263434567651	15.0667798085139	10.1954270310628	1.24368832636401	11.6159266245341	12.0453067131803	60.4751842524141
lncRNA	TCONS_00015507	6.43386214015673	3.81409523577323	5.42915029625925	1.90732621399938	0.090292915258341	0	0.460969516925119	3.19174405252382
lncRNA	TCONS_00015508	0.948176572243799	0.690943776836597	6.98628936361509	3.03628953520762	0	0	0	0.682097020201149
lncRNA	TCONS_00015509	7.97088270823695	18.1574270853448	9.39527654557014	4.81115866964448	0.295952258443153	2.96086218983449	1.46188594540905	15.7002720211965
lncRNA	TCONS_00015514	44.8925485326652	77.4141485765385	19.5925820618674	16.2624850951202	2.50243019917189	33.0590556920438	14.4915094128892	97.6266767588737
lncRNA	TCONS_00015516	1.30351084540366	1.50923405572888	0.407134873693492	2.79704086910357	0	0	7.00688367216621	2.34922672350461
lncRNA	TCONS_00015517	0.627404121194287	0.353122070731436	0.653205401749998	0.200337503379671	0.0741370914956911	0	6.38739395689477	0.277138899185256
lncRNA	TCONS_00015518	1.46509993662307	1.3450305763815	2.72871288795564	1.19524172166359	0.217628236326061	0	10.1538959417992	2.51039924452176
lncRNA	TCONS_00015520	19.734927464006	53.081539319665	15.7716415156528	13.261897519367	1.73038928228415	12.9089209279487	2.89979150149984	71.5157651513504
lncRNA	TCONS_00015524	1.10280470530011	1.5960649885709	6.20004398714029	4.47920162357686	0.0521250853010544	0	0.538909927224102	2.33824475206633
lncRNA	TCONS_00015526	0.52748074327334	0.352912863016969	6.19514736681241	4.78328320514318	0.0701665313858137	0.286297229002107	0.19868218179282	0.939637269422228
lncRNA	TCONS_00015527	1.25678121132315	0.727564719318356	5.10301314329409	0.481565998690001	0.0594029273996921	0	1.84246186439636	2.6647166608454
lncRNA	TCONS_00015529	5.27430786769842	4.51437027844403	1.92635111534606	1.17347116922161	0.0402088780610943	4.10951224439199	0	6.76388807590069
lncRNA	TCONS_00015530	2.82110417788773	1.51219333819109	0.24475990642044	0	0.148157889514526	56.7837897769223	0	6.31381100581487
lncRNA	TCONS_00015534	250.146454416276	433.269459799294	88.3124449991517	75.5394036739963	15.9663286678698	184.357754969324	90.9122071162876	385.927517868513
lncRNA	TCONS_00015535	68.5719868573558	137.06280320667	22.0221139233112	21.9610113778318	2.62547501669437	83.5969037769607	34.6935294889962	110.143829604195
lncRNA	TCONS_00015538	63.949868591309	96.4348566036826	27.9900372498571	20.0677873894471	2.64010438178277	37.9844169405591	12.627925397209	116.837839786857
lncRNA	TCONS_00015542	41.4988985672225	59.1542916776211	12.3216753197087	10.6753262043115	2.13734977719514	28.0327148848722	10.3248751977501	85.5008603812855
lncRNA	TCONS_00015545	80.6993764087461	102.845303767918	27.0693441073205	21.9018895391798	11.6158311894003	55.6411271616126	41.7425081808556	126.172984399823
lncRNA	TCONS_00015547	12.6396035424587	1.63932386991137	8.35282713666012	2.33073315215255	0.0922593124516665	0	0.0555862765194212	6.17181903645234
lncRNA	TCONS_00015553	0.480067778018932	0.463194355842316	3.93600390054492	0	0	8.69661645232143	0	1.5268106272952
lncRNA	TCONS_00015557	1.39429770923196	1.95678681250227	1.53411596911955	0.145706933951875	0.119823221776734	9.18481851767535	0	0.739072223250652
lncRNA	TCONS_00015559	2.82180307648252	2.93756621159195	2.26136870062363	3.52826281314458	0.0175493598226515	7.17446619255057	1.81439016746576	2.51915242853612
lncRNA	TCONS_00015585	5.01586447865152	2.21048130538745	2.15893426318986	0.894126356465889	0.176289898462721	0	0.054441333400069	3.79425370549905
lncRNA	TCONS_00015593	30.2300285511059	71.1562315426508	11.3973413248327	3.67617832139352	0.862567832527724	35.9398478142434	7.2864846411184	62.1137067785249
lncRNA	TCONS_00015604	31.9054272747135	39.2272129127348	11.2445142356233	12.3811242330744	1.30371306535511	21.5765791128144	13.0461438810576	84.1936684874613
lncRNA	TCONS_00015605	25.0745356280342	43.5983655018285	15.4695745919586	11.0656390457197	8.67592686776117	39.2620525211469	81.9365775220628	59.2590374546153
lncRNA	TCONS_00015607	0.586866997357946	1.41559949059739	2.86406828823478	0.112436114231586	0	17.7188771330338	0	0
lncRNA	TCONS_00015614	0.234449240874875	0.601776639367137	2.06466719656133	0.0991600700907794	0	7.78486620421489	0.0537671544448622	0.0669203466650013
lncRNA	TCONS_00015615	1.46797585014054	1.41637943522031	5.44472794585415	0.56249031251945	0	0	0	1.75078491353066
lncRNA	TCONS_00015618	0.0568343925492619	0.116473744889685	2.14064737918248	1.31225520692439	0.057121686912122	11.6532565536336	0.00866489221064424	0.0628723423782929
lncRNA	TCONS_00015619	104.79368108327	55.4511542082125	14.1048911754285	8.72186450763934	0.442261481207667	32.7424820593474	8.55638887892454	77.5586224120254
lncRNA	TCONS_00015625	69.6419825370251	54.3415365722633	15.682511860432	11.1651468293822	3.00846784432736	21.865681535379	19.8674517858483	76.4680163398192
lncRNA	TCONS_00015636	0.029390064127129	0.0542075600723783	4.02159220038012	6.93435789920468	0.00369232863697347	0	0.0336057613580673	0.0182882217339538
lncRNA	TCONS_00015650	0	0.0920748092738129	3.57672069554225	5.81397803862556	0	0	0	0
lncRNA	TCONS_00015653	0.411677405439597	0.0397207768066263	7.32918261190997	8.07649872710251	0	0.994359730333414	0.402350551351492	0.0436433816516707
lncRNA	TCONS_00015661	0.434645378141121	0	1.10301670715574	0	0	0	6.90297022604184	0.115195744718439
lncRNA	TCONS_00015662	17.1476713998839	24.4349642884319	4.5032611267683	2.4609669730565	0.132020971160594	4.38049616844531	1.53217278472292	28.7165908632516
lncRNA	TCONS_00015663	16.4145312344465	50.5131064995467	5.04992711188527	6.14106331871429	1.88494130504006	42.8230964912042	12.2406877844905	26.4079336576037
lncRNA	TCONS_00015672	0.181003815761214	0	0	0.0693559726374186	0	0	10.6141824796747	0
lncRNA	TCONS_00015693	0.0952924237483932	0.137914628483093	5.61783511964655	0.292108703068041	0.0788214809201924	0	0	0.0505114388500738
lncRNA	TCONS_00015695	0.297862064617672	0.0359241011029186	5.66922225952879	0.114133025961185	0.351968155638198	0	1.45556890349182	0.315774137562451
lncRNA	TCONS_00015696	19.9583325084939	6.9298031824175	7.36423758675961	1.70671911823517	0.274902334060156	0	0.897522783207787	6.16583106036608
lncRNA	TCONS_00015701	12.5741752757609	9.118704635937	3.94080676244737	2.56484668423188	0.0268302731523894	4.83145358462302	6.46941753253201	16.7321480189029
lncRNA	TCONS_00015706	7.08015016321143	10.0576598674458	5.67611230038673	3.47350986503105	0.16839966768729	7.38585719315317	1.64467240864202	9.20441332536589
lncRNA	TCONS_00015712	5.27696829274485	7.70648452097561	4.36913371005667	4.46211077857822	0.643192517555801	3.21248153167412	4.10029663516717	12.3113927004631
lncRNA	TCONS_00015730	14.3062862715675	5.72732116848004	5.39428043606303	7.669702548337	2.76498508547395	51.4435833758301	54.6786881079233	9.85822750692318
lncRNA	TCONS_00015738	25.4118921409872	21.4682869965372	11.1747491874838	5.85753587829596	0.292380477548332	14.4046535942322	2.33862380551742	32.1304729688343
lncRNA	TCONS_00015758	45.2972093379539	77.5875785235376	12.556120716646	4.49380908211638	0.450599093024975	15.7038569771905	5.34861777536033	56.6710171320667
lncRNA	TCONS_00015759	28.1307906125609	41.3660688763045	8.1630192496764	7.55816728501264	1.13822672175783	8.12878684362196	0.854425666612237	41.213078357171
lncRNA	TCONS_00015763	6.48689376408777	2.80227438622337	1.25234651478534	0.296720838551221	0.0946977617866838	0	0.272206667000345	6.05347911888107
lncRNA	TCONS_00015764	119.965451150513	177.898307444557	21.4987139115047	19.1475883296589	3.08482557246302	137.697629118966	39.648305721549	225.619839516404
lncRNA	TCONS_00015766	3.72119576537022	1.79520158863468	5.73869682825858	0.499053032161984	0	2.24703078726182	0	3.64909872340631
lncRNA	TCONS_00015771	51.1190654624287	95.1651774672523	12.3545174592353	10.1153049847715	2.39947506514919	39.596533247972	54.0926511886623	85.2085692414237
lncRNA	TCONS_00015773	12.3389457763959	7.55560678402673	7.77491197585548	4.87056422003828	0.405715870126763	4.14658258680274	3.35568655714801	20.2024394789763
lncRNA	TCONS_00015777	0.397889827958932	6.43437599706503	3.83273388441643	3.27524514567466	0.127796868814884	4.36819795515781	10.8136441968327	4.31637205836587
lncRNA	TCONS_00015780	0.848527442039833	0.900573739623357	3.57785977856631	5.04335089375527	0.441170785656312	0	2.48791028822948	2.24888508001284
lncRNA	TCONS_00015788	6.66777993792385	8.97222213735671	3.24674343963104	3.29742079484025	0.084406304348088	2.15666761887328	0	4.61001358195658
lncRNA	TCONS_00015795	3.48906402953045	3.06039127967245	13.2505437434161	0.121538085383667	0.26236292934864	3.83065248495111	1.55000760020646	1.84944025389627
lncRNA	TCONS_00015796	3.00042361261833	1.59223059820796	13.2371559750469	1.26465305061383	0	0	1.46622340560071	3.18903027209865
lncRNA	TCONS_00015797	3.28000854015776	1.70408150799943	1.87162523138736	0.580068134785683	0.0298139692441637	0	2.46592118214665	6.55328519717378
lncRNA	TCONS_00015806	9.77623396474427	12.9473161617656	8.65079637694404	1.38130858977819	0.329666212914977	29.9950649748792	3.97828113522337	20.0962359146408
lncRNA	TCONS_00015807	11.7258608860859	0.628540018319036	1.90751149563607	0	0	0	0	2.76244465574193
lncRNA	TCONS_00015811	12.6954923839458	22.0824126594503	7.50095793625535	3.55690252208633	0.715598576868955	9.34157489807978	3.25492770875819	23.4801694486458
lncRNA	TCONS_00015814	1.55489225360094	1.22070661624462	5.6289480643229	0.741518590814889	0.0340731077076156	0	1.17424818197459	3.86983909655147
lncRNA	TCONS_00015817	1.25942150798559	0.675086311692452	1.85755286122656	3.16356486954545	0.132283829923684	8.44996871680391	0.341913441222014	0.370877056262622
lncRNA	TCONS_00015822	1.64976852508054	0.397945615313445	6.92412893163088	0.158037138888979	0	0	1.0077448793912	1.31173358846569
lncRNA	TCONS_00015823	165.755953296104	129.10767730809	36.7116606550161	34.4951189095841	2.41903959639985	82.8478230242139	40.0306404696856	93.1764628257636
lncRNA	TCONS_00015826	2.58174900176239	1.70826534365913	6.44536859479522	6.77098031549412	0.0138628796938488	1.09056526357886	0.0616231895354645	2.64123455299858
lncRNA	TCONS_00015829	23.6653300457892	55.9306894780487	15.4443569034721	13.6522054457778	1.14819505276794	59.8284091700448	16.1477765353982	63.2932284842395
lncRNA	TCONS_00015831	0.211123309667597	0.407405495233733	1.15397895657815	0.566278876431031	0	10.1988845875085	0	0
lncRNA	TCONS_00015832	32.5120767177849	50.628717579669	10.8931199780237	9.28243005259851	0.703057092742904	47.1268942029121	7.23450692000601	48.302549857666
lncRNA	TCONS_00015833	0	0	0.058697224717673	0.530818036504667	0.0284548484229919	8.8818789131008	0	0
lncRNA	TCONS_00015834	0	0	0.0696271487474479	2.0500399944233	0	10.7689025681356	0	0
lncRNA	TCONS_00015835	0	0.342459414954466	0.461913677747279	3.98938511170544	0	17.1460821706515	0	0
lncRNA	TCONS_00015839	102.188781727484	189.180436414243	26.3264878499151	23.1324147727918	8.72397805042372	195.853641159575	50.3066673915378	150.783138463987
lncRNA	TCONS_00015840	0.0667987905265554	0.123204884295847	0	0	0.00839205678863165	10.077923239192	0	0.318673628506811
lncRNA	TCONS_00015841	0.535732473459465	0.0861504247628973	0	0	0	62.543360947325	0.436329217216297	0.567948993397345
lncRNA	TCONS_00015842	0.437500191790653	1.48332944096372	0	0.16763873846023	0.0258485644678463	42.2692687994605	2.6724268969077	2.04290677826154
lncRNA	TCONS_00015843	18.4971739409446	33.2131753485906	14.041648481842	6.6044634948903	0.349772255726875	4.44440343557863	0	36.5592537687295
lncRNA	TCONS_00015844	0	0.158296100672713	0	0	0	0	18.4397455886631	1.7392855052316
lncRNA	TCONS_00015849	11.6193067426899	6.60908607502927	6.77922476562904	4.61193531179446	0.432127074759167	2.01092353574813	0.267558259516723	15.9955264878169
lncRNA	TCONS_00015850	42.8048714483867	95.1175667413613	10.8509790573997	11.2162450495501	0.782490574982629	71.8752829115597	17.2226733716135	96.7229631720888
lncRNA	TCONS_00015861	0.887280360420339	0.611495878906959	4.50434264073788	0.291413867903749	0.0748895136104587	0	8.67178371951856	0.26875353572751
lncRNA	TCONS_00015866	24.6443658276745	23.2561672187808	3.24444602642529	1.31308027938624	0.925049508348041	4.1385827490147	3.13988677855329	20.5255755715055
lncRNA	TCONS_00015873	24.0683766730173	24.4906857966439	6.52495451802286	3.7482898081523	0.309652068008038	3.18572110920224	2.98835128993134	28.8915722008927
lncRNA	TCONS_00015895	2.24778641845197	2.66185363259479	0.994595232782723	1.66516746903607	0.0354145686409863	0	0.366143527607826	5.56023555215773
lncRNA	TCONS_00015897	12.9688781852766	8.97068887077656	5.03100466101623	2.34880753494411	0.0688011978971079	3.94009969880685	2.34890454603722	22.2251606714952
lncRNA	TCONS_00015900	2.82692431618576	8.26792710436708	2.06942228571659	0.609302337865067	0.0626330600567046	0	1.29509918850142	7.39865295686983
lncRNA	TCONS_00015903	2.94698526582529	3.9526729058541	2.61639995875732	5.18249704967323	0	1.43393408527581	0	2.25800561184233
lncRNA	TCONS_00015904	11.4646802838962	7.13900000737772	3.61412983058761	1.2827507525988	0.22606032442452	2.47264752107508	0.497708862451617	9.61391796983359
lncRNA	TCONS_00015910	4.0270561422804	3.29156934272089	6.37341750458478	1.89796450333878	0.106458980327684	1.10425721015759	0.957987626294172	5.22627243749284
lncRNA	TCONS_00015912	8.5890306070333	10.155019913207	6.06767937119444	3.78328097022046	0.812209721667612	27.1430782299855	5.24157159490109	14.712252547275
lncRNA	TCONS_00015913	65.9149931167265	53.0352502718193	21.5051975709492	18.9597651776993	0.329537978892012	5.18155891684208	2.62078579745054	73.2167161594302
lncRNA	TCONS_00015917	83.075229995272	75.5095934341962	23.2849633836335	25.7567247841192	2.88711792377878	32.4407511716459	12.7777856985077	90.7967901904791
lncRNA	TCONS_00015921	80.1610217123405	68.6661105688243	22.5942052945809	19.138161102478	0.766177944445376	40.3587642511794	3.13072928279174	95.9016241193859
lncRNA	TCONS_00015937	6.78954082977257	11.061931426717	4.89621004849241	2.71806339571248	0.146324450918401	2.72505946151899	3.0918016954262	14.2521823530078
lncRNA	TCONS_00015944	0.147365938495856	0.355465801289388	6.27129572175161	0.39526766706635	0	0	0	0.234341785992488
lncRNA	TCONS_00015952	4.31128829774284	5.40768167864452	5.80710700305778	1.32157918087094	0.0254721290629748	2.60335605773376	0.526701611720643	2.8565935077833
lncRNA	TCONS_00015953	28.2217042651242	29.0499411341715	6.98807298868797	4.84694835419289	0.504275662639494	13.0231469900458	1.59169484617779	28.7596386581383
lncRNA	TCONS_00015980	346.759173243364	441.023356082216	138.366002142289	142.499841758672	16.656811673997	443.2810550328	143.349945539859	381.834007684512
lncRNA	TCONS_00015987	1.66523510500317	0.80485819389427	1.69037310371617	0.12761498965285	0	0	7.32378591097554	0
lncRNA	TCONS_00015996	3.29378051450369	5.96315802545304	7.02846681984244	2.15665350511075	0.130549752607203	6.1709723871986	2.06363350936811	5.90140848268471
lncRNA	TCONS_00015999	94.4225057902752	133.304210625774	31.2032123715404	28.4648528711373	2.81614705303004	38.6587325813919	27.4602593405785	121.259445501012
lncRNA	TCONS_00016001	0.513697204628228	0.247820887685558	5.94989939611385	1.31223639745861	0	0	2.51029508516728	0.0907647705814951
lncRNA	TCONS_00016003	0	0.0125162652350524	5.17039673040754	0.10602624536362	0	0	0.0186225812940556	0.0168906502040665
lncRNA	TCONS_00016005	15.4309599146574	28.3590517807769	16.4618719662608	8.79397495698725	0.460902064054064	12.5008100284272	2.5198745207373	24.8758099895954
lncRNA	TCONS_00016023	4.72217167303372	12.8285667759753	6.75091620798294	5.99853167288661	0.600055804913647	4.1055438009019	3.17617927138254	10.7714350914817
lncRNA	TCONS_00016026	41.0812491170885	21.1580707554933	12.8732353546645	9.63421243430306	0.637594390903066	7.31306383490666	3.65169982368925	53.7974963216674
lncRNA	TCONS_00016028	2.01602312954379	5.41582272484831	2.17239232923106	2.75005667774907	0.128640419353752	21.4256833904045	0.492587161082563	7.1170678491617
lncRNA	TCONS_00016032	10.5775013768134	22.9612634730893	5.44519536471169	5.31083920560811	0.397518128769095	17.2063643586236	3.93316774509839	19.9079894410331
lncRNA	TCONS_00016035	0.845833704128595	0.408052170622993	1.40348438403784	0.0810253902557779	0	5.10753664660147	0	3.4747059315627
lncRNA	TCONS_00016040	1.79006268963212	2.01680233629918	5.2735120306911	1.44986081623291	0.230592418372828	0	2.75489632067946	4.35245338473275
lncRNA	TCONS_00016041	15.6122359032658	2.29222175080125	9.97465135273702	2.65994096609539	0.0626655737841928	1.3694128737519	0.269252463631246	3.48306713569099
lncRNA	TCONS_00016042	5.45340151346068	0.354957663041931	5.18762975799333	0.646781623971561	0.0153428613654176	0	0.211502011724079	5.68957696396231
lncRNA	TCONS_00016044	16.2396831860105	13.6877125127203	6.77946991231822	1.932233571862	0.207823493433682	3.50144863705209	2.01385701828069	19.2653113919775
lncRNA	TCONS_00016045	216.101057330363	217.616610676648	81.8966086323933	68.0886607313131	4.85767479497919	90.5428763750516	46.7134511921096	306.967753327634
lncRNA	TCONS_00016046	43.8677664115633	68.8910644523817	24.0536717041566	18.5839592487968	3.20935482072576	27.0462421230317	18.4639484531125	77.7948365407629
lncRNA	TCONS_00016061	2.44209524953075	4.35784280049762	3.94248253960614	5.28058557967872	0.011114814763227	0	1.75850643560247	4.98851959328125
lncRNA	TCONS_00016062	29.3956995061593	16.293350756566	5.77905334603818	2.47640981485969	0.172445117881735	2.51779975536692	0	17.0183234630831
lncRNA	TCONS_00016063	0.255208445211214	0.24623837882422	0.797110806350093	6.64982642174503	0	0	0	0
lncRNA	TCONS_00016067	9.54953645680745	6.79719759057148	6.2019585974221	6.39568446431071	0	7.05260278923925	5.28826030193613	4.45523517350817
lncRNA	TCONS_00016071	100.838926380728	125.950474452712	35.7366353614083	38.0030299886068	2.45295272863181	30.5758573889256	29.4013932324786	199.647842383008
lncRNA	TCONS_00016074	0.183244578267199	0.176803897862782	1.07313920456005	5.12566395854639	0	0	0	0.0971320378437458
lncRNA	TCONS_00016075	74.4530552424483	146.459793276997	15.0057606743182	11.8075259531772	1.35068208019677	51.4957917948689	5.42948101553536	146.241647416117
lncRNA	TCONS_00016077	40.3050454002561	91.7096416345247	127.210750056	84.2557024738077	0.512343730371342	15.351851561827	2.48474500796456	87.6997766153792
lncRNA	TCONS_00016081	25.8213175638783	55.5853375965259	26.7533441694694	20.6987496985417	1.25734715715843	17.5376450522872	19.6056942413942	62.1803170532392
lncRNA	TCONS_00016085	14.8397520432181	10.9964128992045	2.6727392143941	2.28186342074284	0.902178078628432	0	8.36233425913992	16.1386144777101
lncRNA	TCONS_00016091	0.1377650552226	0.132922889086084	8.60582918127712	1.90036799483045	0	0	0	0
lncRNA	TCONS_00016093	0.531458012235055	0.0854630543525551	6.57059921657266	0.746683450096464	0	0	0	0
lncRNA	TCONS_00016095	48.8966193518905	62.2487601227269	28.1139847143536	17.89905447138	0.445036920492934	17.7871605426104	13.2372346685004	83.7542165001923
lncRNA	TCONS_00016096	0	0	6.86040995373244	0.313165618780001	0	0	0	0
lncRNA	TCONS_00016139	322.064096338629	190.061581324326	65.1417782692096	55.8369353375715	5.90416974896473	192.424405994376	58.3556652404273	159.506780179642
lncRNA	TCONS_00016140	1.79399992036499	2.11516686441997	5.58671553216494	8.28331340803344	0.0315170834359374	1.31165514533008	0.179691351103092	1.9048800254182
lncRNA	TCONS_00016141	0.776408791065102	2.09162300806119	2.14714706640078	5.10707875055603	0.00764550296087112	0.781386130975942	0.474261674662493	0.996422457699397
lncRNA	TCONS_00016142	7.06352750373158	16.5990044215749	4.15017876593716	4.680322581319	0.2337062007876	10.4694009374981	1.93361795145623	19.7463305619841
lncRNA	TCONS_00016144	14.3450925806161	38.9271284662083	8.17466017063131	11.0229941311178	2.07809419229637	24.5269989553273	8.96421481749212	145.866556198476
lncRNA	TCONS_00016182	3.07858590840922	4.99563870652414	5.68192639904594	6.11265076488442	0.6283481921375	0	0	6.37908536771709
lncRNA	TCONS_00016183	10.4300893027448	8.48615602409027	8.57112750764517	4.24374063273734	0.202868672603781	9.07054529915404	3.84868966004119	17.4072773122319
lncRNA	TCONS_00016184	0.775279195345802	0.436350648023133	6.35639815170445	0.297066901228749	0	1.56049858746796	0.315714448150686	0.821900968136603
lncRNA	TCONS_00016185	5.50178008519954	4.25122528676121	5.62615937570276	4.55404976094994	0.0622934890317393	0	0.101791314511584	5.07944139622355
lncRNA	TCONS_00016187	0.484592226323674	1.40267933651654	15.3936093592386	6.36386919300589	0.0572617504530763	0	3.98265841719716	1.14422439950653
lncRNA	TCONS_00016190	24892.2524552804	4490.45100541641	10670.0610581202	9888.73964973073	36621.7035800432	7750.32578572543	10257.7753334879	4568.68775839009
lncRNA	TCONS_00016192	12.5274099352625	17.4275258766078	2.37409831329095	5.18110943570374	1.11350797734761	28.1646163359449	7.37499294013562	17.5750971271264
lncRNA	TCONS_00016195	0.633620967420945	2.13972660219667	0.803982451232422	3.3383231538201	0	1.91304880342386	22.0613447972311	1.17551710008757
lncRNA	TCONS_00016214	40.6043631912755	53.2910393918708	15.6983533284971	8.35422013241151	1.24357719204298	20.6769817193074	8.05312701774164	64.8194758571637
lncRNA	TCONS_00016225	0.911565648877592	0.502586251207206	5.44010593571336	0	0	0	0	0.276109448728849
lncRNA	TCONS_00016239	6.96717793275983	6.17934407459387	4.85332629371791	1.19327755581397	0.0827615904056223	0	2.53111660997945	6.16077912653226
lncRNA	TCONS_00016249	26.9006116217192	32.9961612411741	13.616945722128	11.0378245248057	0.448399607747942	6.71763692559275	6.74150727298733	47.7130313214808
lncRNA	TCONS_00016252	0.387263977907714	6.91256983809736	4.83827721993894	0	0.0457609760491815	4.67695942930077	0.946225569893481	2.87386593364432
lncRNA	TCONS_00016259	1.93538220436204	2.02297050690213	2.51871574403601	1.23598052932543	0.209636238946855	5.84336819738304	5.91104593299075	1.88078669887757
lncRNA	TCONS_00016263	6.44168978999572	7.36563567305246	5.69142498437936	9.62476961002005	0.111757894742505	0	1.73493952174977	12.1838524411536
lncRNA	TCONS_00016266	0.766506377446799	2.7363912822848	10.1748580200672	11.1020635417209	0.108688900535685	5.55422569739746	11.6116794906146	1.21890088916691
lncRNA	TCONS_00016274	104.01678106071	182.420055080866	50.0602252206014	26.2206363477801	18.2712432258883	66.4432524367268	43.1738563068303	213.096221311455
lncRNA	TCONS_00016275	7.73784433106443	8.70233701089925	4.12084850562014	1.43119614563944	0.156358497931814	12.5301716797466	1.42113134912416	5.95442767215568
lncRNA	TCONS_00016277	0.667206052088082	0.751047609535643	4.86250899232595	2.89743549128341	0	16.1155997697442	1.63022502191999	0.707328796451451
lncRNA	TCONS_00016280	0.20432332576726	0.197141769549452	5.02564915215283	2.03557652207	0	0	0.499235576753616	0.21661040341228
lncRNA	TCONS_00016281	7.60440989204212	10.125659713511	5.04760132192977	4.83161423709826	0.102441057012484	3.67845841817482	0	14.0693094640314
lncRNA	TCONS_00016285	0.704861420107162	0.680086951038322	0.275193016478008	0.135042317092963	0	0	115.389454682037	0.186812146858209
lncRNA	TCONS_00016286	31.2752678470557	40.6365204797273	11.5003553386387	10.8789563801946	0.744835015932857	17.445648443803	64.9803433661524	54.5530854715861
lncRNA	TCONS_00016310	0.381169694993573	0.551658513932373	8.48255898860539	1.09540763650515	0.157642961840385	0	2.79400511625199	0.40409151080059
lncRNA	TCONS_00016319	248.798684729688	330.259456681987	62.7821749782472	69.6303360322014	5.14158366511332	201.384764074242	151.05316616659	335.314451167535
lncRNA	TCONS_00016320	0	0.959227117509275	5.30465344449773	0	0	0	4.04852731397211	1.4052734629334
lncRNA	TCONS_00016326	1.68987917632457	2.17968442934168	5.0760015727068	3.45342889546825	0.0332807098539501	0	0.688164050831622	4.18948443513248
lncRNA	TCONS_00016327	44.3795694946035	137.917695192343	28.6194815262091	17.2761619156874	1.47569516714368	42.1209334283551	14.0210773892795	106.223718308348
lncRNA	TCONS_00016331	4.02407519272348	4.75461523061436	4.87517123915797	1.87533571503188	0.112429280559291	3.42648010034237	0.382481435183023	5.28502137734338
lncRNA	TCONS_00016334	119.769965181696	188.890013684724	37.3526656338581	24.0753396878666	1.64451845830774	43.1513697201034	53.0443067539231	237.923919985636
lncRNA	TCONS_00016341	7.70233246910973	10.9337177895585	21.9388666736788	16.4228637905937	0	4.4337270115432	2.32501431873405	19.9061888312171
lncRNA	TCONS_00016353	81.1573972579813	35.7317739820366	37.3749380218383	33.3541255422655	0.675152596610613	10.9809609728772	6.97790044449144	64.2647688915958
lncRNA	TCONS_00016356	70.1657641586121	109.772495219001	9.46639787762287	6.87609005284401	4.29789480529146	113.581367792496	18.2545969277582	84.8048572886364
lncRNA	TCONS_00016368	12.806111583801	19.1695855538969	4.96664223438796	2.38281995580908	0.0184724882244044	7.49184653634209	1.13679253565783	17.1557436655488
lncRNA	TCONS_00016369	11.0981135457293	40.7441981497478	16.8593500478542	9.81808811299319	0.211230337847697	3.31044041909355	0.669756370459583	42.0566034840846
lncRNA	TCONS_00016370	131.433428619825	43.0902143606358	20.7425685678197	19.117533192509	0.667677275340748	13.1229530479565	8.19658684640208	105.771350451534
lncRNA	TCONS_00016371	1.4402271000021	4.17545750231309	5.58239403158905	1.93156763007723	0	2.89365835194148	0	6.63093821108528
lncRNA	TCONS_00016381	0	0.321341084365607	0	0	0.026236292934864	0	15.7325771420956	0
lncRNA	TCONS_00016389	159.3946586068	114.522181984557	55.6546341373313	74.7793812309313	1.08392203029203	26.8153653368017	9.01042480396837	168.003327194317
lncRNA	TCONS_00016398	3.86141473623924	1.55237238823965	2.51263188958182	0	0	0	0	7.5049749433472
lncRNA	TCONS_00016400	62.7039359604279	130.519361371987	23.0735706726433	21.2158429129275	1.00542962906278	12.9334462346324	12.8749770252922	92.2058712889419
lncRNA	TCONS_00016405	15.5085663173377	33.7090970760358	8.08177741462284	5.47558971722551	0.785504989827653	8.98304805234605	8.58355914688923	36.4358251392982
lncRNA	TCONS_00016412	0.839614338657061	0.337543155846226	0.54633907683134	0.268098717758089	0	43.9398373273803	1.02574032366604	2.07691151507068
lncRNA	TCONS_00016423	34.0293302661623	50.0589425772534	10.0703240824589	7.12823301536914	0.41547268765792	6.42302740087934	4.46421098952184	57.4470609701278
lncRNA	TCONS_00016425	0.834355793738541	2.68343285482762	5.1034228922216	2.02478897987821	0	0	0	2.80842750064454
lncRNA	TCONS_00016426	91.6040720849523	165.437143326893	39.386033059034	36.7694856885274	1.6595002441995	45.0821028942468	40.5756450011096	197.419376738915
lncRNA	TCONS_00016428	84.3444399577388	131.629517967556	27.2386648562397	28.5651968671657	10.0120247560117	29.5170386853732	44.8565025248272	168.756883263927
lncRNA	TCONS_00016430	16.8935166969824	28.2528177372781	8.98778930374406	5.48955860759208	0.833027985622735	24.2478181792698	5.05264732479667	40.9541245612035
lncRNA	TCONS_00016434	69.8510096285297	68.7249530794382	13.9697144919303	11.321269221825	0.61266065274685	19.5625834160475	4.21237359585521	125.76529988359
lncRNA	TCONS_00016447	1.23040041343643	0.539615590874235	0.0436704283075933	0.0428597782209405	0.0528691041508595	0	15.3048609390663	1.48226262620494
lncRNA	TCONS_00016448	7.88902992040783	4.16065041899737	2.14727489794049	0.649418905153771	0	1.29748274827512	0.558718744313288	7.22259481745655
lncRNA	TCONS_00016449	6.74581674398534	8.00050654253985	6.01349770084703	1.04927788344278	0.21655382970804	0	9.61517189285885	15.3528163899563
lncRNA	TCONS_00016450	25.5259218797069	14.1340842405017	8.42546436961051	8.72045374797791	0.532532306560005	4.31606335922397	2.92049168857007	31.3323672778534
lncRNA	TCONS_00016451	0.364983036713024	0.0880386532508513	0.997480440549055	0.419556130365535	0.0431281527696395	0	15.1603483088687	0.77386292068387
lncRNA	TCONS_00016452	24.2801851230764	12.6794561042896	12.5445635789434	6.67454079559411	0.166579637681676	8.51256107766912	1.29167300017205	34.3376604957872
lncRNA	TCONS_00016454	31.7612557873552	8.53403961587129	3.11551074086698	1.03607061043224	0.335341739678523	2.37999118887495	0	17.5131446553557
lncRNA	TCONS_00016458	198.485391015095	140.872457428213	31.1236697004232	24.5756578272011	4.79166606924789	40.4308597740574	20.5714780039825	184.590132497801
lncRNA	TCONS_00016464	92.7056380728131	149.840164700562	32.4826333582552	27.478779715899	2.7264389899888	56.246308794825	16.6943229352985	191.559864011469
lncRNA	TCONS_00016471	2.59075899418508	3.64361283695582	5.55510964221638	2.49019143875171	0.192662512041836	3.67414085846392	4.51419318723288	3.86768153190835
lncRNA	TCONS_00016472	3.1505796200253	5.9455126663013	25.4942655144741	20.1483510429036	0.0316497125125276	2.83038911931547	0.163609749205005	3.55646486154664
lncRNA	TCONS_00016480	609.461376756227	1012.20035056032	605.602657037983	605.656243447858	372.116161819772	1399.79129350967	3923.94324921871	1143.06073265342
lncRNA	TCONS_00016481	3.71875163022055	1.6909295004593	4.35564119184158	0	0	7.92548789989884	0	2.90155724648427
lncRNA	TCONS_00016483	40.6332027237506	74.5992945932903	12.9455174262219	9.8513349278729	2.50959581041529	46.9894225154934	14.9876195587241	76.8140075590947
lncRNA	TCONS_00016486	40.6709695975469	30.6099937189054	6.34639413623286	3.05236587089031	0.54659728298411	8.30851893077856	13.7200204012074	49.8186210308445
lncRNA	TCONS_00016489	0.595613152311119	0.0957797568898978	6.20107065446719	0	0	0	0	0
lncRNA	TCONS_00016501	32.6827327680821	38.3101452521862	81.2496180061235	115.123989062583	0.207795440495397	4.2175396245913	1.76206380517331	41.9136313980068
lncRNA	TCONS_00016502	79.4395826664157	87.7363085128094	32.3128882855217	25.9590190361776	4.25256983951975	18.2058737890571	12.0067645486106	104.193079756397
lncRNA	TCONS_00016514	135.889565850875	146.914623329481	23.9287251242774	23.379000835667	1.59808705031436	191.925777855648	16.4643738887371	171.03646178543
lncRNA	TCONS_00016515	10.6969647079754	20.0604379821856	10.6814562752679	5.78474104253108	0.134724762743604	9.29213379797304	9.46562805493606	20.8750507164658
lncRNA	TCONS_00016516	140.578289597803	158.173362235882	38.0965455405582	31.263802770861	3.29018080993263	54.2589191768741	37.3629362521721	167.201006050282
lncRNA	TCONS_00016520	2.10207192742018	1.6479029967467	2.5646686446915	0.604094625575622	10.1529796327817	9.51996475549979	7.70417978800846	1.39280062154641
lncRNA	TCONS_00016522	0.587514039251395	1.34630222777211	1.89236917725837	0.562800395381919	6.68201065926526	0	1.07663151943779	0
lncRNA	TCONS_00016528	1.50021180630916	1.30273412580652	2.34285946461007	1.26465305061383	0.415302789933942	7.24718037693452	1.46622340560071	3.18085547353167
lncRNA	TCONS_00016530	0	0.0867317366708791	2.17591887118037	0.551103868946182	0	0	9.22474158827329	0
lncRNA	TCONS_00016535	179.09477375519	327.997683215945	47.0103657182836	40.1527836644376	5.67463013737723	70.2884368991613	60.8624472094533	289.30980853296
lncRNA	TCONS_00016536	38.9652779279065	49.5153062280112	17.1000961671129	10.1575999404341	0.933798620422427	70.150791173625	4.39110745285842	73.621207408109
lncRNA	TCONS_00016543	18.4166859143872	20.4604617585693	5.10779637212568	2.05297954291543	1.85661168076282	59.7487402296474	18.5837432383055	30.2535431818452
lncRNA	TCONS_00016547	0	0	0	5.08250175240789	0	0	0	0
lncRNA	TCONS_00016557	0.0667596133301196	0.1610328661316	1.42050897831708	5.18006222093754	0	0	0.0815589065505782	0
lncRNA	TCONS_00016562	23.990416721427	33.1633036678973	7.75211522365027	13.2835221015355	5.54261954933467	29.3184490145666	23.8166068353465	64.3612544978398
lncRNA	TCONS_00016622	11.2064416486278	14.2127414976065	6.46625495124814	6.76134478546657	0.24135875338363	4.1060474576979	4.98578103929448	25.3699732255673
lncRNA	TCONS_00016623	28.6622057770712	44.1034625213994	11.3097884586664	12.5333649892759	1.63340381165104	19.5734833582978	3.87298004202061	55.6560288969538
lncRNA	TCONS_00016624	61.9310360937734	129.185904811123	19.8621899329118	23.7177085960808	0.840263471895596	88.3638945184359	18.681117304001	114.96982253726
lncRNA	TCONS_00016629	17.9552976457407	29.9454033689904	7.5040508170729	8.99328385850702	1.2996304743494	23.8749004330703	9.16342224145527	29.3131964172554
lncRNA	TCONS_00016631	0.308376871296884	0.297538041079266	2.40793889418257	5.10708098869059	0	0	0	0.163460628500933
lncRNA	TCONS_00016643	29.7161595514683	46.6700449823025	13.1941543546421	11.3449829133359	0.305604588897674	5.454056953433	6.43829242335537	75.4312770023337
lncRNA	TCONS_00016646	2.44079844850174	5.05070020575186	5.63573042012365	4.08164207404602	0.00818179613353348	0.836213120415522	0	6.2981672419498
lncRNA	TCONS_00016648	0.220926713764932	0	6.64159862156626	1.18514749926362	0	0	0	0
lncRNA	TCONS_00016651	28.4171581224001	72.9328447802819	19.9721964652852	13.4738741964138	0.45862789136338	42.8365693526035	12.4666086557359	58.6133198623562
lncRNA	TCONS_00016655	158.622204624642	124.602338959766	14.4133697068771	9.27158083880138	1.60124709143052	53.1023455163112	14.2264339247561	78.614744946977
lncRNA	TCONS_00016657	0.403693358788648	0.194752172342792	0	5.42256973487813	0	0	0	0
lncRNA	TCONS_00016660	48.0124360906331	33.4693001567406	9.53677866775136	11.0452065194235	0.336831300920254	26.9597460220945	12.5192921555137	59.5839006318118
lncRNA	TCONS_00016663	106.952890395457	63.5464438354761	1082.02882832492	1414.05456974354	3.46207040652482	60.8242788183567	83.9972464050969	108.831365533476
lncRNA	TCONS_00016665	144.104653881833	208.890108541962	30.0464858411068	26.4754110993191	2.91277248832999	96.524781315798	59.6149470417841	199.758936098132
lncRNA	TCONS_00016682	116.319690765981	144.432238235719	24.8065998903543	23.7234998665461	3.74412554283458	77.5378018101871	30.5355563537208	200.19452260137
lncRNA	TCONS_00016691	10.9914641506127	17.3098665400049	4.7558204937978	3.17519613287159	0.143760509232132	0	0.891785194639335	25.2391522266441
lncRNA	TCONS_00016694	43.4270005831259	94.2755948011774	16.942301256433	18.1954506395545	1.75573501998095	51.7246685111239	30.3572250300941	103.462564505746
lncRNA	TCONS_00016711	16.6646374065207	25.2459327638379	11.6990864556356	6.88947216156284	0.069263813348041	3.56003942013922	1.36765376488806	34.8315863176054
lncRNA	TCONS_00016713	0.23810332153754	0.229734466034393	7.48333181269823	0.273705071641502	0	0	0	0.252421774843264
lncRNA	TCONS_00016716	0	0.398562585259668	5.32210494193283	0	0	0	0	0.218961213991948
lncRNA	TCONS_00016721	0.330978405963363	0.0798362942523247	6.00877969022851	0.570700574845045	0	0	0	0.263161459052434
lncRNA	TCONS_00016723	16.1363753683735	45.4929641772929	11.0727597989176	7.83897031987411	0.994656104292098	50.6995076001971	10.7621985196522	34.2426960157646
lncRNA	TCONS_00016735	0.67011473038357	0.420264999673329	9.68020505146234	1.823071280755	0.0475103896204781	0	0	0.674891769987757
lncRNA	TCONS_00016739	175.025071904922	282.27296634165	36.990969120836	32.6793389097922	2.73614212149223	87.9139213615095	44.6697586784203	364.396883094247
lncRNA	TCONS_00016748	103.897575813401	116.115786661852	27.1145232733209	24.2068772350659	4.34620940749185	68.7887607528037	20.2989760416304	144.743352764067
lncRNA	TCONS_00016751	75.8197170898929	62.1370877453177	13.1677664249638	13.0532945657413	0.702503080532738	25.6816519222335	6.79334350234642	120.855689392164
lncRNA	TCONS_00016754	140.190081048672	160.592484153392	52.4791106037353	47.5234012600748	2.32877906640673	174.433783673224	36.1074860322996	109.245576517071
lncRNA	TCONS_00016755	13.9520613863031	15.0818388882873	3.59201781968469	2.38753733373778	0.285604118156001	6.49612669049582	4.81900074895953	21.2633809570255
lncRNA	TCONS_00016779	0.813301638585188	0.549300998915568	0.317530403628471	0.311636116368377	0.211428001672897	0	19.4744544641325	0.689767926861081
lncRNA	TCONS_00016788	0.379000877383368	2.74259815959266	1.70165582166416	0.0726116584084496	0.0447845683098675	9.15433310770677	5.55621501069742	2.41075362204506
lncRNA	TCONS_00016805	20.584103650601	32.7592034386177	8.93341517594264	7.28348448628997	1.29738115063377	15.8098632907181	6.72678857317131	34.8991485864936
lncRNA	TCONS_00016806	5.73512705290145	1.3438618534355	1.59936900720614	0.0627872027812301	0	0	0	2.25829001146677
lncRNA	TCONS_00016815	33.205783945777	10.9154124565658	17.5649003790742	10.2685461417126	0.250075843312202	2.25434654905941	1.01986213328503	15.989097500405
lncRNA	TCONS_00016827	20.7570637510462	33.8875101983053	9.47760934999983	6.01974872803413	0.458312830781923	11.4419780023856	6.6570521362418	39.4044269876664
lncRNA	TCONS_00016830	1.2297120775408	1.97748359609604	0.160035323428749	0.157064602649662	1.45308699331555	0	13.0200638417343	3.47643035137985
lncRNA	TCONS_00016832	63.7763978055816	132.34219876638	22.9642296570155	12.4088186185319	2.9057597441956	81.6170577655962	33.2408134327033	127.970786711524
lncRNA	TCONS_00016833	19.3837165881223	11.4373640856895	6.38215094887136	4.52834864796403	0.345005737295948	4.84110385525373	1.16797565191812	18.8656328220741
lncRNA	TCONS_00016837	4.61283962604757	2.40338207143252	4.17820754381153	2.44004102265767	0.163522601394582	0	0	5.0858442640512
lncRNA	TCONS_00016843	35.4553598288153	50.4249328324108	20.0729483390039	17.9003640179084	0.984407170680768	26.1626691783665	3.48176775828942	69.6287292536387
lncRNA	TCONS_00016850	0.341586688205779	0.0823951498373351	1.46699046476354	5.4318175083008	0	0	0	0.271596121201551
lncRNA	TCONS_00016853	0	0	2.4959069404716	5.05718844444732	0.0243680739333102	0	0	0
lncRNA	TCONS_00016855	3.21978993112396	3.68911214679549	2.35701571515152	1.54217510154502	0.0951164698544919	4.86064665764189	0	6.82682697400876
lncRNA	TCONS_00016863	37.2887317674548	34.9017302401939	9.51737286198082	12.2558074012948	0.462085138401952	6.19361459804213	3.77066009845181	61.7260686305775
lncRNA	TCONS_00016906	136.451414024089	98.3007095619343	30.9108671745195	21.8301473479388	2.36998488609766	33.4901983336899	15.322333848484	203.87093052514
lncRNA	TCONS_00016914	0.254720474952684	0.153604724840156	1.96410713679788	2.78175056842996	0	0	289.403904703941	1.31643626624461
lncRNA	TCONS_00016915	0	0.150422976882672	0.517375753039111	0.268820340989035	0	0	22.2841935266664	0.247916880675494
lncRNA	TCONS_00016917	0	0	0	0.689810754880272	0	0	11.7297872448057	0.636171094706335
lncRNA	TCONS_00016926	0.875858157394835	3.5832407107829	2.69152185775046	0.414234317678903	0.439127523710904	0	5.68380036957709	3.35339479369665
lncRNA	TCONS_00016935	25.4164834076634	64.9468039895445	6.28041806757032	8.34651515692975	2.41416194330175	50.2481735442942	25.9278047219972	43.6022352949264
lncRNA	TCONS_00016943	101.714693610881	42.8271046766641	27.8788835380463	21.5794885680717	0.386886351143298	0	14.3594855339227	65.0848500722964
lncRNA	TCONS_00016958	2.97957516031036	5.28323734906055	3.24378791201945	1.2753951042751	0.084425443568188	0.25110264686851	0.0970777267529342	5.08819543876504
lncRNA	TCONS_00016959	38.127562178711	30.6978923122711	10.3641301913959	9.13865120347355	0.506626460501799	5.58636820722036	6.02780733413625	75.4210609115876
lncRNA	TCONS_00016962	14.863336207417	14.5277877412926	10.910153089989	5.2054759663599	0.363272092988989	3.7506456370638	2.29502095913887	21.9012999150029
lncRNA	TCONS_00016969	24.4474688890841	22.8363115906823	7.50373720794064	8.3610828015062	0.552128145307215	6.55448948473179	4.40371963995844	30.7749249607331
lncRNA	TCONS_00016984	0	0.10579130349485	2.5256603512315	5.12560616877291	0	0	0	0.0581193345781096
lncRNA	TCONS_00016986	5.36634879418222	1.1599756461403	3.26792143955721	5.4475672955124	0.0186104425479529	0.271723364917998	0	2.02159712823441
lncRNA	TCONS_00016988	17.0738940456213	61.1552630057063	7.3555049679675	7.27990575253279	0.387127386305573	14.8940285104728	4.03851180545126	36.479504179742
lncRNA	TCONS_00016990	0.175287905789808	0.295972051389375	4.95416533885717	5.51632248391532	0	0	0	0.0929144625163199
lncRNA	TCONS_00016991	2.17990537480666	1.94598723024701	4.69772378545703	7.65079033986673	0.00876246911267376	0.447780140183541	0.362373054320465	1.59269528922219
lncRNA	TCONS_00016992	14.6938227022517	28.1798300831842	8.4812709012565	11.0400850784537	0.428199954366071	19.3004844726772	7.8706437651475	33.5407237713014
lncRNA	TCONS_00016993	1.98242274405139	2.48656791473386	2.84172564605686	3.95119302764923	0.0156168410326572	0	0.322918250043013	6.16480084632091
lncRNA	TCONS_00016994	6.72576554600663	6.73473879408601	4.27569411251238	6.26599036622831	0.223262151998266	2.11854471751656	1.40928015585878	9.16103313060334
lncRNA	TCONS_00016995	0.108794453573094	0.288669001880088	3.92900115196144	9.33793636006156	0	0	0	0.0865026437473293
lncRNA	TCONS_00016999	78.3002170147618	121.47134035401	28.0261485171115	27.7396595564486	1.8685810415831	31.3142605268812	14.6498081911376	139.521455268249
lncRNA	TCONS_00017000	2.76682777541765	6.25727275468288	4.95839061984353	6.97618266435407	0.0643559519122256	2.46148763326078	0.684217876226033	6.69286313931766
lncRNA	TCONS_00017001	5.44475310839901	7.86854302342043	5.23400579467857	7.02458200740384	0.318202241553945	3.18270554681626	2.67635567083904	8.9858326327893
lncRNA	TCONS_00017005	4.88142529332071	7.09309573126543	6.17106428833154	8.07141206781897	0.329079601655325	1.00869845998713	1.22445741458316	9.88824603875108
lncRNA	TCONS_00017006	0	0.0943732993731592	2.06212916752904	6.3344258035791	0	0	0	0
lncRNA	TCONS_00017007	0.112231515080247	0.108286801808124	2.08133555638696	5.13900295316448	0	0	0	0.0594903045597331
lncRNA	TCONS_00017008	8.4536531912134	7.45842476214283	6.34813654351755	8.33865635622513	0.201878870104088	2.00881496679673	1.19766202749827	10.5926629060287
lncRNA	TCONS_00017013	1.2520564699272	1.44965902721327	0.488829700322778	2.11092464087421	0	6.04839866044911	0	1.19461451806697
lncRNA	TCONS_00017015	1.2297120775408	1.77973523648644	0.800176617143748	3.2983566556429	0.0968724662210364	0	0	5.21464552706977
lncRNA	TCONS_00017016	1.92142512115751	2.00838177728504	0.125027596428711	2.82225457886111	0	0	0.782455759719609	5.43192242403101
lncRNA	TCONS_00017017	1.96391363735018	2.84232900175967	1.6613003476326	0.125420137250958	0	0	0.79975822123675	7.28705072118165
lncRNA	TCONS_00017019	22.2312315425677	34.5032470272789	11.8172145344	12.0668082240743	1.12798450285372	3.77780268980528	11.9418838998845	42.0911440479811
lncRNA	TCONS_00017038	29.1174571551812	49.723958896032	5.61035864298775	5.15534937697015	5.32044617240929	224.05982813331	119.623410538178	18.6149039618006
lncRNA	TCONS_00017047	0.191681738705401	0	0.748366620350267	0.0734474760591944	0	0	7.02521430309404	0.101604304334393
lncRNA	TCONS_00017048	3.45614833113866	1.66733581510457	1.47202302210406	0.240782999345	0	0	9.21230932198181	1.83199270433121
lncRNA	TCONS_00017055	3.52506719363436	3.75073927097197	4.29109867096033	7.87174461090538	0.0224400300113123	2.76639431157985	1.63186188216244	3.52901305912668
lncRNA	TCONS_00017061	36.0112392767195	64.3320036801303	8.51165924075723	5.72991303541298	1.21433650084689	16.4294360863438	4.40459738373322	65.9791305433951
lncRNA	TCONS_00017065	1.8502612277813	0.892614123237798	6.38103806958382	0	0	0	0	1.4711456565084
lncRNA	TCONS_00017069	54.0587344088693	67.5643667524551	15.9035191156116	14.9506670708035	0.699707877415894	21.9483412597024	24.5740767449298	52.8028415171665
lncRNA	TCONS_00017098	49.9088988285266	28.5245931149655	21.8255716743475	13.9886793608666	0.139942364635109	14.8486380363013	5.8135600379423	35.1609534527144
lncRNA	TCONS_00017099	1.92917917430415	4.18139519884766	11.8602041658256	3.20142854849119	0.130231857380918	0	0.336609716694268	4.98496564695211
lncRNA	TCONS_00017100	0.239602173381751	1.61827601267156	8.32557865139672	0	0.424688194988806	5.78731670388297	0	0.381016141253974
lncRNA	TCONS_00017103	1.2484596482572	1.446691768251	5.88199087470868	0.824279533937563	0.0863452942504116	0	0.0576445963189609	1.56688000361229
lncRNA	TCONS_00017104	19.2377736795368	44.6706000263178	12.260634374329	6.66926134796997	0.472940592040341	27.0610254139437	5.38045412116731	36.0983279406616
lncRNA	TCONS_00017107	53.6885164288648	43.8074950257325	52.801654523773	52.4224451642519	2.07959913898421	40.3563723330969	16.3295115071918	69.6703093517021
lncRNA	TCONS_00017108	40.3528402576263	52.7090426625563	34.8189185943266	32.5887242590397	0.370526525854188	14.5535718671344	7.24342307383403	94.0096913738291
lncRNA	TCONS_00017109	34.5740170907397	18.0604877304223	8.35000551158707	4.39080476507237	1.55227610741712	3.11194205740709	12.5919379513871	30.6056573271436
lncRNA	TCONS_00017110	30.9673311385113	71.5196327409756	17.1173290164178	8.43191175569122	1.6313618469918	22.5848272205293	9.51759537789411	64.7578570693685
lncRNA	TCONS_00017111	0.057877081591134	0.170844430189794	5.02849556253628	0.12664368914414	0	0	0.00529431547652233	0.11524644757486
lncRNA	TCONS_00017112	14.3101891512616	34.1779349958523	9.94760427674687	4.86635027423243	0.370245557983336	6.27816739745467	4.44801815034411	36.6199152433908
lncRNA	TCONS_00017114	13.5939466168487	85.9989880810997	13.8005462524823	3.33082546393655	1.23136557054165	7.00659115783758	3.55040822851294	65.245491413768
lncRNA	TCONS_00017115	0.271736478123924	0.163865927774404	9.97262443803834	0.312367134285406	0	0	0	0.252067792242133
lncRNA	TCONS_00017116	2.86448056593994	6.13643963309724	5.05460294784216	1.29186388166555	0.141921432881472	3.63393212950289	1.7184811397033	7.80160331315428
lncRNA	TCONS_00017117	0.292004207404355	0.594786225323579	7.95499501018212	0.0870243475469997	0.011501540984597	0	0.872020836940315	0.154782007698887
lncRNA	TCONS_00017121	30.5765978506862	21.3930305792543	23.2785121418632	7.32948196229171	1.17553546367574	17.7399173603334	9.93898003185824	58.4430393070528
lncRNA	TCONS_00017126	0.59605730827854	1.72532125833883	1.74535168168938	0	0	0	5.09734043020918	1.26380298008775
lncRNA	TCONS_00017132	0.185541515877791	0.447550256776612	1.59366652160941	0	0	0	12.2403107147224	0.0983495703515364
lncRNA	TCONS_00017139	0.487088356014688	1.11007285278008	1.6947474408242	0.104879869640665	0.0453275813077135	0	14.0700438825341	1.50261677587254
lncRNA	TCONS_00017145	7.12000087289465	12.7201133458233	2.42570679099531	2.11189286610166	0.0794236920328881	1.62348541239098	0.985373146448105	13.0210196508769
lncRNA	TCONS_00017151	0.632868448457262	0.457968291257397	1.48251249732096	0.727496378068505	0	7.64310709586444	2.31948880790991	0.503194713865106
lncRNA	TCONS_00017158	1.15340959653899	1.27185092142232	7.33371840891673	1.29430800216816	0.14602760446121	0.994974671415872	1.00649844169251	1.52846301974899
lncRNA	TCONS_00017169	0	0	6.28896981774743	0.333633959876733	0	0	2.12746141204809	0.461535892237929
lncRNA	TCONS_00017170	2.14039834880687	3.39915819324538	7.51592222578905	4.53531557879111	0.0250827263081647	0	4.63530753859211	6.91344230748543
lncRNA	TCONS_00017173	1.94004018414948	7.53332385922066	4.6208546382578	2.84760720712972	0.109764410142516	4.98617988743636	1.68130989691817	7.20677052944052
lncRNA	TCONS_00017175	131.437082303878	164.481848023962	75.5583602157207	74.0544492670754	2.75041598279865	25.8478443462944	15.9100559943775	231.104019447885
lncRNA	TCONS_00017179	14.1738498565798	19.6479052149466	12.1354679602673	7.80235805010352	0.358703653178278	16.1708769158773	7.39835942851005	21.4122931466978
lncRNA	TCONS_00017183	4.98014237010294	2.2523907782636	6.52328469682696	0.120666532365771	0.110339549726064	0	2.28155324329456	5.27962553363762
lncRNA	TCONS_00017200	8.90956123713242	7.4923190576994	3.99548534875282	4.02676900799039	0.724275446242556	0	23.0319675582285	21.332330506232
lncRNA	TCONS_00017207	0.710934250180505	1.70545086961941	0.0167367555616337	0	0.0892348620672176	0.865112677916149	0.132565171602771	1.18419822118886
lncRNA	TCONS_00017211	11.1372637247801	33.2638651621085	2.67583177437137	3.88452915985096	0.877355133513138	1.72440947875612	1.04662892618443	33.4913356958247
lncRNA	TCONS_00017212	19.3042104089546	25.0041351907554	7.22133630367445	8.55174671993748	0.131933718331473	2.12907901677918	1.14866024188216	33.7332206476719
lncRNA	TCONS_00017213	18.3822648518669	20.4005682702965	3.3123155752881	4.34662467448648	0.122218755907752	3.33100216082705	1.8532699567686	30.1978505266721
lncRNA	TCONS_00017219	0.532799876818954	1.40240281864035	0.0345195583458696	0.0173428644201922	0.35141737802395	1.38266224256464	0.213228555816937	0.911733168515218
lncRNA	TCONS_00017267	0.322954687030918	7.63428515583745	0	0	0	0	0.737138016252792	0.599157503741603
lncRNA	TCONS_00017286	1.39841973045356	1.96918924742669	0.0224614899807419	0.00615604945278903	0.334234460989819	219.296070460417	3.38617626436301	2.93213501252737
lncRNA	TCONS_00017329	0.219819202616857	0.270292313288204	0.227869776114188	1.1448334862838	0	0	2.41295968861603	0
lncRNA	TCONS_00017333	73.1401470240012	81.2149040549616	17.1701183587002	17.6863622576746	1.40632039752388	61.1363421863793	20.0705175374704	100.955919287617
lncRNA	TCONS_00017334	0	0.39864996120523	1.01327067014084	0.342140102006434	0.0491206585473198	1.05222985650425	0.0151186373089231	1.06043753860472
lncRNA	TCONS_00017335	2.36148176172785	2.84573938007492	0	0	0	0	0	1.81471953843596
lncRNA	TCONS_00017409	20.7894007454469	5.38473241255407	4.21379655736447	3.71460641546998	0.228974522907361	0	0.0577792761253226	6.3738505746658
lncRNA	TCONS_00017577	21.7043608660753	32.39099742388	12.648959293627	9.68752622086315	0.956134627172443	13.5757481537323	5.84364855084996	40.551827017749
lncRNA	TCONS_00017578	1.61994782086551	3.34466016931892	1.19589033070239	0.293488117297444	0.207302857827262	2.11750858646586	0.475363380890815	2.21741097041056
lncRNA	TCONS_00017599	5.41266920707563	0.897775081142638	0.363635665991995	0	0	1.69342483872141	0	4.43714392515021
lncRNA	TCONS_00017636	8.08622726456749	4.77130308647149	2.83478337750326	2.56835033315929	0.147485945642591	1.64009265926901	0.531982049021716	14.9058799915731
lncRNA	TCONS_00017661	18.3642749897546	13.6645040547992	2.18739869639763	1.90826152751926	0.239069024406471	16.9157317676579	2.28155324329456	41.5770510773963
lncRNA	TCONS_00017673	10.4896746128069	12.2759418711898	7.76995862373366	5.37009002566966	1.86990000253857	4.02465558926432	0.385884305924504	21.714983679916
lncRNA	TCONS_00017679	7.74068054884939	3.26233699773289	10.5135491287939	6.71701625856425	0.864905361409004	2.28661420010563	1.66663113318557	4.73598838021766
lncRNA	TCONS_00017738	4.45081037099173	2.04764289602109	2.56747269761019	1.68641531875715	0	4.26177812326657	0.0592301543935936	6.73599669700609
lncRNA	TCONS_00017774	6.03848456714221	2.69697042220701	4.45446903855207	1.21282529110811	0.156487893408536	8.12018483855323	0.817410533431821	2.68473042493348
lncRNA	TCONS_00017807	6.54102168904683	3.47111482293454	18.1039392127626	14.5089819114315	0.00858798459406351	0	1.06547167280968	11.5572817532575
lncRNA	TCONS_00017819	4.32185307805932	0.370950988172858	0	0.273568814536209	0.542962472483357	2.72811062868181	0	5.15479396024159
lncRNA	TCONS_00017828	15.9481186680954	24.4020495835756	7.39245507214079	8.14398644374094	0.697398109481061	7.66343859398204	4.79464818766502	23.6971839081496
lncRNA	TCONS_00017875	0.188787357927976	0.17428071464188	0.163084527618281	0.327739170145364	0	0	0	0.156632756223087
lncRNA	TCONS_00017891	0.201237363546727	61.5176990881565	0	0	0	1.63808007918152	0	0.667849018140643
lncRNA	TCONS_00017923	20.6431454787689	29.0722443988133	0.100118344782182	0	16.4841694204805	17.0333151881368	742.795268738018	22.7680675232484
lncRNA	TCONS_00017940	0.265451895924034	0.346802993310029	0.825521110620084	0	0	0	0	0.0275299565603646
lncRNA	TCONS_00017941	0.210315740849587	0.064651685838203	0.799400298535927	0.219067761097164	0	0.646859528685212	0	0
lncRNA	TCONS_00017980	6.5777977021922	1.24003454342086	0.120369643362607	1.13877984375133	0.115218812466869	2.1155487864377	0	3.83312190299575
lncRNA	TCONS_00017989	0.352588153777249	0.903222081563131	0	0	1.09264226780556	0	2.41897941472996	4.77806687243269
lncRNA	TCONS_00018001	4.24915277827153	4.0105948686623	2.15050419846666	3.52769138556018	0.0371926184546212	1.9006190710921	0.384526398161084	6.94600422418902
lncRNA	TCONS_00018042	3.99076871085924	5.33366532704786	1.81478553561574	0.343225274912703	0.287112597549468	9.96578544815352	0.987996187947588	4.69361623798059
lncRNA	TCONS_00018070	5.61676154047895	2.22748769016914	2.89845703126502	1.1989097463529	0.681286102049809	2.41243470681384	0.326312829482384	5.5948851786143
lncRNA	TCONS_00018164	1.11866834363119	1.64248820048138	1.00642878644038	0.35409781721857	0.505759863804608	0.587394685534671	24.8374711840313	5.82657469215156
lncRNA	TCONS_00018248	0.538621690107122	0.358748972131897	1.26291067119035	1.01568950773218	0.0605008484271436	0	0.33433048821471	0.422134478603851
lncRNA	TCONS_00018306	1.37770631005164	2.79100299761561	0.483180463949604	1.59656944864984	0.457442776142067	3.05634196665955	0.337409158402011	1.61301093370518
lncRNA	TCONS_00018404	2.54723172177056	7.84417997616972	0	0.0314304339006719	0.0151636409071823	1.67600420469002	0.1380120102375	3.60961929896184
lncRNA	TCONS_00018405	1.08629332028221	11.8544715422588	0	0	0.167341608582834	0	0.0435160317993749	7.19515345831843
lncRNA	TCONS_00018435	103.626521033046	447.539326859799	27.5178762891001	22.2509156621605	48.5259298385007	832.707673720265	2189.17597642835	212.381460702546
lncRNA	TCONS_00018584	0.125660348306357	51.8194891164361	0.442689237226177	0.462362074337751	0	25.5246986501187	0.438540446290196	0.0104257652202998
lncRNA	TCONS_00018600	0.231173500272686	2.4886339768078	0.119819954588969	0	0.435641377715641	1.59977449552934	11.2605824104977	4.93884007888409
lncRNA	TCONS_00018601	1.23289571278841	0.47501623633222	0.18333253648257	0.333498884881206	0.103921054371694	0	0.0496072638581474	1.16568792754633
lncRNA	TCONS_00018669	2.76212798901349	6.07084323680517	0.647451461766328	0.280358610262541	1.98295422291898	15.6703927890483	3.51349244875389	6.29493966954711
lncRNA	TCONS_00018670	0.148701401049445	3.14724111109809	3.28609724691982	0.68489994208852	0.301919164561793	1.34866191960938	0.49647179583716	1.25576679913656
lncRNA	TCONS_00018671	0.310612158561245	1.12261757351001	0.398016294409026	0.432183173881886	0.198808913504321	1.24861361624698	0	1.53307192856821
lncRNA	TCONS_00018785	0.764644336957967	1.32444197459236	0.0276683482924909	0.0278015383835141	0	1.03398613718821	0	0.402304633264787
lncRNA	TCONS_00018786	7.34696277050463	18.8750018857745	0	0	0	7.35243915454762	0	3.72143358107051
lncRNA	TCONS_00018788	3.73348818792843	9.44225885150019	0.18141665700019	0	0.0732882957297081	15.405266107634	0.0266813625631204	3.58420640006508
lncRNA	TCONS_00018810	0.137196477649788	0.0671131363575028	4.5585140048864	1.36975716164198	0.0069612445353318	0.0548325795507541	0.0165731725132554	0.246468608918952
lncRNA	TCONS_00018816	0.72119320342897	2.70196314094936	0.267002108752582	0.163825948080926	4.5302424422977	4.60011948783996	35.1221123898431	3.23183993275886
lncRNA	TCONS_00018817	0.0935323657253841	0.172602585550135	0.998528197788854	0.508741540959141	3.99353212920069	1.96012851065972	2.02531904948173	0.454503691772663
lncRNA	TCONS_00018834	2.84665358386363	0.519892532950133	0	0	0.379668223916794	0	1.48861607456788	5.62299418555325
lncRNA	TCONS_00018842	0.163836351216188	0.0303626135853272	0	0	1.04456875465201	0	0.101688469884081	0.361697468944966
lncRNA	TCONS_00018843	1.65054243378628	0.639822700516343	0.156053385549235	0.178816217653602	2.29564899918938	0.268292049839293	0.207527595580935	2.30024540235609
lncRNA	TCONS_00018891	0.0903780081841521	0.0298239250336285	0.234219943542249	0	2.21798525820453	0	1.12641308771143	1.60487800860125
lncRNA	TCONS_00018905	0.0456752509137621	0.344808991137083	0.218018263237071	0	0	1.29371905737042	15.1065473811847	0.0581647954395673
lncRNA	TCONS_00018974	7.53208882623549	12.4487418789819	1.51038500528182	0.906185264544917	1.60599302350873	31.2850600031096	2.72001473504736	4.14364739382453
lncRNA	TCONS_00019126	2.14264876196081	1.9742199139067	3.78930606387614	1.28217167635905	0.300824734850828	2.42853419516767	0.264145301524389	2.95684436139359
lncRNA	TCONS_00019127	0.96152194776196	0.781400413385215	3.11303889521694	0.895666530169985	0.0469637364612789	0.904431484646987	0.0316663767017228	1.73320930799447
lncRNA	TCONS_00019148	16.0926774540962	11.3786408022191	11.9030937991237	9.69575638293177	2.2432780886172	10.5637986619169	4.04844520349826	21.7166085713203
lncRNA	TCONS_00019149	1.18969226398568	4.66250763163939	1.80005412055518	1.36391282301417	0.932907901363913	2.64092530337115	1.06681370786673	2.04068133480774
lncRNA	TCONS_00019150	3.85864379171833	12.7937161694778	4.6702780728302	6.17141660310531	2.72958157376884	12.2016059023626	7.80698407232433	9.05320769402029
lncRNA	TCONS_00019151	1.8691113904939	9.99661372846601	3.68929919721704	2.78637396920575	1.07205516105989	2.14891600047041	3.37535207814665	3.69138079741021
lncRNA	TCONS_00019242	0.325812874313749	0.908584404927362	24.6276933083923	12.9162766963347	0.00481558585849881	0.795776830253031	15.5354863269575	0.0874564190422271
lncRNA	TCONS_00019306	78.9513073648142	91.1825703278217	17.0213447681929	19.5139329342344	1.82917727864353	23.9255835404226	29.3115812762675	113.083151026623
lncRNA	TCONS_00019307	0.832385226628169	0.436580070065417	2.7268675022772	4.21236260042562	0.0213384933590128	0.12715967169127	0.068289086676954	0.98043021314282
lncRNA	TCONS_00019308	0.70497755017819	1.16080496693953	1.76426219113138	0.219704388096784	4.19758108148738e-07	0.000849086453105538	3.52347965329703e-05	1.72242111157147
lncRNA	TCONS_00019309	1.18019613268852	0	0.181504247318398	0.748178773141928	0.0927649717322118	5.35141346658046	1.27389516225051	0
lncRNA	TCONS_00019323	5.24120442648306	6.73248527587194	0.944903138659202	0.844957198674931	0.122990380392579	0.616785671692421	1.54884660062141	9.90444603202795
lncRNA	TCONS_00019326	3.86228594591343	3.64666409289227	1.63129565720298	1.04674905802294	1.16985817258455	25.1714322348808	0	5.05216660005401
lncRNA	TCONS_00019368	1.1726853022464	0.60757532244853	2.96757534879658	1.61667145519917	0	0.954735950476201	0.22085325140102	0.945142195065487
lncRNA	TCONS_00019379	2.30111887194443	0.603046679398936	0.703066337882214	0.912516061545644	0.0414972760661175	0	0	2.00441247248409
lncRNA	TCONS_00019387	6.18494240183244	2.74975529634657	0	0	0.0429907394472055	0	0	5.72119639927527
lncRNA	TCONS_00019389	108.747724377203	150.086781329594	60.3237115438697	44.1604749981788	3.98718630494521	87.3838819325562	39.4009740746213	288.295851500362
lncRNA	TCONS_00019392	2.18391489180744	5.34314215221501	0.852647214989239	0.239091315508853	0.0737319707771354	7.53570980646119	4.19264350875519	6.11886343315906
lncRNA	TCONS_00019412	0.252947104557444	2.84732606399905	0	0	0	5.09137355594767	0.824054673527487	0.759781554247376
lncRNA	TCONS_00019413	2.61124151413093	6.77338714170872	0	0	0	2.75837812751837	0	9.9242865976743
lncRNA	TCONS_00019415	0.304904656244117	3.80604277984031	0.169471075624704	0.0396012380613965	0	28.3164328001075	0.454540630626876	3.18395272358748
lncRNA	TCONS_00019416	6.91322328815991	4.26110640856111	0	0	0.00946304524251182	30.791779469272	3.76670016461354	10.408717668367
lncRNA	TCONS_00019439	0.361640754670582	1.45130932845706	0.400503013408065	0.0711730512933541	0.117452804881785	0.242481201908319	0.38232608622089	0.18293695962748
lncRNA	TCONS_00019440	0.628551702139922	1.32505182210741	2.33515977348371	1.06853818688797	0.173731562579141	0.0784698761038585	0.0345225788201212	1.40262544220179
lncRNA	TCONS_00019443	2.05316428465538	0.166510169501693	0	0	0	0.133452405349224	0.0684043601712356	1.78792940038169
lncRNA	TCONS_00019444	5.60204332759655	0.802563876686922	0.333980228631382	0.27183107368076	0.0109854942100776	0.273081883132705	0.0753625782963841	4.03775311580562
lncRNA	TCONS_00019451	26.6437616800507	0.642682168731214	0	0	0	0	0	5.17843271090956
lncRNA	TCONS_00019452	5.93002977351026	0.332651226051353	0	0	0	0	0	3.50881945403246
lncRNA	TCONS_00019453	1.67357859612665	0.469743086289306	0	0	0	0	0.0255108940159845	1.02484096904165
lncRNA	TCONS_00019454	1.12847336384961	0.108252393205211	0	0	0	0	0	1.57530234529213
lncRNA	TCONS_00019466	1.01412241688774	2.49067138055003	0	0	0	0	6.53255798287707	5.10861590499903
lncRNA	TCONS_00019469	1.44645828881926	1.11649453851242	0.0564728340003731	0	0	0	0	5.44371812962066
lncRNA	TCONS_00019497	0.127849144338055	5.64281728698651	0	0	0	0	0	0.152024860182206
lncRNA	TCONS_00019498	0.0929325485875506	5.61446873605122	0	0	0	0	0	0.0925287913374817
lncRNA	TCONS_00019500	0.23454015563425	8.63165148948295	0	0	0	2.83252472478779	0	0.372966504466918
lncRNA	TCONS_00019577	1.18874229814085	0.772248878488812	1.04066468079093	0.9033866405798	0.409995497574765	0.22207838169765	0.840283616524759	1.56575541217678
lncRNA	TCONS_00019578	4.57796592440734	3.38641234382999	2.5059881800247	1.81262986448493	0.692113407621713	1.84292559413455	12.6770381047814	7.28950549496902
lncRNA	TCONS_00019581	0	0.693541908702749	5.79984130771457	1.10171214088792	0.339750555991045	0	0	0.254010760835983
lncRNA	TCONS_00019599	40.9951322465302	40.8233741766371	6.77242132284925	19.0521551179017	0.843602384004965	20.693018502099	9.26478980706604	52.276789838727
lncRNA	TCONS_00019642	7.29058155424274	0	0	0	0	0	0	0
lncRNA	TCONS_00019655	1.44724014950822	6.60456190239515	0.924684080874275	0.890537414844221	0.0681913586630096	0.719693153066189	5.02512217843926	1.97023881261602
lncRNA	TCONS_00019657	8.86819034846684	13.2507775932117	3.60369014943984	2.39182980814724	0.0803984780067451	1.88660834847271	1.11910249938261	7.16874642922749
lncRNA	TCONS_00019660	5.51988910779251	14.7350610845489	1.87245423803772	0.721473425461725	0.219154735611113	1.80975707950446	1.85528953017689	11.9288499216627
lncRNA	TCONS_00019667	5.02694079797575	4.58559969112057	0.495318597984837	0.619050827020409	0.0921446373004934	0	0.448869535184077	2.61958442793775
lncRNA	TCONS_00019668	29.4638973327721	13.711767177246	2.14927439364811	2.92481001449318	1.32725364293727	3.3466697048064	2.85841796314917	27.3047838205705
lncRNA	TCONS_00019669	4.14385218709813	8.24484488987343	1.40013789211904	1.26522177470501	0.0489869179104257	0.978120149596007	1.20906869893666	7.7836165888116
lncRNA	TCONS_00019672	7.85570278587601	11.6570923355128	0.985150778473477	1.00750398241314	0.0531099047264454	1.08561001597805	0.878546817930789	18.011682976779
lncRNA	TCONS_00019673	2.09278070909661	7.28658761081479	2.29394540628446	1.03656619947909	0.0784248030810905	0.616426836658799	0	5.84340407542751
lncRNA	TCONS_00019674	160.439697997779	175.787151620875	28.4894923679146	24.6105703285807	3.96774724768317	77.2778735507156	51.2337260582257	255.7457466549
lncRNA	TCONS_00019756	8.9389243731772	0.278217389061132	0	0	0	0	0	2.90407973752307
lncRNA	TCONS_00019757	8.37234655380522	0.119101716954998	0.0961395196198588	0	0	0	0	2.49894838078394
lncRNA	TCONS_00019759	1.90702319682524	0.145486401274125	0.108222551669061	0.0942443789343112	0	0.192657590404628	0.00636661525206082	1.72080380874731
lncRNA	TCONS_00019760	8.19036588659025	0.725738960926089	0.456813501631625	0.128095347204868	0	0	0	3.80984270393141
lncRNA	TCONS_00019769	6.91604026588551	1.31271251485525	0	0	0	0	0	4.80782920935511
lncRNA	TCONS_00019826	2.10814912867109	4.38103486901375	1.8677281355729	2.51710508574629	0.038324469290124	2.93768845467948	0	10.9597217502513
lncRNA	TCONS_00019833	1.50705460703482	0.91181939726183	0.616804138210876	0.869782624101635	1.65142482214774	0.0933104255213457	0.127129300579157	1.59599201341917
lncRNA	TCONS_00019844	0.297047718934461	0	0.83945431802185	1.08070729298597	0	0	0	0
lncRNA	TCONS_00019845	0	0.0623092334527609	0.827984625633665	0.441779535812331	0	0	0.32447823711273	0
lncRNA	TCONS_00019846	0.616705369231387	0	0.693822900270554	0.0917669676407018	0	0	0.0577353084207998	0
lncRNA	TCONS_00019847	0	0	1.1942239339763	1.01564230830945	0	0	0	0
lncRNA	TCONS_00019911	0.446045117411564	5.09268236382993	0.638533796046629	0.341825865141563	0	0	0.36328303129839	0.55167962119065
lncRNA	TCONS_00019912	0	0.0212312943616815	0.214788363040966	0	0	6.6914024578437	0	0.114606189532777
lncRNA	TCONS_00019942	22.2765492068079	32.7121643452714	9.65253151885394	6.57082346361568	0.462995763450322	13.3778471631964	16.8327333089209	40.7360304816953
lncRNA	TCONS_00020010	1.19090315425734	2.08288233737402	2.03274917508294	2.01540448624294	0.464324476013188	0.0652307636607393	0.443827235559763	1.24998655250392
lncRNA	TCONS_00020021	197.533859058292	54.3848649054407	73.2914241772834	120.824646232364	8.30969747027127	12.5353779000003	42.814776485332	70.2655422509492
lncRNA	TCONS_00020038	7.79062923761233	2.57717160393469	7.99508132083477	5.45855687119926	1.6701800514926	4.03226577363274	15.7720071599956	18.9958456700032
lncRNA	TCONS_00020049	6.76284545621098	2.98474210697835	2.50460172114193	0.809323527099588	0.0757493191648789	0.252781577356226	0.0348033608749926	7.98950785283386
lncRNA	TCONS_00020075	3.27660653477031	2.9219182752345	1.50335635415549	0.894977184337522	0.956017093077401	0.440854849877747	0.915711204541308	4.82890683268444
lncRNA	TCONS_00020082	7.12488651891904	2.63787457315051	0.452836269652245	0	0.0391586461714388	6.00326135701293	0	7.11419690610032
lncRNA	TCONS_00020085	8.50918978826737	2.96919687033606	87.4029008058589	37.3043891744882	3.17459251550953	4.98801568137277	104.178819514471	6.18486030680086
lncRNA	TCONS_00020087	35.3846374811954	82.8728513869309	0.272266939066014	0.136789131765039	6.73137512834609	45.181507263794	34.8081802563308	145.475296063419
lncRNA	TCONS_00020088	5.16351970543619	23.6646534997928	1.20956930498473	0.395705394272404	0.122029269464484	3.11797295286718	15.7704261648913	22.0329721579397
lncRNA	TCONS_00020089	954.086536959942	365.68428562914	327.103320103434	184.517855318572	21.5955167272983	395.153748348321	2277.23216165572	1413.32830592313
lncRNA	TCONS_00020090	4.58864784489763	3.42763823323314	1.27155354962209	0.226871092716178	0.034981723913152	0	1.4466737601927	7.37534355796211
lncRNA	TCONS_00020101	3.35811531860495	1.40664327551932	0.593009489049858	0.941731265877453	0.139083394996286	3.40497298081002	0.354443245817072	4.2102171277623
lncRNA	TCONS_00020116	2.63699780446953	5.51715166595746	0.942266269518346	1.23753647871756	0.146299031235301	5.98094440029541	1.61339081062383	3.1922920088043
lncRNA	TCONS_00020117	4.66045996383726	7.34320585951885	3.33010796771705	0.235856086487116	0.176640388076312	3.18588919540488	0.64455761592744	9.46301479988292
lncRNA	TCONS_00020118	10.116772074306	9.44603608456943	1.1700250791205	0.265825437351069	0.383708290824578	10.2476053737546	1.02615933096599	12.8141471859132
lncRNA	TCONS_00020142	2.66399938409477	14.9613860411692	0	0	0.0836708042914168	6.14516552250952	0.0761530556489061	5.11123139925198
lncRNA	TCONS_00020143	4.95855939908301	2.65608390733842	0.400331974068838	0.273151265990833	0.101757221932814	0.426240125007573	0.152406309853136	5.69542379473163
lncRNA	TCONS_00020151	5.9213008916714	3.03211330270144	0.701085670604897	0.0641382074586337	0	0.252689499557007	0	8.15490580558825
lncRNA	TCONS_00020152	7.76901317824597	15.6098478684198	1.61596018786836	1.07847726270219	0.0749880431377112	1.17607751730955	0.237939763189589	24.0144655053847
lncRNA	TCONS_00020166	8.07785014827728	1.94135361037933	3.62605608154887	4.13309237985425	0.398968904423231	0.936985634125213	0.548905193192115	6.5181311462805
lncRNA	TCONS_00020178	5.22230937592717	7.05193478259221	4.27289779976194	6.78382847701429	0.0780399648204171	3.41828762821416	2.07472688696191	9.35688646033117
lncRNA	TCONS_00020179	1.14135373886441	5.55990555148523	0.0178243591892884	0	0.00539471410586649	3.30817144005373	0	1.1131904076664
lncRNA	TCONS_00020185	1.99136991073926	0.863470439605093	0.016712639199153	0	0.032407366273102	0	0.632690957233249	0.900039480016965
lncRNA	TCONS_00020188	0.224071945300662	0.253078584645411	0	0	0	0	1.96296978119811	0.210710739716086
lncRNA	TCONS_00020190	0.882283280789573	0.449253591844804	0	0	0	0	1.2589324896645	0.966336429589664
lncRNA	TCONS_00020191	0.587860419069272	0.16033444223779	0.124740962510789	0.154127763479182	0	0	0.883038533486769	0.319423750789468
lncRNA	TCONS_00020192	3.25236202830635	1.4369726000547	4.54620113531882	4.59885965279984	0.0702174512154412	0.0633377080709815	4.31885380317969	3.17546340819866
lncRNA	TCONS_00020195	3.92810302780866	1.1370114189853	0	0	0	0	0	7.92857034019843
lncRNA	TCONS_00020196	1.57707237829962	0.676329465042854	0	0	0	0	0	6.51232304164862
lncRNA	TCONS_00020243	27.8368203317169	12.3564199853084	0.963820668514064	0.415477543255141	0.0209042996109708	0.152026845377708	0.0155045625408528	28.2403109156929
lncRNA	TCONS_00020350	0.212470677517565	0.583373315926802	1.34697640827023	0	0.0164744242411245	1.56039330582992	0	0.34770292208271
lncRNA	TCONS_00020351	0.717503017417436	2.03094294975281	2.26225339699644	0.356342030444259	0.0479162621176367	7.96339303267356	0	0.380962333529453
lncRNA	TCONS_00020355	13.0687544974719	10.2932764146013	8.41438909381692	7.16714637509086	0.489926424101813	14.0904573889125	3.36904518197742	15.68099777485
lncRNA	TCONS_00020356	2.56503826190921	1.41827384060143	4.39879957600307	1.32403844407656	0.194786396334044	0.190639832725596	0.127833717570297	3.24969814447817
lncRNA	TCONS_00020372	0.0384976038507881	0.0807979733269555	0.106116038118913	0.0174931434216127	0.498025616138308	0	0.865228226485099	0.0399006859201321
lncRNA	TCONS_00020373	6018.12399755862	2.64550165372108	408.392222414786	477.797182139463	80.9608948779166	294.392750496974	69.2018457347654	0.483165405504496
lncRNA	TCONS_00020390	2.30953066098313	0.956927846415078	1.02588710404605	1.20274081933609	2.19028305313403	6.60800072080765	0.0403267253037234	0.852925085163353
lncRNA	TCONS_00020391	1.17277131005114	0.256619883536411	0.858663062457743	0.421620115727503	4.77762816679704	8.45531525190349	0.153115161361026	0.667842964165765
lncRNA	TCONS_00020424	0.199301699558212	0.0919087076066701	2.42767359394149	1.40157920102071	0.0200309157405885	0.36779045521254	0.0364623109341396	0.413390690779967
lncRNA	TCONS_00020521	0.166441637259052	0.232922651006646	12.3532279758825	1.64605079153686	0.0277338317484132	0.0509066966361735	0.0100936594469556	0.273203320681734
lncRNA	TCONS_00020522	0.328252190331075	0.161930742342679	21.5449154308782	1.62335611152132	0	0	0	0.0979746806227356
lncRNA	TCONS_00020525	0.0261176410205369	0.0160681602581936	5.74543732164879	0.359341226303362	0	0	0	0.00541730937917539
lncRNA	TCONS_00020533	0	0.0262755514636547	0.248896353081567	0	6.62499450615025	0	0	0
lncRNA	TCONS_00020534	0.103985106070614	0	0.0205871951139356	0	12.5159637611136	0	0	0.0215685440338172
lncRNA	TCONS_00020536	32.8009809611487	31.5107466424908	9.05697695335867	7.10273224303277	6.34650195683484	33.3878686266501	14.1001692127992	37.3650850563192
lncRNA	TCONS_00020541	3.23485639497222	1.54618786007935	0	0	7.17178322497858	0	0	2.21026222670356
lncRNA	TCONS_00020569	0.68995020749678	1.46164460248372	0.950389016560255	0.48752691852575	0	0	0.681761010545993	2.12539157512942
lncRNA	TCONS_00020571	0.617377375125223	0.380791434486581	0.23364692030757	0.0631753714619114	0	0	0.0933053572706604	2.2400187639377
lncRNA	TCONS_00020572	0.908954528731755	0.324425816045375	0.474787640790298	0.100877215002759	0	0	0.029695272763674	1.79049837346907
lncRNA	TCONS_00020574	2.16851017471927	0.802045028801841	0.47975863371885	0.138486152634672	0.00854138673951081	0	5.65168262256508	5.4407644030175
lncRNA	TCONS_00020575	0.905317566694461	0.35131398515938	0.0368470050477815	0.0426479072671522	0	0	0.597736909052722	2.48566090015082
lncRNA	TCONS_00020578	0.942903598384	0.584847271848425	0	0.103227494158018	0	0	1.64560968677127	5.49783048175434
lncRNA	TCONS_00020604	6.12500268506914	0.73871513647266	0	0	0	0	0	0
lncRNA	TCONS_00020605	0.199429353892595	7.04973272046338	0.116792245765742	0.229248484406318	0.0235655325762252	0	1.70547243435891	0.52855532569164
lncRNA	TCONS_00020606	6.98778996550031	4.49256783040871	0.514346274473384	0.242456185528901	0.651590332005944	3.00362205090241	0.786978210995179	10.1191978039471
lncRNA	TCONS_00020613	0	0.856094230469743	0.0494876119070824	0	0	0	15.4853280705689	1.34376767863755
lncRNA	TCONS_00020614	1.18733892243306	0.970456565529052	0.404784216639196	0.245171465019242	0.478411420942739	1.72722625584875	3.7574133157213	1.47351484249681
lncRNA	TCONS_00020615	0.0834181643082365	0.402430913419671	2.41004979866088	2.4292396277061	0	0	0	0.574824602167339
lncRNA	TCONS_00020679	83.4933848778498	264.273083609728	21.5492656881222	14.8949133379123	3.31740342942174	20.6049813702094	2.51357624671448	190.614245356512
lncRNA	TCONS_00020682	2.68741294459111	1.56392058310971	3.13385988661507	3.49140375257698	0.0666040602933431	1.30676188282824	0.0832817897631429	3.37698618558927
lncRNA	TCONS_00020683	1.84792798537552	5.18684221926831	0.262352989227458	0.579336649117605	0.555825625858406	6.08653484368019	1.64187438105098	1.33571862886009
lncRNA	TCONS_00020693	2.42406178911277	1.84091665387143	0.539435176932362	1.13429769718104	0.132958676233599	2.90967912523574	0.150381054357742	2.56770935033233
lncRNA	TCONS_00020723	1.0960454608847	0.393082249896275	0.082846940030087	0.0475689995525271	3.34494092460836	6.36137351473033	0.0527237804383446	0.550339191110106
lncRNA	TCONS_00020726	0.857263889319522	4.05295061362027	0	0	0.0810387426559507	0	0.655965311012241	1.27234218941267
lncRNA	TCONS_00020727	473.497025064903	202.063354164535	755.18669977119	700.236913276428	385.638762724003	250.591889655061	732.101784084959	830.935114990537
lncRNA	TCONS_00020735	1.54921810336588	0.158744754765803	0	0	0	0	0.354287446588141	0.107487602387163
lncRNA	TCONS_00020742	0.16761504760695	1.10932899375303	0.0051104034209606	0	0.00247738722611174	0.181950618220232	0.0360767383828445	0.131076769383137
lncRNA	TCONS_00020745	0.19007017123213	1.28983813695915	0	0	0	0.292295528816987	0.0289778331801047	0
lncRNA	TCONS_00020746	0.0987661814531982	1.35973557033674	0	0	0	0	0.0129066465059432	0.0656390185961357
lncRNA	TCONS_00020747	0.0696687261095768	4.30584768597851	0	0	0	0	0	0.240616426377019
lncRNA	TCONS_00020750	0.116915333471244	1.62303974174665	0	0	0	0	0.0534742459728996	0.205165027566724
lncRNA	TCONS_00020753	1.56465043423117	10.8910904432639	2.44349235436514	0.0856476440623156	0.660309385944564	16.1967185605315	24.0303191709861	4.09012457214425
lncRNA	TCONS_00020760	0.66827688307399	0.647465083107657	0.142459943093572	0.000813792306146791	0.0881412211141794	2.68658313416614	0.926960174037614	0.558592600914274
lncRNA	TCONS_00020765	1.46994428825366	1.87698495937299	0.0455570699128414	0.130865338784094	0.539359896377244	5.74655930872585	1.11832883904023	2.08451627142078
lncRNA	TCONS_00020766	0	0.0601605900245455	0.106394192638105	0.166250061833375	0	136.11795143567	0.246981298343875	0.030039365043066
lncRNA	TCONS_00020779	5.79485839413883	5.49539133917439	5.14342744709501	4.78788702241588	0.0359802513505611	5.52780086331291	0.929473432448194	10.0885876023611
lncRNA	TCONS_00020780	5.03576251684808	4.66146284717567	2.8597377382457	3.39137200452019	0.0766828239082613	0	1.118562185716	12.8611496568982
lncRNA	TCONS_00020783	1.36296490713125	10.3695181592674	3.34935448827178	5.18959140582724	1.28619936758626	1.68000619640859	52.1523340205847	7.64617136386301
lncRNA	TCONS_00020790	30.9890872490296	9.49566795442117	4.18781578305402	2.43543790392299	1.20811214900254	9.02678547308387	7.34826991844483	36.1628771642836
lncRNA	TCONS_00020791	0.344234647029079	0	0.268793178885497	0	0	0	5.04653637276523	1.36850758744967
lncRNA	TCONS_00020801	1.316797512861	0.706782314853803	0.352197930869969	0.257490723889288	0.0661240589908495	1.32971627972149	0.0660070187961383	1.4652720455222
lncRNA	TCONS_00020802	1.22148063620868	2.4504821820772	0	0.12723152615559	0	0.610015684867813	0	1.12743599454673
lncRNA	TCONS_00020804	6.16712475193179	4.21742044801625	0.216552867890444	0.489848389565909	2.22958710722147	2.77430129152363	0.368403909508508	4.05655583508058
lncRNA	TCONS_00020832	8.57348766932326	0.318159489470898	0	0	0	7.9647229885122	0	2.79663332722389
lncRNA	TCONS_00020833	4.16149760722267	3.17542165069536	0.672669713631125	0.618202671287625	0.784156965299152	8.70130380931857	1.60861576074729	4.72964439890837
lncRNA	TCONS_00020944	3.32066125149407	2.59022151534742	0.25074870185759	0.4320416076099	0.0572239617016817	0.509945329512435	0.0923676040242799	4.12855858775474
lncRNA	TCONS_00020966	4.51414541423606	12.8594355069631	1.55263078638151	0.886076729785496	1.30185339360044	5.60268347204196	0.25920692747645	12.5829684796945
lncRNA	TCONS_00020970	4.52173894220945	2.19214995991162	1.17228163650499	0.842097762291387	0.167859694058322	2.20047913456925	0.129470568394003	5.20006614918097
lncRNA	TCONS_00021001	3.81695410522441	3.63119982324696	2.78506975947314	1.21351829876031	0.176997503302876	5.41419972192065	0.554302979581241	4.0952316118703
lncRNA	TCONS_00021018	3.0838381562878	2.82769376569487	0.28695747312388	0.560434798559364	0	6.74908025280036	3.09219078824279	4.63872966294572
lncRNA	TCONS_00021043	5.9871880293455	7.19965338554759	0	0.0756055003790873	4.0400678590444	22.0260621258106	0.761314516128112	3.76289174400752
lncRNA	TCONS_00021044	4.02341528961195	7.33376253717222	0.212644493825649	0.88969404233901	5.65601591849436e-07	34.7941627858491	1.85037097521335	8.46618349008685
lncRNA	TCONS_00021045	4.13897657884021	5.53826936596326	0.565055642622746	0	0.13909496293076	0.86710516690399	0.279878369957797	5.65562238609249
lncRNA	TCONS_00021046	0.862472025898496	0.477023252249199	0	0.193884167848452	3.27401900214075	4.43570103085523	0.0478628388686955	1.1189626649628
lncRNA	TCONS_00021052	36.1796354248971	23.1196583613609	27.6774548543234	19.9846755738499	4.81445330874045	44.0113520424488	75.7326907817241	26.3852961552509
lncRNA	TCONS_00021085	0.101092611999723	2.27202271378115	0.6970976609471	0.502538305796129	0	0.88087646643199	0.319018417108417	0.789944066497857
lncRNA	TCONS_00021086	0.531556222836019	3.13036111862876	0	0	0.0524174661298785	3.18435151289432	0.0616084453367906	0.152000460907827
lncRNA	TCONS_00021089	0.412940589896851	4.89520415688642	0.42071975825556	0.0516137470790092	0	1.62676849714809	6.25331680973083	1.00457500968949
lncRNA	TCONS_00021090	48.7538539108885	43.3711747912452	9.90371106184974	7.55745442861011	0.699751778979666	20.3379698510374	11.5682277708957	63.5246814446258
lncRNA	TCONS_00021091	3.71193592410769	8.86128644050958	1.40895446442463	1.84729382117197	0.0749608369567544	0	5.52569959435603	5.31448426122346
lncRNA	TCONS_00021092	40.3125495150229	64.6729115535251	12.1428535204333	9.44322807521499	1.71458939893439	28.5180308914968	15.8833264798013	72.3292132152355
lncRNA	TCONS_00021128	9.61218008750421	24.8523093432702	2.46277583405009	1.43872592618771	2.39587342471701	58.0428065363505	32.2932812309081	12.4193220698251
lncRNA	TCONS_00021129	0.202207182166229	0.330746449759674	0.174677283195967	0	0.0677431090166651	0	0.647394645538281	0.367149454592593
lncRNA	TCONS_00021131	3.68456555868212	6.25581393473953	1.14585229898913	0.799561257571976	1.99046506103577	8.4993507775653	1.85375148554058	3.54044340455115
lncRNA	TCONS_00021145	2.98757776228907	13.4416222191057	1.32547095092619	0.624415851512417	0.0962799740728955	8.20017351518585	3.31805908301078	6.33447426410956
lncRNA	TCONS_00021194	0.141959115072592	0	0	0	0	0	1.08386513073938	0.0159284511876372
lncRNA	TCONS_00021197	1.30309228742696	0.766325250593753	16.5904445203967	23.1831824098618	0.493448259350875	8.89767360967339	2.06957585939542	0.986956407829929
lncRNA	TCONS_00021219	27.283211960372	49.2161891648484	7.57287150464843	3.75698529537991	2.3927499156596	87.5227479761629	29.1649430054848	75.3173850271971
lncRNA	TCONS_00021229	0.804192381726345	0.583289196197985	0.798452393043592	1.68954667765565	0	0	0	0.549149260060267
lncRNA	TCONS_00021274	3.28740725684628	4.14427697943394	0.319226741400335	0.187112005120605	0.0128960505696863	0.710358583335962	0.469494067853806	2.77771258143001
lncRNA	TCONS_00021360	2.34456756039074	1.7420773821218	4.14849783223825	1.96050595793229	0.322434239998939	3.02294928233139	0.457769489238213	2.73143639901881
lncRNA	TCONS_00021438	0.424492501056862	0.437100093938951	2.45434969810298	3.21426984159418	0.218384922804706	8.8433826871821	1.60955178227867	1.01518072382397
lncRNA	TCONS_00021451	5.02510454130463	1.70387305116532	3.19411373108415	2.57242494443422	0.20530052551925	1.30801951525418	0.755338628198398	2.12257266880466
lncRNA	TCONS_00021463	0.0995444609715127	0.0306002641155908	0.722330971792573	0.155530314373253	0	0	0	0.0412949348405469
lncRNA	TCONS_00021564	2.47786983624472	6.48439277675216	0.228550132329193	0	0.0296455287399594	2.01992974724352	0.612997356013856	3.72357770686872
lncRNA	TCONS_00021568	41.5271669679373	92.5840117640217	7.74743533605351	8.46531845838727	1.0937820557646	52.077836269028	13.228291345598	72.0382500825296
lncRNA	TCONS_00021574	0.0252862347344997	0.493634044424091	0	0.361093447847428	0	1.15111928622319	0	0.168608762254287
lncRNA	TCONS_00021605	0.202000755301631	9.44898302026844	0.0330438270565579	0.132560343437399	0.032378682000593	1.4767648344345	0.401584516760443	0.627465587263291
lncRNA	TCONS_00021618	2.75754521271696	1.32052458174415	1.21961001966337	1.32178622133086	0.081089285160112	0.0630636926725957	23.555185735982	1.77896056303107
lncRNA	TCONS_00021619	0.102838211518364	0.104382214688966	0	0.0133897115008836	0	0	78.5182501762474	0.202641228964779
lncRNA	TCONS_00021622	0	0	0	0	0	0	9.14438551856654	0
lncRNA	TCONS_00021623	0	0	0	0	0	0	9.10096006703797	0
lncRNA	TCONS_00021624	0.30376116373742	0.423466496558606	0.150867496559347	0.197836276504846	0.00497175023441655	0	41.7134048660484	0.49153485533751
lncRNA	TCONS_00021625	1.22149050682181	6.96085558110026	0.149030028980927	0.0292527196911978	0.306716547777207	7.37592684781416	1.30573706149198	1.74008288540592
lncRNA	TCONS_00021647	3.58058457360366	0.687451459409945	0.0822315891135867	0	0.0373322745318223	1.27183718867942	2.31582163192903	5.10678128855994
lncRNA	TCONS_00021648	4.32864217401406	0.606801678302341	0.100895208757214	0	0.00763422684816606	0.780249293733979	1.89428668890412	5.25732378855946
lncRNA	TCONS_00021726	12.9321449643863	26.6644729579972	2.21325447295079	1.28972595925753	2.57478513110767	34.231362631478	25.1051762905781	16.7147187356486
lncRNA	TCONS_00021883	13.9042073117227	32.7867196451198	0.0635886601108124	0.127789527306679	0.0616521715831492	54.9240879112112	0.430197963490312	10.1439766776577
lncRNA	TCONS_00021884	8.48730098116864	6.06307738580182	0.143290525743984	0.157067451352684	0.0379281966025181	4.62531535831783	0.0229896017053301	10.4432805058699
lncRNA	TCONS_00021885	3.12042761347618	3.47879239721919	0.273551217080476	0.0343585049833996	0.0165762914162241	16.3088663825857	0	0.35652090101609
lncRNA	TCONS_00021917	2.73918063915985	1.24830267388403	15.0335362321319	21.1668433730844	0.131492311263585	2.95147864815455	5.51269921985481	1.1951822330162
lncRNA	TCONS_00021973	3.17364582154096	1.03206665644941	0.393490015391018	0.348069028568058	0.0615887100229392	0.242914849479113	0.0240051168654526	3.3288383247677
lncRNA	TCONS_00021978	79.7812849743954	124.015044836457	0.292816214577585	0.179612934064532	0.0110779562005056	609.130355735082	29.3203408117873	35.3323426919906
lncRNA	TCONS_00021999	0.394461554542091	2.93637051236463	0.0975216222327257	0	0.0157586268172175	3.24403563501238	0.0893245018136818	1.07142287988383
lncRNA	TCONS_00022033	6.23299993644059	1.45371375517425	1.64437703425693	1.6557830665362	0.0206868213700633	2.65883541371273	0.0188281285489569	7.44830559152538
lncRNA	TCONS_00022049	0.777837698517776	0.173113890667488	0.200180470029792	0.0797593917460224	0	0.120267858019918	0.00775846776774786	0.844247120696966
lncRNA	TCONS_00022093	3.67419648977404	4.69627085433068	3.6542046022571	4.75727546042525	0.294349734287962	3.3497139125757	0.606753551861307	4.89835520671101
lncRNA	TCONS_00022095	3.12064424640052	1.86064630749048	7.24298369734334	5.02790024648731	0.771055855618536	4.09047745274836	0.0646190736475916	4.74701674590944
lncRNA	TCONS_00022096	0.393458430320469	0.933169034417489	2.98837878258348	2.70844443206427e-08	0.206706607808575	0	2.3328706075832	2.5627330486263
lncRNA	TCONS_00022097	2.68747505254625	1.13754019900571	1.99849406442253	1.92846855627414	0.122400734022674	0	1.39138956275577	2.31052555824111
lncRNA	TCONS_00022099	0	0.0722577665250505	0.731002412030179	0.0612101097183253	0	0	0.10751019621022	0
lncRNA	TCONS_00022111	10.4585884105598	5.2842442648572	5.92840177984354	11.0304832050732	0.0429224053486988	1.91599634088897	1.92048802225398	7.7600715094583
lncRNA	TCONS_00022118	17.4498910153083	3.63699641425389	1.72752175683759	1.75925291589826	0.133348355581132	0.436982782066109	0.756027110625564	11.721707080107
lncRNA	TCONS_00022135	0.476880017610997	0.769620281496435	1.62206981678513	1.56778755184774	0.718935925206164	1.23754532099552	1.90849213517557	0.74185679425852
lncRNA	TCONS_00022247	9.26209152731832	63.7101858564678	0	0.130948369554709	7.32843431025227	33.6396027254678	12.7899643597562	15.364367173893
lncRNA	TCONS_00022256	0.48646945274774	1.34587944257964	9.71347593280845	2.78883575110832	0	0	0.111249681295793	1.91716223577113
lncRNA	TCONS_00022292	0.209817318803845	0.0195761654054492	0	0.44668612556539	0.14079524807499	4.9613319083962	0.0302013652133169	0.00552031835602417
lncRNA	TCONS_00022301	23.0172310879431	10.4443289680816	58.3581906956214	34.8155471055732	0.8070412851523	23.6975074399514	26.6050864289716	14.9647815603916
lncRNA	TCONS_00022302	1.69936143939446	4.34918824392431	2.46987336578332	2.69521929667963	0	2.28505986098814	0.237505389694358	2.25845035641487
lncRNA	TCONS_00022324	0	0.394927723398001	0	0	0	1.0058616341308	0	2.4836739209557
lncRNA	TCONS_00022325	2.02009962166967	0	0.202218873744819	0.27258888329402	0.043798354963864	0	0.0554113121819521	0.625322880963544
lncRNA	TCONS_00022326	1.69876723790315	0.83684205228098	0	0	0.0417141779315063	0	0	3.55193214537194
lncRNA	TCONS_00022327	9.72823904620964	3.35751496523895	2.1446840628255	1.16774646098899	0.278136111894919	3.38748906203571	0.133555098289795	9.44832131663501
lncRNA	TCONS_00022443	6.3659621575444	4.75417631003983	0.869070151679346	0.639202395073907	1.52752672767367	5.65920956541104	0.310089195289848	9.59012835067188
lncRNA	TCONS_00022546	1.00549090808758	1.34766329644216	3.12789871032438	10.3684722580583	0.0153464763645472	0.0265044656013	0.0603998279108907	2.23195320151443
lncRNA	TCONS_00022559	17.2410929936251	40.7560652775535	4.35116516387973	2.32274195378665	0.450026475552778	12.6991071291132	6.68316324112207	35.5893500060065
lncRNA	TCONS_00022586	7.43676781559997	6.47287484806614	3.97905901731453	4.9138094896405	0.547426565632366	1.43393408527581	0.870325123110581	14.4707236394735
lncRNA	TCONS_00022594	1.07831306210571	3.2462858072644	0.0683096766486292	0.10122528856719	1.39997195182674	10.4613703741621	6.68218092877719	1.39059729447357
lncRNA	TCONS_00022595	23.5123962835649	40.6048966361507	8.98773724814485	8.1538649675352	0.925758687775476	21.3618586021567	17.724158105449	42.2886812963274
lncRNA	TCONS_00022625	5.7164787186676	3.2373915215938	0	0.0952350669051121	0.0146844923142896	3.00163067850646	0.303639548547908	7.18006909967532
lncRNA	TCONS_00022653	0.221999948674564	0.0682434461625477	0	0	0	0	1.62459852051	0
lncRNA	TCONS_00022656	0.208672910003254	0.10043100796145	1.95027504283357	0.414746825863338	0	0	1.99540057910056	0.0406707616742823
lncRNA	TCONS_00022658	1082.07630156481	768.102854120226	253.449647973074	197.583535999339	14.0121867319712	183.164000562932	82.9709950698754	1403.74987784436
lncRNA	TCONS_00022659	1.5290537549527	1.93634512817152	0.0746219226891587	0.219710168699312	0	4.61656827454653	12.6091005640899	2.22888065031976
lncRNA	TCONS_00022663	8.4194253901327	9.61669724243044	1.93375744854657	3.79480688755611	0.0870743299076689	2.23316181928044	4.02264001919785	11.5814184890372
lncRNA	TCONS_00022676	2.93195031861625	18.5880388216249	0.383776266315844	0.257475368511248	2.4165526073974	8.61277119728621	0.57590148069223	6.10070404082024
lncRNA	TCONS_00022737	113.207353264787	227.683864527088	31.5148685106491	29.026278366699	2.54262741532738	123.358847884643	33.3024202828884	230.370603432532
lncRNA	TCONS_00022769	1.01776757113921	0.973462516324824	16.1121081950074	19.1442586331359	0.110127769820039	0.641301046596715	1.30531142769703	2.96399803447296
lncRNA	TCONS_00022770	0.584558117979391	0.805502265023204	2.69241525565336	3.621010673568	0.0209847561835631	0	0.41557690784025	1.34562007971066
lncRNA	TCONS_00022774	6.54515813924599	1.73391706306256	2.30034936542945	3.2308412176108	0.814090686131251	2.48454962509421	1.62487277036455	4.80136386449498
lncRNA	TCONS_00022775	1.01359856447693	0.158021131952056	10.5426409529784	7.97119439020174	0.0669672253596487	0.321450335909118	0.57401652937349	0.880465314649389
lncRNA	TCONS_00022776	0.702973020795358	0.827857573755382	8.26098470584271	11.8934488369553	0.411701405750381	1.0586744441956	1.24555889997972	1.55354940306481
lncRNA	TCONS_00022777	16.5172034844728	17.2208742828904	6.8730158858452	3.60931283866647	1.25846221751445	64.9595083575309	0	29.8568267985523
lncRNA	TCONS_00022806	1.24936413500717	0.352454974055115	0	0.131860475313415	1.40306373856984	2.90297725509201	0.162997879203207	1.46183572511428
lncRNA	TCONS_00022809	0.275797746311829	0.705084242468808	0.0782034680053221	0	0.498760327932794	0	0.131666260776372	0.505035564790974
lncRNA	TCONS_00022811	0	0	0	0	1.28954252475967	0	0.177030592735639	0.504295366128206
lncRNA	TCONS_00022813	3.30741367146918	1.9597539863315	1.11714689035377	0.886118259840315	1.30037734149604	4.20311023480031	0.303325746161734	3.49139712446512
lncRNA	TCONS_00022814	0.228490051879962	1.06483621076528	0.104010678195714	0.0524129927496075	2.55848979107255	0.18074016242675	0.148742148293443	0.685553459432452
lncRNA	TCONS_00022822	0.28290584968584	0.227351193307471	0.366608809710362	0	0.977127712754945	0	0.0338699784050813	0.638633378261582
lncRNA	TCONS_00022906	62.2607690739346	32.2815430841624	11.3563987773176	11.0964549081039	7.87759060432406	33.8659043036975	30.9227276167095	39.7963384674972
lncRNA	TCONS_00022907	0.190312583428934	0.0459715145880357	0.583124108727957	1.5379830400131	0	0	0	0
lncRNA	TCONS_00022912	0.70338932416959	2.14159949278741	0	0	0.302586375989588	0	0	0.434188361114674
lncRNA	TCONS_00022921	12.1834226753752	22.7464191555331	0.202882535341011	0.126724599960567	0.0557527032439115	1.99435422450084	0.345849048390321	13.3239372155951
lncRNA	TCONS_00022922	2.56281039834453	3.45689213928135	0	0	0	0	0	2.5295327624749
lncRNA	TCONS_00022923	0.642672008788807	0.606551067062457	0.0496662685753442	0.0166782921788728	0.0106773225377577	0.196047817656969	0	0.688978525820258
lncRNA	TCONS_00022924	1.2360828545411	1.49667243594769	0	0	0	0	0	0.371820969047039
lncRNA	TCONS_00022927	8.13593582725717	16.6106844140008	1.59327130640361	1.34453601548217	0.11674588947193	2.28679194923325	0.433302975693461	15.665673153502
lncRNA	TCONS_00022930	29.0423788931094	49.8261674317307	2.78059885277985	3.07949198118653	4.60438597595697	23.8900699474907	1.5316385478727	66.0559035526659
lncRNA	TCONS_00022934	0.711086057382132	1.4978112104417	1.82308833883208	2.89098063261943	0.0607268117288137	0	0.0419143402328979	0.800081553295443
lncRNA	TCONS_00022963	14.5516804077003	24.5267774895274	4.93475960181474	4.85686234127361	0.245021503882567	10.7913664466165	4.33844249249697	23.7860685760969
lncRNA	TCONS_00022972	4.9882505417712	2.72205258532411	0.472291962822773	0.318283318341593	0.0563712442775693	0.467151399612051	3.01739602357689	6.28105211874286
lncRNA	TCONS_00022973	13.1899810297281	0.318159489470898	0	0	0	0	0	5.59326665444778
lncRNA	TCONS_00023044	10.2838211518364	1.39096200560722	0	0	0	0.94888585274044	0	1.45048458627421
lncRNA	TCONS_00023045	12.9202946096562	17.5285054614746	5.15563391559598	2.97607697178084	0.0494853264601444	0	1.52103549552971	11.5143133278706
lncRNA	TCONS_00023070	0	0	0.0346226018036184	0.01739463416473	0.785340423159654	0	0.0626164812901302	0
lncRNA	TCONS_00023071	0	0.0319112210784544	0	0	0.440243277483623	0	0.128265981768868	0
lncRNA	TCONS_00023084	0.310533352914344	0	1.69734433939583	3.56969765555372	0	0	0	0.164603709819122
lncRNA	TCONS_00023085	0.10555469257734	0.0644485234047506	2.12458476667459	0.133307151183032	0	0	0.0756610551828103	0.0437882139252592
lncRNA	TCONS_00023086	0.0655849789753694	0.0405998550144551	0.271008851951902	0.600313545593727	0	0	0	0
lncRNA	TCONS_00023087	2.0212021133519	0.588727052214104	5.12645506857948	9.83019321877916	2.76553677764705	0	54.8895232273757	2.83949307138691
lncRNA	TCONS_00023109	2.33103776728353	1.91174048441481	1.00109585521921	0.89319327841015	0.413169967478174	0	4.5564527880085	5.93091792230158
lncRNA	TCONS_00023138	0.908723113235019	13.6778196892318	0.354784993958688	0.34819915321378	0.021475819591976	4.3898336798894	11.5457592048121	2.60109791382658
lncRNA	TCONS_00023160	0.382741074567777	0.137265038803574	8.39805355607153	0.199334177144284	0.0320563172655827	0.294295270177195	0.0291760851744954	0.767417158530483
lncRNA	TCONS_00023161	1.16464404247104	1.55064267580756	3.18609063588343	4.64001295831735	0.118576468822851	0.793805951348854	0.258163776120075	2.97176076751243
lncRNA	TCONS_00023164	4.29674388567439	1.84059567984655	16.6424784045045	17.4843826110338	1.91736869547465	1.44765065011958	4.95627139123532	2.91171890915871
lncRNA	TCONS_00023166	5.67741164617692	4.81046370877676	22.6802895145644	20.3836523705963	1.62377946207411	3.41443528026623	14.5559684227409	12.1123294012446
lncRNA	TCONS_00023167	0.179165885272176	0.166759113967938	10.9085887020853	2.70381109829889	13.9925505851006	2.00736794206773	17.2214423169837	0.370331439808654
lncRNA	TCONS_00023169	2.65384288644291	0.589141552582281	1.88142990390891	2.05277917664893	0.614537244799183	0	0.340753937613108	1.65831116103466
lncRNA	TCONS_00023214	29.1837153054734	27.0126800151216	10.9795239086353	7.79899775425241	0.591429888582393	11.6601799172331	6.68131740188556	34.326656902802
lncRNA	TCONS_00023216	8.03205110648008	15.0790904896512	2.99123141017882	2.24910878130436	0.141280777513038	5.49618517768742	1.52090477736498	13.8301880898719
lncRNA	TCONS_00023257	10.4135225383946	4.74333239239383	2.39311551892325	2.18912391143053	0.205231717757455	0.76854327710564	0.124235341919763	14.2037964989003
lncRNA	TCONS_00023277	4.06433581172421	1.27333221684574	0.141597279219363	0.245997819467596	0	0.647103244627525	0.258088074174198	3.01576848300831
lncRNA	TCONS_00023282	1.29239549690733	1.62738986537361	1.12651116942811	0.480182356523477	0.0986492442877864	0.578907942029518	0.102554606785527	6.90235088108355
lncRNA	TCONS_00023283	8.61390963432895	2.61552070721383	1.51466023696345	0.73345958714196	0.00186203915408426	0	0	4.7329182640494
lncRNA	TCONS_00023299	81.6670807552848	31.4574493114908	32.1842788423548	10.0347579354155	0.153379233277622	75.6516802539457	5.27611630832619	12.0702420200281
lncRNA	TCONS_00023381	4.09543551715287	1.02770780990433	3.0365787303648	1.37785056472748	0.0229333106672414	1.04601704749066	0.533222525942706	1.48788929598916
lncRNA	TCONS_00023382	0	0	0	0	0	0	3.2577504143729	0
lncRNA	TCONS_00023383	0.279196442001198	0.0858258187546451	1.555641232006	0.327250309246943	0	0	0	0.17373240209897
lncRNA	TCONS_00023384	1.88221236358286	2.16917843449311	0	0	0.0123561819159485	0	0.255495758275791	5.81991688289037
lncRNA	TCONS_00023385	6.2129330059763	3.11961839517372	0.379525394235375	0.194337547694696	0.16480920054261	1.02085916477123	2.68497509426627	9.29626648415442
lncRNA	TCONS_00023387	98.0179062280762	118.611391458618	25.6544372650985	23.6256086330915	2.07303791512611	89.6593124687599	18.9370047294774	118.357573541457
lncRNA	TCONS_00023388	7.04522544424419	4.11975749186676	0	0.0818044805466989	0	0	3.65146021202484	10.4166505179986
[truncated: 71,217 more rows]
