# Supplementary material for: Identification of long non-coding RNA in the horse transcriptome
Source: BMC Genomics. 2017 Jul 4;18:511. doi: 10.1186/s12864-017-3884-2 (PMC5496257; doi:10.1186/s12864-017-3884-2)
Supplement: Supplementary file 4 — The BED table for our final list of lncRNA. (TXT 1641 kb) [file 12864_2017_3884_MOESM4_ESM.txt]

chr1	95812	97612	TCONS_00013429	1000	.	97612	97612	0	1	1800,	0,
chr1	352667	353101	TCONS_00013432	1000	.	353101	353101	0	1	434,	0,
chr1	1031653	1037341	TCONS_00006674	1000	-	1037341	1037341	0	5	757,102,303,146,1807,	0,1074,3081,3630,3881,
chr1	1331622	1332477	TCONS_00013433	1000	.	1332477	1332477	0	1	855,	0,
chr1	1375584	1376557	TCONS_00006704	1000	-	1376557	1376557	0	1	973,	0,
chr1	1379427	1379951	TCONS_00013434	1000	.	1379951	1379951	0	1	524,	0,
chr1	1385251	1386359	TCONS_00000065	1000	+	1386359	1386359	0	2	177,708,	0,400,
chr1	1437517	1439627	TCONS_00006716	1000	-	1439627	1439627	0	1	2110,	0,
chr1	1487092	1487478	TCONS_00013436	1000	.	1487478	1487478	0	1	386,	0,
chr1	1632150	1652956	TCONS_00006723	1000	-	1652956	1652956	0	2	2983,1687,	0,19119,
chr1	1765585	1766619	TCONS_00006759	1000	-	1766619	1766619	0	1	1034,	0,
chr1	1789917	1791374	TCONS_00000070	1000	+	1791374	1791374	0	1	1457,	0,
chr1	1814458	1821221	TCONS_00006767	1000	-	1821221	1821221	0	2	4996,133,	0,6630,
chr1	1819473	1820179	TCONS_00006769	1000	-	1820179	1820179	0	1	706,	0,
chr1	1889293	1890076	TCONS_00013437	1000	.	1890076	1890076	0	1	783,	0,
chr1	1891713	1892243	TCONS_00013438	1000	.	1892243	1892243	0	1	530,	0,
chr1	1974199	2029327	TCONS_00000077	1000	+	2029327	2029327	0	2	173,915,	0,54213,
chr1	2322447	2323859	TCONS_00006780	1000	-	2323859	2323859	0	1	1412,	0,
chr1	2324120	2327818	TCONS_00006782	1000	-	2327818	2327818	0	2	2608,254,	0,3444,
chr1	2844639	2852888	TCONS_00000079	1000	+	2852888	2852888	0	4	36,166,101,3609,	0,1849,3889,4640,
chr1	2844639	2852888	TCONS_00000080	1000	+	2852888	2852888	0	3	36,2141,3609,	0,1849,4640,
chr1	3088110	3088932	TCONS_00013448	1000	.	3088932	3088932	0	1	822,	0,
chr1	3091112	3091788	TCONS_00013449	1000	.	3091788	3091788	0	1	676,	0,
chr1	3167060	3168948	TCONS_00000082	1000	+	3168948	3168948	0	2	250,821,	0,1067,
chr1	3170144	3171194	TCONS_00013455	1000	.	3171194	3171194	0	1	1050,	0,
chr1	3184412	3185085	TCONS_00013458	1000	.	3185085	3185085	0	1	673,	0,
chr1	3305957	3343501	TCONS_00006785	1000	-	3343501	3343501	0	2	489,771,	0,36773,
chr1	3376198	3377172	TCONS_00013475	1000	.	3377172	3377172	0	1	974,	0,
chr1	3393994	3395032	TCONS_00013480	1000	.	3395032	3395032	0	1	1038,	0,
chr1	3407154	3407955	TCONS_00013485	1000	.	3407955	3407955	0	1	801,	0,
chr1	3472453	3473229	TCONS_00006791	1000	-	3473229	3473229	0	1	776,	0,
chr1	3473659	3513102	TCONS_00000084	1000	+	3513102	3513102	0	5	170,187,165,63,2921,	0,914,22539,22812,36522,
chr1	3473691	3513102	TCONS_00000085	1000	+	3513102	3513102	0	4	138,165,63,2921,	0,22507,22780,36490,
chr1	3473833	3513102	TCONS_00000086	1000	+	3513102	3513102	0	5	373,187,165,63,2921,	0,740,22365,22638,36348,
chr1	3474322	3513102	TCONS_00000087	1000	+	3513102	3513102	0	4	438,165,63,2921,	0,21876,22149,35859,
chr1	3491088	3513102	TCONS_00000089	1000	+	3513102	3513102	0	4	457,1347,63,2921,	0,3928,5383,19093,
chr1	3722836	3723923	TCONS_00013487	1000	.	3723923	3723923	0	1	1087,	0,
chr1	3732270	3732903	TCONS_00006792	1000	-	3732903	3732903	0	1	633,	0,
chr1	3737505	3737878	TCONS_00013489	1000	.	3737878	3737878	0	1	373,	0,
chr1	4092357	4092866	TCONS_00013491	1000	.	4092866	4092866	0	1	509,	0,
chr1	4171893	4227571	TCONS_00000101	1000	+	4227571	4227571	0	2	233,613,	0,55065,
chr1	4246057	4248196	TCONS_00000108	1000	+	4248196	4248196	0	2	216,1441,	0,698,
chr1	4282615	4285055	TCONS_00000110	1000	+	4285055	4285055	0	2	588,1627,	0,813,
chr1	5459920	5461122	TCONS_00006822	1000	-	5461122	5461122	0	1	1202,	0,
chr1	5464279	5465047	TCONS_00006824	1000	-	5465047	5465047	0	1	768,	0,
chr1	5473359	5483167	TCONS_00006828	1000	-	5483167	5483167	0	1	9808,	0,
chr1	5749302	5749624	TCONS_00013538	1000	.	5749624	5749624	0	1	322,	0,
chr1	5806125	5806883	TCONS_00013546	1000	.	5806883	5806883	0	1	758,	0,
chr1	5807083	5807698	TCONS_00013547	1000	.	5807698	5807698	0	1	615,	0,
chr1	5815184	5815739	TCONS_00013550	1000	.	5815739	5815739	0	1	555,	0,
chr1	5826985	5828229	TCONS_00013553	1000	.	5828229	5828229	0	1	1244,	0,
chr1	5857981	5858866	TCONS_00013556	1000	.	5858866	5858866	0	1	885,	0,
chr1	5868038	5868495	TCONS_00013559	1000	.	5868495	5868495	0	1	457,	0,
chr1	7352138	7352729	TCONS_00013577	1000	.	7352729	7352729	0	1	591,	0,
chr1	7406814	7421000	TCONS_00000172	1000	+	7421000	7421000	0	3	259,112,7234,	0,4648,6952,
chr1	7406816	7412197	TCONS_00000173	1000	+	7412197	7412197	0	2	257,735,	0,4646,
chr1	7407944	7412197	TCONS_00000174	1000	+	7412197	7412197	0	3	2123,112,425,	0,3518,3828,
chr1	7407944	7421000	TCONS_00000176	1000	+	7421000	7421000	0	2	3630,7234,	0,5822,
chr1	8117564	8118254	TCONS_00000211	1000	+	8118254	8118254	0	1	690,	0,
chr1	8123839	8124223	TCONS_00013578	1000	.	8124223	8124223	0	1	384,	0,
chr1	8125689	8126455	TCONS_00013579	1000	.	8126455	8126455	0	1	766,	0,
chr1	8138435	8138826	TCONS_00013581	1000	.	8138826	8138826	0	1	391,	0,
chr1	8156793	8178877	TCONS_00000213	1000	+	8178877	8178877	0	6	144,62,175,144,8183,6977,	0,1190,4381,5400,5843,15107,
chr1	8156802	8178877	TCONS_00000216	1000	+	8178877	8178877	0	5	482,83,2504,144,16241,	0,1181,2043,5391,5834,
chr1	8157942	8178877	TCONS_00000217	1000	+	8178877	8178877	0	5	3407,929,5770,177,6977,	0,4251,5509,12700,13958,
chr1	8168828	8178877	TCONS_00000218	1000	+	8178877	8178877	0	3	393,177,4917,	0,1814,5132,
chr1	8168937	8178877	TCONS_00000219	1000	+	8178877	8178877	0	2	284,8235,	0,1705,
chr1	8562949	8563874	TCONS_00013585	1000	.	8563874	8563874	0	1	925,	0,
chr1	8566569	8574505	TCONS_00000256	1000	+	8574505	8574505	0	2	3610,811,	0,7125,
chr1	8566570	8574505	TCONS_00000257	1000	+	8574505	8574505	0	2	128,811,	0,7124,
chr1	8566595	8625253	TCONS_00000258	1000	+	8625253	8625253	0	4	103,397,245,1047,	0,7099,55181,57611,
chr1	8621851	8625253	TCONS_00000261	1000	+	8625253	8625253	0	3	170,811,1287,	0,961,2115,
chr1	9526917	9527476	TCONS_00013593	1000	.	9527476	9527476	0	1	559,	0,
chr1	9624962	9625311	TCONS_00013613	1000	.	9625311	9625311	0	1	349,	0,
chr1	9744407	9745226	TCONS_00013620	1000	.	9745226	9745226	0	1	819,	0,
chr1	9841647	9842211	TCONS_00000291	1000	+	9842211	9842211	0	1	564,	0,
chr1	10658745	10659030	TCONS_00013631	1000	.	10659030	10659030	0	1	285,	0,
chr1	10909265	10910298	TCONS_00007010	1000	-	10910298	10910298	0	1	1033,	0,
chr1	10914610	10915051	TCONS_00013632	1000	.	10915051	10915051	0	1	441,	0,
chr1	10915494	10916010	TCONS_00013633	1000	.	10916010	10916010	0	1	516,	0,
chr1	11337996	11338453	TCONS_00013645	1000	.	11338453	11338453	0	1	457,	0,
chr1	11343488	11343836	TCONS_00000355	1000	+	11343836	11343836	0	1	348,	0,
chr1	11432490	11432804	TCONS_00013650	1000	.	11432804	11432804	0	1	314,	0,
chr1	11644379	11644618	TCONS_00013657	1000	.	11644618	11644618	0	1	239,	0,
chr1	11669638	11676279	TCONS_00007012	1000	-	11676279	11676279	0	3	3310,892,77,	0,5080,6564,
chr1	12466481	12486556	TCONS_00007036	1000	-	12486556	12486556	0	2	331,66,	0,20009,
chr1	12518138	12518575	TCONS_00013664	1000	.	12518575	12518575	0	1	437,	0,
chr1	12876617	12877578	TCONS_00007075	1000	-	12877578	12877578	0	2	179,652,	0,309,
chr1	13490222	13491067	TCONS_00013674	1000	.	13491067	13491067	0	1	845,	0,
chr1	13685949	13686312	TCONS_00013678	1000	.	13686312	13686312	0	1	363,	0,
chr1	13686815	13692048	TCONS_00007096	1000	-	13692048	13692048	0	3	137,66,305,	0,625,4928,
chr1	13687116	13692036	TCONS_00007097	1000	-	13692036	13692036	0	2	390,293,	0,4627,
chr1	13700049	13700637	TCONS_00013680	1000	.	13700637	13700637	0	1	588,	0,
chr1	13712340	13712793	TCONS_00013681	1000	.	13712793	13712793	0	1	453,	0,
chr1	13716830	13717373	TCONS_00013683	1000	.	13717373	13717373	0	1	543,	0,
chr1	13781193	13783498	TCONS_00013688	1000	.	13783498	13783498	0	1	2305,	0,
chr1	13785188	13785932	TCONS_00013689	1000	.	13785932	13785932	0	1	744,	0,
chr1	13786196	13787496	TCONS_00013690	1000	.	13787496	13787496	0	1	1300,	0,
chr1	13838797	13839426	TCONS_00013691	1000	.	13839426	13839426	0	1	629,	0,
chr1	14011195	14012696	TCONS_00013695	1000	.	14012696	14012696	0	1	1501,	0,
chr1	14046153	14047040	TCONS_00013707	1000	.	14047040	14047040	0	1	887,	0,
chr1	14727680	14728052	TCONS_00013716	1000	.	14728052	14728052	0	1	372,	0,
chr1	14730923	14731474	TCONS_00013717	1000	.	14731474	14731474	0	1	551,	0,
chr1	14975651	14976191	TCONS_00013722	1000	.	14976191	14976191	0	1	540,	0,
chr1	15524001	15524688	TCONS_00013729	1000	.	15524688	15524688	0	1	687,	0,
chr1	15554312	15555117	TCONS_00013733	1000	.	15555117	15555117	0	1	805,	0,
chr1	15566705	15567439	TCONS_00013734	1000	.	15567439	15567439	0	1	734,	0,
chr1	15669924	15670642	TCONS_00013739	1000	.	15670642	15670642	0	1	718,	0,
chr1	16105579	16106364	TCONS_00013744	1000	.	16106364	16106364	0	1	785,	0,
chr1	17034352	17034831	TCONS_00013747	1000	.	17034831	17034831	0	1	479,	0,
chr1	17127814	17132311	TCONS_00000498	1000	+	17132311	17132311	0	1	4497,	0,
chr1	17423078	17424536	TCONS_00013750	1000	.	17424536	17424536	0	1	1458,	0,
chr1	17430830	17433076	TCONS_00013751	1000	.	17433076	17433076	0	1	2246,	0,
chr1	17437012	17437777	TCONS_00013753	1000	.	17437777	17437777	0	1	765,	0,
chr1	17739324	17740676	TCONS_00013771	1000	.	17740676	17740676	0	1	1352,	0,
chr1	17756544	17759443	TCONS_00000581	1000	+	17759443	17759443	0	2	64,1954,	0,945,
chr1	17759509	17760285	TCONS_00013775	1000	.	17760285	17760285	0	1	776,	0,
chr1	17764817	17765772	TCONS_00013776	1000	.	17765772	17765772	0	1	955,	0,
chr1	17775287	17776103	TCONS_00013778	1000	.	17776103	17776103	0	1	816,	0,
chr1	17848735	17849267	TCONS_00013788	1000	.	17849267	17849267	0	1	532,	0,
chr1	18228107	18228404	TCONS_00013798	1000	.	18228404	18228404	0	1	297,	0,
chr1	18819987	18820604	TCONS_00013811	1000	.	18820604	18820604	0	1	617,	0,
chr1	19452288	19453588	TCONS_00013818	1000	.	19453588	19453588	0	1	1300,	0,
chr1	19454416	19455329	TCONS_00013819	1000	.	19455329	19455329	0	1	913,	0,
chr1	20074923	20075788	TCONS_00013835	1000	.	20075788	20075788	0	1	865,	0,
chr1	20096584	20096962	TCONS_00013838	1000	.	20096962	20096962	0	1	378,	0,
chr1	20130727	20132261	TCONS_00013842	1000	.	20132261	20132261	0	1	1534,	0,
chr1	20195893	20197497	TCONS_00013852	1000	.	20197497	20197497	0	1	1604,	0,
chr1	20213690	20214398	TCONS_00013860	1000	.	20214398	20214398	0	1	708,	0,
chr1	20220291	20220925	TCONS_00013861	1000	.	20220925	20220925	0	1	634,	0,
chr1	20223372	20223931	TCONS_00013862	1000	.	20223931	20223931	0	1	559,	0,
chr1	20227213	20227947	TCONS_00013863	1000	.	20227947	20227947	0	1	734,	0,
chr1	20300724	20301746	TCONS_00013888	1000	.	20301746	20301746	0	1	1022,	0,
chr1	20362235	20364287	TCONS_00007246	1000	-	20364287	20364287	0	2	163,1370,	0,682,
chr1	20367573	20368933	TCONS_00013908	1000	.	20368933	20368933	0	1	1360,	0,
chr1	20773055	20776132	TCONS_00013920	1000	.	20776132	20776132	0	1	3077,	0,
chr1	20847195	20847868	TCONS_00013925	1000	.	20847868	20847868	0	1	673,	0,
chr1	20893203	20894152	TCONS_00013931	1000	.	20894152	20894152	0	1	949,	0,
chr1	20985421	20987108	TCONS_00000612	1000	+	20987108	20987108	0	2	115,574,	0,1113,
chr1	21016268	21017620	TCONS_00013942	1000	.	21017620	21017620	0	1	1352,	0,
chr1	21043490	21045411	TCONS_00000613	1000	+	21045411	21045411	0	1	1921,	0,
chr1	21175379	21177062	TCONS_00013946	1000	.	21177062	21177062	0	1	1683,	0,
chr1	21652998	21680446	TCONS_00000621	1000	+	21680446	21680446	0	7	108,289,116,136,183,202,774,	0,10601,11630,13744,25486,25802,26674,
chr1	21652998	21680446	TCONS_00000622	1000	+	21680446	21680446	0	6	108,289,116,136,518,1290,	0,10601,11630,13744,25486,26158,
chr1	22572775	22579035	TCONS_00007318	1000	-	22579035	22579035	0	2	1103,238,	0,6022,
chr1	22700862	22701238	TCONS_00013966	1000	.	22701238	22701238	0	1	376,	0,
chr1	22980442	22981554	TCONS_00013967	1000	.	22981554	22981554	0	1	1112,	0,
chr1	26077106	26077684	TCONS_00013990	1000	.	26077684	26077684	0	1	578,	0,
chr1	26495517	26498387	TCONS_00007341	1000	-	26498387	26498387	0	2	461,2114,	0,756,
chr1	26498618	26499082	TCONS_00013991	1000	.	26499082	26499082	0	1	464,	0,
chr1	26500420	26502691	TCONS_00007343	1000	-	26502691	26502691	0	1	2271,	0,
chr1	26503474	26511042	TCONS_00007344	1000	-	26511042	26511042	0	3	1043,102,105,	0,6634,7463,
chr1	27013535	27013915	TCONS_00013997	1000	.	27013915	27013915	0	1	380,	0,
chr1	27331184	27332553	TCONS_00014001	1000	.	27332553	27332553	0	1	1369,	0,
chr1	27336445	27336910	TCONS_00014003	1000	.	27336910	27336910	0	1	465,	0,
chr1	27385771	27402465	TCONS_00000751	1000	+	27402465	27402465	0	3	133,208,2749,	0,8323,13945,
chr1	27393006	27402465	TCONS_00000752	1000	+	27402465	27402465	0	2	1296,2749,	0,6710,
chr1	27471714	27473853	TCONS_00014005	1000	.	27473853	27473853	0	1	2139,	0,
chr1	27556042	27556838	TCONS_00000756	1000	+	27556838	27556838	0	1	796,	0,
chr1	27704604	27704858	TCONS_00014011	1000	.	27704858	27704858	0	1	254,	0,
chr1	27905500	27906315	TCONS_00014013	1000	.	27906315	27906315	0	1	815,	0,
chr1	27908158	27909346	TCONS_00014015	1000	.	27909346	27909346	0	1	1188,	0,
chr1	27927700	27930308	TCONS_00014017	1000	.	27930308	27930308	0	1	2608,	0,
chr1	27930396	27931206	TCONS_00014018	1000	.	27931206	27931206	0	1	810,	0,
chr1	27979842	27983989	TCONS_00007491	1000	-	27983989	27983989	0	2	1331,636,	0,3511,
chr1	27979842	27982305	TCONS_00007489	1000	-	27982305	27982305	0	3	1302,698,164,	0,1391,2299,
chr1	27979842	27982362	TCONS_00007490	1000	-	27982362	27982362	0	3	1075,111,1129,	0,1197,1391,
chr1	28002741	28003707	TCONS_00014019	1000	.	28003707	28003707	0	1	966,	0,
chr1	28004082	28007484	TCONS_00014020	1000	.	28007484	28007484	0	1	3402,	0,
chr1	28008663	28014187	TCONS_00000786	1000	+	28014187	28014187	0	2	1122,262,	0,5262,
chr1	28014756	28015186	TCONS_00014022	1000	.	28015186	28015186	0	1	430,	0,
chr1	28016344	28017345	TCONS_00014023	1000	.	28017345	28017345	0	1	1001,	0,
chr1	28275072	28275741	TCONS_00014027	1000	.	28275741	28275741	0	1	669,	0,
chr1	28278643	28279184	TCONS_00014028	1000	.	28279184	28279184	0	1	541,	0,
chr1	28285036	28318026	TCONS_00007495	1000	-	28318026	28318026	0	5	957,212,234,955,70,	0,2259,3259,5021,32920,
chr1	28437541	28438210	TCONS_00014035	1000	.	28438210	28438210	0	1	669,	0,
chr1	28725720	28727122	TCONS_00007515	1000	-	28727122	28727122	0	2	908,134,	0,1268,
chr1	28732646	28757118	TCONS_00000847	1000	+	28757118	28757118	0	3	214,126,2258,	0,654,22214,
chr1	28786214	28796059	TCONS_00000848	1000	+	28796059	28796059	0	4	270,150,209,218,	0,3497,4992,9627,
chr1	28984896	28986690	TCONS_00000868	1000	+	28986690	28986690	0	1	1794,	0,
chr1	29124474	29126691	TCONS_00000870	1000	+	29126691	29126691	0	2	826,225,	0,1992,
chr1	29210002	29210508	TCONS_00014043	1000	.	29210508	29210508	0	1	506,	0,
chr1	29267213	29270014	TCONS_00007564	1000	-	29270014	29270014	0	1	2801,	0,
chr1	29270223	29271383	TCONS_00007565	1000	-	29271383	29271383	0	1	1160,	0,
chr1	29272248	29273317	TCONS_00007566	1000	-	29273317	29273317	0	1	1069,	0,
chr1	29386397	29397355	TCONS_00000916	1000	+	29397355	29397355	0	4	441,113,140,2626,	0,1567,3200,8332,
chr1	29386572	29399325	TCONS_00000917	1000	+	29399325	29399325	0	6	266,607,140,277,130,1551,	0,898,3025,8157,8572,11202,
chr1	29414370	29423891	TCONS_00007571	1000	-	29423891	29423891	0	2	139,96,	0,9425,
chr1	29561628	29562604	TCONS_00014047	1000	.	29562604	29562604	0	1	976,	0,
chr1	29564920	29566100	TCONS_00014048	1000	.	29566100	29566100	0	1	1180,	0,
chr1	29670744	29671104	TCONS_00014049	1000	.	29671104	29671104	0	1	360,	0,
chr1	29898300	29900034	TCONS_00007606	1000	-	29900034	29900034	0	1	1734,	0,
chr1	30049524	30063441	TCONS_00007633	1000	-	30063441	30063441	0	2	591,77,	0,13840,
chr1	30193026	30195010	TCONS_00007636	1000	-	30195010	30195010	0	2	521,519,	0,1465,
chr1	31078036	31079209	TCONS_00007643	1000	-	31079209	31079209	0	2	391,208,	0,965,
chr1	31123008	31123757	TCONS_00014064	1000	.	31123757	31123757	0	1	749,	0,
chr1	31506731	31513969	TCONS_00001048	1000	+	31513969	31513969	0	5	111,160,129,142,2526,	0,619,970,1631,4712,
chr1	31507341	31513969	TCONS_00001049	1000	+	31513969	31513969	0	4	169,132,142,2526,	0,357,1021,4102,
chr1	31507392	31513969	TCONS_00001050	1000	+	31513969	31513969	0	3	118,129,2526,	0,309,4051,
chr1	31507404	31513969	TCONS_00001051	1000	+	31513969	31513969	0	5	106,132,142,93,1584,	0,294,958,4039,4981,
chr1	31507410	31513969	TCONS_00001052	1000	+	31513969	31513969	0	3	100,132,2526,	0,288,4033,
chr1	31554933	31555473	TCONS_00014071	1000	.	31555473	31555473	0	1	540,	0,
chr1	31608707	31609147	TCONS_00014072	1000	.	31609147	31609147	0	1	440,	0,
chr1	31609612	31611094	TCONS_00014073	1000	.	31611094	31611094	0	1	1482,	0,
chr1	31612677	31615634	TCONS_00007674	1000	-	31615634	31615634	0	3	931,828,325,	0,1695,2632,
chr1	31628842	31629702	TCONS_00014076	1000	.	31629702	31629702	0	1	860,	0,
chr1	31832838	31834486	TCONS_00014077	1000	.	31834486	31834486	0	1	1648,	0,
chr1	31845228	31845885	TCONS_00014079	1000	.	31845885	31845885	0	1	657,	0,
chr1	31889704	31893794	TCONS_00014080	1000	.	31893794	31893794	0	1	4090,	0,
chr1	31897430	31899098	TCONS_00001082	1000	+	31899098	31899098	0	1	1668,	0,
chr1	31910456	31911433	TCONS_00014083	1000	.	31911433	31911433	0	1	977,	0,
chr1	31915661	31916238	TCONS_00014084	1000	.	31916238	31916238	0	1	577,	0,
chr1	31986103	31986725	TCONS_00001097	1000	+	31986725	31986725	0	1	622,	0,
chr1	32461872	32462457	TCONS_00014094	1000	.	32462457	32462457	0	1	585,	0,
chr1	32476351	32477018	TCONS_00014095	1000	.	32477018	32477018	0	1	667,	0,
chr1	32481155	32482474	TCONS_00014097	1000	.	32482474	32482474	0	1	1319,	0,
chr1	32590279	32592314	TCONS_00014100	1000	.	32592314	32592314	0	1	2035,	0,
chr1	32819670	32821019	TCONS_00014104	1000	.	32821019	32821019	0	1	1349,	0,
chr1	32844305	32845808	TCONS_00014107	1000	.	32845808	32845808	0	1	1503,	0,
chr1	33048083	33049386	TCONS_00007752	1000	-	33049386	33049386	0	1	1303,	0,
chr1	33095729	33099485	TCONS_00007761	1000	-	33099485	33099485	0	1	3756,	0,
chr1	33212410	33228619	TCONS_00001130	1000	+	33228619	33228619	0	2	281,300,	0,15909,
chr1	33212410	33238704	TCONS_00001131	1000	+	33238704	33238704	0	3	281,75,4441,	0,15909,21853,
chr1	33373897	33374212	TCONS_00014120	1000	.	33374212	33374212	0	1	315,	0,
chr1	33482806	33483721	TCONS_00014122	1000	.	33483721	33483721	0	1	915,	0,
chr1	33484150	33486808	TCONS_00014123	1000	.	33486808	33486808	0	1	2658,	0,
chr1	33734654	33735176	TCONS_00014128	1000	.	33735176	33735176	0	1	522,	0,
chr1	33738388	33738895	TCONS_00014129	1000	.	33738895	33738895	0	1	507,	0,
chr1	33750349	33750834	TCONS_00007775	1000	-	33750834	33750834	0	1	485,	0,
chr1	33766966	33767770	TCONS_00007777	1000	-	33767770	33767770	0	1	804,	0,
chr1	33769004	33769348	TCONS_00007778	1000	-	33769348	33769348	0	1	344,	0,
chr1	34588788	34589452	TCONS_00014134	1000	.	34589452	34589452	0	1	664,	0,
chr1	34590902	34591483	TCONS_00014135	1000	.	34591483	34591483	0	1	581,	0,
chr1	35252205	35253049	TCONS_00014143	1000	.	35253049	35253049	0	1	844,	0,
chr1	35287318	35287551	TCONS_00014144	1000	.	35287551	35287551	0	1	233,	0,
chr1	35287621	35288014	TCONS_00014145	1000	.	35288014	35288014	0	1	393,	0,
chr1	35528754	35529334	TCONS_00014149	1000	.	35529334	35529334	0	1	580,	0,
chr1	35750910	35751284	TCONS_00014155	1000	.	35751284	35751284	0	1	374,	0,
chr1	35753734	35754502	TCONS_00014156	1000	.	35754502	35754502	0	1	768,	0,
chr1	36122538	36125186	TCONS_00001286	1000	+	36125186	36125186	0	2	299,773,	0,1875,
chr1	36256600	36257392	TCONS_00014169	1000	.	36257392	36257392	0	1	792,	0,
chr1	36258137	36258835	TCONS_00014170	1000	.	36258835	36258835	0	1	698,	0,
chr1	36326359	36328212	TCONS_00007875	1000	-	36328212	36328212	0	1	1853,	0,
chr1	36449576	36451187	TCONS_00014179	1000	.	36451187	36451187	0	1	1611,	0,
chr1	36825602	36836623	TCONS_00007900	1000	-	36836623	36836623	0	2	1982,1107,	0,9914,
chr1	37054547	37060733	TCONS_00001331	1000	+	37060733	37060733	0	2	106,205,	0,5981,
chr1	37252996	37254714	TCONS_00001339	1000	+	37254714	37254714	0	2	624,378,	0,1340,
chr1	37252996	37256950	TCONS_00001340	1000	+	37256950	37256950	0	3	624,172,425,	0,1340,3529,
chr1	37252996	37260778	TCONS_00001345	1000	+	37260778	37260778	0	4	624,172,211,1873,	0,1340,3529,5909,
chr1	37254125	37260778	TCONS_00001346	1000	+	37260778	37260778	0	3	383,211,1873,	0,2400,4780,
chr1	37255669	37260778	TCONS_00001347	1000	+	37260778	37260778	0	2	1067,1873,	0,3236,
chr1	38322649	38322913	TCONS_00014193	1000	.	38322913	38322913	0	1	264,	0,
chr1	38568093	38569004	TCONS_00014194	1000	.	38569004	38569004	0	1	911,	0,
chr1	38648437	38669884	TCONS_00001356	1000	+	38669884	38669884	0	3	211,149,880,	0,5585,20567,
chr1	38648437	38677387	TCONS_00001357	1000	+	38677387	38677387	0	3	211,149,5824,	0,5585,23126,
chr1	38648437	38677387	TCONS_00001358	1000	+	38677387	38677387	0	3	211,149,4737,	0,5585,24213,
chr1	38648441	38677387	TCONS_00001360	1000	+	38677387	38677387	0	5	207,149,136,103,3459,	0,5581,23122,24209,25487,
chr1	38768053	38769975	TCONS_00014195	1000	.	38769975	38769975	0	1	1922,	0,
chr1	38787605	38788262	TCONS_00014196	1000	.	38788262	38788262	0	1	657,	0,
chr1	38842638	38844907	TCONS_00001385	1000	+	38844907	38844907	0	1	2269,	0,
chr1	39250537	39251179	TCONS_00014200	1000	.	39251179	39251179	0	1	642,	0,
chr1	40421887	40422499	TCONS_00014245	1000	.	40422499	40422499	0	1	612,	0,
chr1	40438206	40438771	TCONS_00014248	1000	.	40438771	40438771	0	1	565,	0,
chr1	40474213	40476263	TCONS_00007979	1000	-	40476263	40476263	0	2	474,1455,	0,595,
chr1	40481941	40483057	TCONS_00014253	1000	.	40483057	40483057	0	1	1116,	0,
chr1	40483806	40484877	TCONS_00014254	1000	.	40484877	40484877	0	1	1071,	0,
chr1	40786544	40787214	TCONS_00014257	1000	.	40787214	40787214	0	1	670,	0,
chr1	40828479	40828844	TCONS_00014258	1000	.	40828844	40828844	0	1	365,	0,
chr1	40842285	40842971	TCONS_00014260	1000	.	40842971	40842971	0	1	686,	0,
chr1	40846482	40848145	TCONS_00014261	1000	.	40848145	40848145	0	1	1663,	0,
chr1	41036568	41038409	TCONS_00007998	1000	-	41038409	41038409	0	1	1841,	0,
chr1	43128430	43130080	TCONS_00014283	1000	.	43130080	43130080	0	1	1650,	0,
chr1	43140058	43141476	TCONS_00014287	1000	.	43141476	43141476	0	1	1418,	0,
chr1	43145914	43147126	TCONS_00014291	1000	.	43147126	43147126	0	1	1212,	0,
chr1	43150216	43150825	TCONS_00014294	1000	.	43150825	43150825	0	1	609,	0,
chr1	43158964	43160598	TCONS_00014298	1000	.	43160598	43160598	0	1	1634,	0,
chr1	43179692	43181330	TCONS_00014305	1000	.	43181330	43181330	0	1	1638,	0,
chr1	43443875	43444333	TCONS_00014309	1000	.	43444333	43444333	0	1	458,	0,
chr1	43476994	43477245	TCONS_00014310	1000	.	43477245	43477245	0	1	251,	0,
chr1	45040068	45041168	TCONS_00014313	1000	.	45041168	45041168	0	1	1100,	0,
chr1	45042880	45044436	TCONS_00014314	1000	.	45044436	45044436	0	1	1556,	0,
chr1	45046883	45047683	TCONS_00014315	1000	.	45047683	45047683	0	1	800,	0,
chr1	45068799	45069222	TCONS_00008017	1000	-	45069222	45069222	0	1	423,	0,
chr1	45102663	45103355	TCONS_00014316	1000	.	45103355	45103355	0	1	692,	0,
chr1	45103405	45104145	TCONS_00014317	1000	.	45104145	45104145	0	1	740,	0,
chr1	45371336	45372040	TCONS_00008018	1000	-	45372040	45372040	0	1	704,	0,
chr1	45416216	45416511	TCONS_00008020	1000	-	45416511	45416511	0	1	295,	0,
chr1	45451412	45452608	TCONS_00008021	1000	-	45452608	45452608	0	1	1196,	0,
chr1	45459075	45460094	TCONS_00008022	1000	-	45460094	45460094	0	1	1019,	0,
chr1	45464730	45464958	TCONS_00008023	1000	-	45464958	45464958	0	1	228,	0,
chr1	45465540	45466417	TCONS_00008024	1000	-	45466417	45466417	0	1	877,	0,
chr1	45469555	45469929	TCONS_00008025	1000	-	45469929	45469929	0	1	374,	0,
chr1	45490446	45491396	TCONS_00008026	1000	-	45491396	45491396	0	1	950,	0,
chr1	45520230	45520805	TCONS_00008029	1000	-	45520805	45520805	0	1	575,	0,
chr1	45543100	45543537	TCONS_00008032	1000	-	45543537	45543537	0	1	437,	0,
chr1	45545461	45546203	TCONS_00008033	1000	-	45546203	45546203	0	1	742,	0,
chr1	45559601	45560018	TCONS_00008034	1000	-	45560018	45560018	0	1	417,	0,
chr1	45561923	45563052	TCONS_00008035	1000	-	45563052	45563052	0	1	1129,	0,
chr1	45586263	45586870	TCONS_00008037	1000	-	45586870	45586870	0	1	607,	0,
chr1	45587838	45589434	TCONS_00008038	1000	-	45589434	45589434	0	1	1596,	0,
chr1	45589742	45591759	TCONS_00008039	1000	-	45591759	45591759	0	1	2017,	0,
chr1	45597287	45598086	TCONS_00008040	1000	-	45598086	45598086	0	1	799,	0,
chr1	45600767	45601765	TCONS_00008041	1000	-	45601765	45601765	0	1	998,	0,
chr1	45607447	45608108	TCONS_00008043	1000	-	45608108	45608108	0	1	661,	0,
chr1	45608172	45609385	TCONS_00008044	1000	-	45609385	45609385	0	1	1213,	0,
chr1	45621098	45621993	TCONS_00008045	1000	-	45621993	45621993	0	1	895,	0,
chr1	45623622	45624576	TCONS_00008046	1000	-	45624576	45624576	0	1	954,	0,
chr1	45634182	45634970	TCONS_00008047	1000	-	45634970	45634970	0	1	788,	0,
chr1	45641358	45641713	TCONS_00008048	1000	-	45641713	45641713	0	1	355,	0,
chr1	45651713	45652773	TCONS_00008050	1000	-	45652773	45652773	0	1	1060,	0,
chr1	45657368	45657580	TCONS_00008051	1000	-	45657580	45657580	0	1	212,	0,
chr1	45664852	45665592	TCONS_00008052	1000	-	45665592	45665592	0	1	740,	0,
chr1	45665853	45666433	TCONS_00008053	1000	-	45666433	45666433	0	1	580,	0,
chr1	45676416	45676954	TCONS_00008054	1000	-	45676954	45676954	0	1	538,	0,
chr1	45689590	45690492	TCONS_00008055	1000	-	45690492	45690492	0	1	902,	0,
chr1	45694335	45694711	TCONS_00008057	1000	-	45694711	45694711	0	1	376,	0,
chr1	45700556	45701150	TCONS_00008059	1000	-	45701150	45701150	0	1	594,	0,
chr1	45704663	45705008	TCONS_00008060	1000	-	45705008	45705008	0	1	345,	0,
chr1	45721816	45722177	TCONS_00014318	1000	.	45722177	45722177	0	1	361,	0,
chr1	45727443	45728808	TCONS_00008064	1000	-	45728808	45728808	0	1	1365,	0,
chr1	46167443	46168060	TCONS_00014321	1000	.	46168060	46168060	0	1	617,	0,
chr1	46172592	46173154	TCONS_00014322	1000	.	46173154	46173154	0	1	562,	0,
chr1	46263741	46264058	TCONS_00014327	1000	.	46264058	46264058	0	1	317,	0,
chr1	46292740	46293371	TCONS_00014329	1000	.	46293371	46293371	0	1	631,	0,
chr1	46308586	46309262	TCONS_00014332	1000	.	46309262	46309262	0	1	676,	0,
chr1	46327979	46328513	TCONS_00014337	1000	.	46328513	46328513	0	1	534,	0,
chr1	46437839	46450982	TCONS_00001518	1000	+	46450982	46450982	0	2	2483,10570,	0,2573,
chr1	46442105	46442501	TCONS_00008085	1000	-	46442501	46442501	0	1	396,	0,
chr1	46444965	46446652	TCONS_00008086	1000	-	46446652	46446652	0	1	1687,	0,
chr1	46447271	46449105	TCONS_00008087	1000	-	46449105	46449105	0	1	1834,	0,
chr1	46480437	46515393	TCONS_00001524	1000	+	46515393	46515393	0	4	392,68,163,5214,	0,25169,26836,29742,
chr1	47332818	47333769	TCONS_00008094	1000	-	47333769	47333769	0	1	951,	0,
chr1	47406650	47410797	TCONS_00008098	1000	-	47410797	47410797	0	1	4147,	0,
chr1	47516514	47517914	TCONS_00008102	1000	-	47517914	47517914	0	1	1400,	0,
chr1	47529993	47531358	TCONS_00008104	1000	-	47531358	47531358	0	1	1365,	0,
chr1	47544256	47544652	TCONS_00008105	1000	-	47544652	47544652	0	1	396,	0,
chr1	47545226	47546571	TCONS_00008106	1000	-	47546571	47546571	0	1	1345,	0,
chr1	47547701	47549415	TCONS_00008107	1000	-	47549415	47549415	0	1	1714,	0,
chr1	47550088	47550961	TCONS_00008108	1000	-	47550961	47550961	0	1	873,	0,
chr1	47551187	47555232	TCONS_00008109	1000	-	47555232	47555232	0	1	4045,	0,
chr1	47555851	47557889	TCONS_00008110	1000	-	47557889	47557889	0	1	2038,	0,
chr1	47573512	47574943	TCONS_00008111	1000	-	47574943	47574943	0	1	1431,	0,
chr1	47575050	47576736	TCONS_00008112	1000	-	47576736	47576736	0	1	1686,	0,
chr1	47583836	47584861	TCONS_00008115	1000	-	47584861	47584861	0	1	1025,	0,
chr1	47591218	47594233	TCONS_00008116	1000	-	47594233	47594233	0	1	3015,	0,
chr1	48171806	48176434	TCONS_00008125	1000	-	48176434	48176434	0	2	2152,910,	0,3718,
chr1	48175161	48201848	TCONS_00001541	1000	+	48201848	48201848	0	2	429,2704,	0,23983,
chr1	48201904	48203731	TCONS_00014353	1000	.	48203731	48203731	0	1	1827,	0,
chr1	48207405	48210778	TCONS_00001543	1000	+	48210778	48210778	0	2	53,1049,	0,2324,
chr1	48213384	48213868	TCONS_00014356	1000	.	48213868	48213868	0	1	484,	0,
chr1	48232582	48235632	TCONS_00001546	1000	+	48235632	48235632	0	1	3050,	0,
chr1	48296504	48304353	TCONS_00001550	1000	+	48304353	48304353	0	1	7849,	0,
chr1	48526767	48527815	TCONS_00008129	1000	-	48527815	48527815	0	1	1048,	0,
chr1	48530166	48531199	TCONS_00008130	1000	-	48531199	48531199	0	1	1033,	0,
chr1	48600884	48601162	TCONS_00008132	1000	-	48601162	48601162	0	1	278,	0,
chr1	48601594	48606346	TCONS_00008133	1000	-	48606346	48606346	0	1	4752,	0,
chr1	48631718	48656054	TCONS_00008135	1000	-	48656054	48656054	0	1	24336,	0,
chr1	48656895	48659381	TCONS_00008136	1000	-	48659381	48659381	0	1	2486,	0,
chr1	48716868	48725629	TCONS_00001561	1000	+	48725629	48725629	0	4	411,176,28,3222,	0,2754,4813,5539,
chr1	48718190	48725629	TCONS_00001563	1000	+	48725629	48725629	0	3	418,176,3222,	0,1432,4217,
chr1	48718393	48725629	TCONS_00001564	1000	+	48725629	48725629	0	4	215,176,28,3222,	0,1229,3288,4014,
chr1	48721277	48721530	TCONS_00001565	1000	+	48721530	48721530	0	1	253,	0,
chr1	48963673	49014747	TCONS_00008162	1000	-	49014747	49014747	0	6	77,119,199,57,39,561,	0,9167,40470,44062,50335,50513,
chr1	48968463	49014747	TCONS_00008164	1000	-	49014747	49014747	0	5	4496,199,57,39,561,	0,35680,39272,45545,45723,
chr1	49243120	49243598	TCONS_00014362	1000	.	49243598	49243598	0	1	478,	0,
chr1	49248650	49250837	TCONS_00008165	1000	-	49250837	49250837	0	1	2187,	0,
chr1	49316988	49317873	TCONS_00001579	1000	+	49317873	49317873	0	1	885,	0,
chr1	49329544	49342575	TCONS_00008175	1000	-	49342575	49342575	0	3	2232,112,233,	0,3557,12798,
chr1	49329544	49342575	TCONS_00008176	1000	-	49342575	49342575	0	4	2232,112,95,233,	0,3557,11347,12798,
chr1	49348104	49349342	TCONS_00014363	1000	.	49349342	49349342	0	1	1238,	0,
chr1	49349515	49350830	TCONS_00014364	1000	.	49350830	49350830	0	1	1315,	0,
chr1	49509561	49510169	TCONS_00014367	1000	.	49510169	49510169	0	1	608,	0,
chr1	49530359	49536975	TCONS_00008179	1000	-	49536975	49536975	0	2	1170,35,	0,6581,
chr1	49949127	49950462	TCONS_00008236	1000	-	49950462	49950462	0	1	1335,	0,
chr1	49949200	49952048	TCONS_00001580	1000	+	49952048	49952048	0	2	997,832,	0,2016,
chr1	50057829	50060150	TCONS_00014387	1000	.	50060150	50060150	0	1	2321,	0,
chr1	50070016	50071631	TCONS_00014391	1000	.	50071631	50071631	0	1	1615,	0,
chr1	50086804	50088174	TCONS_00014395	1000	.	50088174	50088174	0	1	1370,	0,
chr1	50088439	50092250	TCONS_00014396	1000	.	50092250	50092250	0	1	3811,	0,
chr1	50098459	50100472	TCONS_00014399	1000	.	50100472	50100472	0	1	2013,	0,
chr1	50101558	50102874	TCONS_00014400	1000	.	50102874	50102874	0	1	1316,	0,
chr1	50126726	50127564	TCONS_00014406	1000	.	50127564	50127564	0	1	838,	0,
chr1	50130122	50131204	TCONS_00014409	1000	.	50131204	50131204	0	1	1082,	0,
chr1	50138426	50138879	TCONS_00014413	1000	.	50138879	50138879	0	1	453,	0,
chr1	50153351	50154153	TCONS_00014418	1000	.	50154153	50154153	0	1	802,	0,
chr1	50174303	50177125	TCONS_00014421	1000	.	50177125	50177125	0	1	2822,	0,
chr1	50256648	50261846	TCONS_00014426	1000	.	50261846	50261846	0	1	5198,	0,
chr1	50262019	50264169	TCONS_00014427	1000	.	50264169	50264169	0	1	2150,	0,
chr1	50264599	50265964	TCONS_00014428	1000	.	50265964	50265964	0	1	1365,	0,
chr1	50282964	50289685	TCONS_00001585	1000	+	50289685	50289685	0	2	3345,108,	0,6613,
chr1	50292708	50293036	TCONS_00014433	1000	.	50293036	50293036	0	1	328,	0,
chr1	50293866	50295298	TCONS_00014434	1000	.	50295298	50295298	0	1	1432,	0,
chr1	50298670	50299792	TCONS_00014435	1000	.	50299792	50299792	0	1	1122,	0,
chr1	50300044	50300919	TCONS_00014436	1000	.	50300919	50300919	0	1	875,	0,
chr1	50374117	50375042	TCONS_00001587	1000	+	50375042	50375042	0	1	925,	0,
chr1	50398251	50409158	TCONS_00008259	1000	-	50409158	50409158	0	2	122,97,	0,10810,
chr1	50411384	50411942	TCONS_00014443	1000	.	50411942	50411942	0	1	558,	0,
chr1	51463718	51464669	TCONS_00014449	1000	.	51464669	51464669	0	1	951,	0,
chr1	51477100	51479402	TCONS_00014452	1000	.	51479402	51479402	0	1	2302,	0,
chr1	51862024	51862763	TCONS_00014465	1000	.	51862763	51862763	0	1	739,	0,
chr1	51871281	51871820	TCONS_00014468	1000	.	51871820	51871820	0	1	539,	0,
chr1	52022037	52022244	TCONS_00014493	1000	.	52022244	52022244	0	1	207,	0,
chr1	52022991	52026671	TCONS_00001627	1000	+	52026671	52026671	0	2	215,1270,	0,2410,
chr1	52022996	52048297	TCONS_00001628	1000	+	52048297	52048297	0	3	210,62,1787,	0,21517,23514,
chr1	52174401	52177111	TCONS_00001630	1000	+	52177111	52177111	0	2	286,638,	0,2072,
chr1	52273507	52273938	TCONS_00014501	1000	.	52273938	52273938	0	1	431,	0,
chr1	52657039	52666353	TCONS_00001631	1000	+	52666353	52666353	0	2	9167,94,	0,9220,
chr1	52806127	52807293	TCONS_00008345	1000	-	52807293	52807293	0	1	1166,	0,
chr1	52807842	52812570	TCONS_00008346	1000	-	52812570	52812570	0	1	4728,	0,
chr1	52814299	52814749	TCONS_00014506	1000	.	52814749	52814749	0	1	450,	0,
chr1	52937062	52940277	TCONS_00001653	1000	+	52940277	52940277	0	2	425,1689,	0,1526,
chr1	53117506	53153441	TCONS_00001684	1000	+	53153441	53153441	0	2	234,1969,	0,33966,
chr1	53318494	53326447	TCONS_00001724	1000	+	53326447	53326447	0	1	7953,	0,
chr1	53334905	53335422	TCONS_00001728	1000	+	53335422	53335422	0	1	517,	0,
chr1	53341460	53344217	TCONS_00001729	1000	+	53344217	53344217	0	1	2757,	0,
chr1	53344869	53350520	TCONS_00001730	1000	+	53350520	53350520	0	1	5651,	0,
chr1	53385295	53385663	TCONS_00001733	1000	+	53385663	53385663	0	1	368,	0,
chr1	53409845	53411648	TCONS_00001736	1000	+	53411648	53411648	0	1	1803,	0,
chr1	53438413	53445588	TCONS_00001741	1000	+	53445588	53445588	0	1	7175,	0,
chr1	53464693	53469585	TCONS_00001743	1000	+	53469585	53469585	0	1	4892,	0,
chr1	53468129	53468378	TCONS_00008351	1000	-	53468378	53468378	0	1	249,	0,
chr1	53493774	53498582	TCONS_00001746	1000	+	53498582	53498582	0	1	4808,	0,
chr1	53508691	53510600	TCONS_00001749	1000	+	53510600	53510600	0	1	1909,	0,
chr1	53513082	53514881	TCONS_00001750	1000	+	53514881	53514881	0	1	1799,	0,
chr1	53550622	53552658	TCONS_00001758	1000	+	53552658	53552658	0	1	2036,	0,
chr1	53587002	53663712	TCONS_00001759	1000	+	53663712	53663712	0	8	167,152,80,70,251,207,73,141,	0,57041,60800,62090,65340,66495,67805,76569,
chr1	53587002	53663712	TCONS_00001760	1000	+	53663712	53663712	0	8	167,152,80,70,184,207,73,141,	0,57041,60800,62090,65340,66495,67805,76569,
chr1	53650961	53653691	TCONS_00001762	1000	+	53653691	53653691	0	3	1003,184,194,	0,1381,2536,
chr1	55574952	55575265	TCONS_00001767	1000	+	55575265	55575265	0	1	313,	0,
chr1	55575443	55577220	TCONS_00001768	1000	+	55577220	55577220	0	1	1777,	0,
chr1	55577650	55579438	TCONS_00001769	1000	+	55579438	55579438	0	1	1788,	0,
chr1	55592895	55593619	TCONS_00001773	1000	+	55593619	55593619	0	1	724,	0,
chr1	55594384	55595240	TCONS_00001774	1000	+	55595240	55595240	0	1	856,	0,
chr1	55595539	55598783	TCONS_00001775	1000	+	55598783	55598783	0	1	3244,	0,
chr1	55599268	55600226	TCONS_00001776	1000	+	55600226	55600226	0	1	958,	0,
chr1	55617858	55618345	TCONS_00001781	1000	+	55618345	55618345	0	1	487,	0,
chr1	55625235	55626074	TCONS_00001783	1000	+	55626074	55626074	0	1	839,	0,
chr1	55626864	55627929	TCONS_00001784	1000	+	55627929	55627929	0	1	1065,	0,
chr1	55628262	55629072	TCONS_00001785	1000	+	55629072	55629072	0	1	810,	0,
chr1	55629132	55630256	TCONS_00001786	1000	+	55630256	55630256	0	1	1124,	0,
chr1	55637994	55639270	TCONS_00001788	1000	+	55639270	55639270	0	1	1276,	0,
chr1	55641023	55641451	TCONS_00001789	1000	+	55641451	55641451	0	1	428,	0,
chr1	55644769	55645770	TCONS_00001791	1000	+	55645770	55645770	0	1	1001,	0,
chr1	55653713	55654778	TCONS_00001794	1000	+	55654778	55654778	0	1	1065,	0,
chr1	55663490	55664129	TCONS_00001797	1000	+	55664129	55664129	0	1	639,	0,
chr1	55669950	55670519	TCONS_00001799	1000	+	55670519	55670519	0	1	569,	0,
chr1	55679832	55680702	TCONS_00001800	1000	+	55680702	55680702	0	1	870,	0,
chr1	56509622	56513826	TCONS_00001807	1000	+	56513826	56513826	0	1	4204,	0,
chr1	56515586	56516269	TCONS_00014512	1000	.	56516269	56516269	0	1	683,	0,
chr1	56516726	56518096	TCONS_00001808	1000	+	56518096	56518096	0	1	1370,	0,
chr1	56703532	56706439	TCONS_00008450	1000	-	56706439	56706439	0	1	2907,	0,
chr1	56722227	56722455	TCONS_00008451	1000	-	56722455	56722455	0	1	228,	0,
chr1	56722625	56722998	TCONS_00008452	1000	-	56722998	56722998	0	1	373,	0,
chr1	57101827	57106114	TCONS_00014518	1000	.	57106114	57106114	0	1	4287,	0,
chr1	57106943	57107768	TCONS_00014519	1000	.	57107768	57107768	0	1	825,	0,
chr1	57108053	57108834	TCONS_00014520	1000	.	57108834	57108834	0	1	781,	0,
chr1	57241362	57242445	TCONS_00014524	1000	.	57242445	57242445	0	1	1083,	0,
chr1	57372047	57372532	TCONS_00014528	1000	.	57372532	57372532	0	1	485,	0,
chr1	57410815	57412778	TCONS_00014529	1000	.	57412778	57412778	0	1	1963,	0,
chr1	57633045	57634028	TCONS_00014533	1000	.	57634028	57634028	0	1	983,	0,
chr1	58231396	58231736	TCONS_00014542	1000	.	58231736	58231736	0	1	340,	0,
chr1	58479305	58479902	TCONS_00014545	1000	.	58479902	58479902	0	1	597,	0,
chr1	58847522	58850239	TCONS_00014551	1000	.	58850239	58850239	0	1	2717,	0,
chr1	59303096	59303449	TCONS_00001962	1000	+	59303449	59303449	0	1	353,	0,
chr1	59309043	59309583	TCONS_00014556	1000	.	59309583	59309583	0	1	540,	0,
chr1	59337294	59340285	TCONS_00008518	1000	-	59340285	59340285	0	2	1071,663,	0,2328,
chr1	59365426	59365918	TCONS_00014558	1000	.	59365918	59365918	0	1	492,	0,
chr1	59942307	59942900	TCONS_00014567	1000	.	59942900	59942900	0	1	593,	0,
chr1	59944083	59947257	TCONS_00008536	1000	-	59947257	59947257	0	2	80,504,	0,2670,
chr1	60131785	60132718	TCONS_00014569	1000	.	60132718	60132718	0	1	933,	0,
chr1	60544925	60545985	TCONS_00014583	1000	.	60545985	60545985	0	1	1060,	0,
chr1	60780227	60781866	TCONS_00014586	1000	.	60781866	60781866	0	1	1639,	0,
chr1	60782492	60783585	TCONS_00014587	1000	.	60783585	60783585	0	1	1093,	0,
chr1	60790361	60791434	TCONS_00014588	1000	.	60791434	60791434	0	1	1073,	0,
chr1	61468459	61468771	TCONS_00002104	1000	+	61468771	61468771	0	1	312,	0,
chr1	61539523	61539979	TCONS_00014591	1000	.	61539979	61539979	0	1	456,	0,
chr1	62335104	62335669	TCONS_00014601	1000	.	62335669	62335669	0	1	565,	0,
chr1	62568856	62569874	TCONS_00014607	1000	.	62569874	62569874	0	1	1018,	0,
chr1	62570051	62570444	TCONS_00014608	1000	.	62570444	62570444	0	1	393,	0,
chr1	62579581	62580160	TCONS_00014611	1000	.	62580160	62580160	0	1	579,	0,
chr1	62677527	62680689	TCONS_00014614	1000	.	62680689	62680689	0	1	3162,	0,
chr1	62680816	62681412	TCONS_00014615	1000	.	62681412	62681412	0	1	596,	0,
chr1	62683124	62685747	TCONS_00014617	1000	.	62685747	62685747	0	1	2623,	0,
chr1	62709697	62715267	TCONS_00002165	1000	+	62715267	62715267	0	3	433,93,250,	0,2981,5320,
chr1	62712690	62731479	TCONS_00002166	1000	+	62731479	62731479	0	3	81,138,957,	0,12766,17832,
chr1	62772109	62774096	TCONS_00014631	1000	.	62774096	62774096	0	1	1987,	0,
chr1	62797839	62799838	TCONS_00014640	1000	.	62799838	62799838	0	1	1999,	0,
chr1	62804308	62804926	TCONS_00014642	1000	.	62804926	62804926	0	1	618,	0,
chr1	62815248	62816860	TCONS_00014646	1000	.	62816860	62816860	0	1	1612,	0,
chr1	62824960	62825540	TCONS_00014647	1000	.	62825540	62825540	0	1	580,	0,
chr1	62865979	62926663	TCONS_00002176	1000	+	62926663	62926663	0	3	101,58,47976,	0,12008,12708,
chr1	62926742	62932014	TCONS_00002178	1000	+	62932014	62932014	0	1	5272,	0,
chr1	63412243	63413275	TCONS_00002208	1000	+	63413275	63413275	0	1	1032,	0,
chr1	63415779	63418239	TCONS_00002209	1000	+	63418239	63418239	0	1	2460,	0,
chr1	63932529	63933640	TCONS_00002226	1000	+	63933640	63933640	0	1	1111,	0,
chr1	64968019	64969307	TCONS_00014659	1000	.	64969307	64969307	0	1	1288,	0,
chr1	65977639	66006314	TCONS_00008860	1000	-	66006314	66006314	0	2	5725,228,	0,28447,
chr1	65977639	66007127	TCONS_00008861	1000	-	66007127	66007127	0	2	5727,1041,	0,28447,
chr1	65977639	65993120	TCONS_00008859	1000	-	65993120	65993120	0	2	5725,460,	0,15021,
chr1	66183838	66189235	TCONS_00002247	1000	+	66189235	66189235	0	2	2914,1835,	0,3562,
chr1	66403021	66404132	TCONS_00008891	1000	-	66404132	66404132	0	1	1111,	0,
chr1	66683254	66683731	TCONS_00014677	1000	.	66683731	66683731	0	1	477,	0,
chr1	66690877	66691455	TCONS_00014679	1000	.	66691455	66691455	0	1	578,	0,
chr1	66696811	66698560	TCONS_00014681	1000	.	66698560	66698560	0	1	1749,	0,
chr1	66745361	66746961	TCONS_00008900	1000	-	66746961	66746961	0	1	1600,	0,
chr1	66778706	66780621	TCONS_00008902	1000	-	66780621	66780621	0	1	1915,	0,
chr1	67072458	67074240	TCONS_00002293	1000	+	67074240	67074240	0	1	1782,	0,
chr1	67092485	67093120	TCONS_00014687	1000	.	67093120	67093120	0	1	635,	0,
chr1	67264318	67264883	TCONS_00014691	1000	.	67264883	67264883	0	1	565,	0,
chr1	67432837	67435627	TCONS_00008926	1000	-	67435627	67435627	0	1	2790,	0,
chr1	67435688	67446949	TCONS_00008927	1000	-	67446949	67446949	0	2	8342,205,	0,11056,
chr1	67575483	67591585	TCONS_00002315	1000	+	67591585	67591585	0	2	5618,99,	0,16003,
chr1	67910453	67912263	TCONS_00008950	1000	-	67912263	67912263	0	3	792,73,288,	0,1033,1522,
chr1	68082999	68083717	TCONS_00014695	1000	.	68083717	68083717	0	1	718,	0,
chr1	68135884	68136984	TCONS_00014698	1000	.	68136984	68136984	0	1	1100,	0,
chr1	68152261	68152817	TCONS_00014699	1000	.	68152817	68152817	0	1	556,	0,
chr1	68191832	68198070	TCONS_00008951	1000	-	68198070	68198070	0	1	6238,	0,
chr1	68423895	68429059	TCONS_00002346	1000	+	68429059	68429059	0	2	57,1423,	0,3741,
chr1	68426855	68429059	TCONS_00002347	1000	+	68429059	68429059	0	3	117,196,1423,	0,494,781,
chr1	68426860	68429059	TCONS_00002348	1000	+	68429059	68429059	0	2	112,1423,	0,776,
chr1	68426871	68429059	TCONS_00002349	1000	+	68429059	68429059	0	2	92,1423,	0,765,
chr1	68426885	68429059	TCONS_00002351	1000	+	68429059	68429059	0	2	660,1423,	0,751,
chr1	68427674	68428853	TCONS_00008958	1000	-	68428853	68428853	0	3	555,119,147,	0,719,1032,
chr1	68440124	68441130	TCONS_00002354	1000	+	68441130	68441130	0	1	1006,	0,
chr1	68636691	68638408	TCONS_00002360	1000	+	68638408	68638408	0	2	137,535,	0,1182,
chr1	68677681	68678212	TCONS_00014707	1000	.	68678212	68678212	0	1	531,	0,
chr1	68814674	68814999	TCONS_00014708	1000	.	68814999	68814999	0	1	325,	0,
chr1	68965559	68972442	TCONS_00008969	1000	-	68972442	68972442	0	2	2609,453,	0,6430,
chr1	69042872	69043108	TCONS_00014712	1000	.	69043108	69043108	0	1	236,	0,
chr1	69048036	69126648	TCONS_00002362	1000	+	69126648	69126648	0	4	494,165,108,1324,	0,74783,76491,77288,
chr1	69351461	69353565	TCONS_00002373	1000	+	69353565	69353565	0	2	78,1126,	0,978,
chr1	69351471	69353565	TCONS_00002374	1000	+	69353565	69353565	0	2	68,1122,	0,972,
chr1	69509617	69511883	TCONS_00008998	1000	-	69511883	69511883	0	2	1131,733,	0,1533,
chr1	69513699	69516272	TCONS_00009001	1000	-	69516272	69516272	0	1	2573,	0,
chr1	69558988	69561309	TCONS_00009006	1000	-	69561309	69561309	0	1	2321,	0,
chr1	69597492	69613439	TCONS_00002376	1000	+	69613439	69613439	0	6	96,130,865,156,116,104,	0,5077,7330,11838,12435,15843,
chr1	69677317	69678258	TCONS_00002379	1000	+	69678258	69678258	0	1	941,	0,
chr1	70554924	70555212	TCONS_00014715	1000	.	70555212	70555212	0	1	288,	0,
chr1	70605485	70606278	TCONS_00014716	1000	.	70606278	70606278	0	1	793,	0,
chr1	70713750	70761393	TCONS_00009014	1000	-	70761393	70761393	0	7	120,94,127,59,170,152,483,	0,1154,1806,18297,33688,36392,47160,
chr1	70713750	70761393	TCONS_00009015	1000	-	70761393	70761393	0	7	120,94,127,59,170,152,561,	0,1154,1806,18297,33688,36392,47082,
chr1	70731117	70761393	TCONS_00009016	1000	-	70761393	70761393	0	5	989,109,170,152,561,	0,1306,16321,19025,29715,
chr1	70732491	70761393	TCONS_00009017	1000	-	70761393	70761393	0	4	41,170,152,483,	0,14947,17651,28419,
chr1	70768191	70768709	TCONS_00014722	1000	.	70768709	70768709	0	1	518,	0,
chr1	70778083	70779508	TCONS_00009019	1000	-	70779508	70779508	0	1	1425,	0,
chr1	70838463	70839708	TCONS_00014725	1000	.	70839708	70839708	0	1	1245,	0,
chr1	70866190	70881059	TCONS_00002437	1000	+	70881059	70881059	0	3	316,185,1198,	0,6175,13671,
chr1	70890461	70890898	TCONS_00014728	1000	.	70890898	70890898	0	1	437,	0,
chr1	70897040	70899228	TCONS_00014732	1000	.	70899228	70899228	0	1	2188,	0,
chr1	71083124	71084213	TCONS_00009029	1000	-	71084213	71084213	0	1	1089,	0,
chr1	71901778	71902496	TCONS_00014738	1000	.	71902496	71902496	0	1	718,	0,
chr1	71909730	71914153	TCONS_00002476	1000	+	71914153	71914153	0	1	4423,	0,
chr1	71966002	71968384	TCONS_00009078	1000	-	71968384	71968384	0	1	2382,	0,
chr1	72685316	72726162	TCONS_00002477	1000	+	72726162	72726162	0	3	111,119,334,	0,35577,40512,
chr1	73881273	73881789	TCONS_00014746	1000	.	73881789	73881789	0	1	516,	0,
chr1	74579312	74579606	TCONS_00009153	1000	-	74579606	74579606	0	1	294,	0,
chr1	75387620	75398400	TCONS_00009180	1000	-	75398400	75398400	0	4	240,195,205,470,	0,1700,1992,10310,
chr1	75990513	75991689	TCONS_00014790	1000	.	75991689	75991689	0	1	1176,	0,
chr1	76269181	76269944	TCONS_00014806	1000	.	76269944	76269944	0	1	763,	0,
chr1	76278623	76279789	TCONS_00014809	1000	.	76279789	76279789	0	1	1166,	0,
chr1	76282822	76283378	TCONS_00014810	1000	.	76283378	76283378	0	1	556,	0,
chr1	76289029	76290342	TCONS_00014811	1000	.	76290342	76290342	0	1	1313,	0,
chr1	76304219	76305085	TCONS_00014817	1000	.	76305085	76305085	0	1	866,	0,
chr1	76309249	76310236	TCONS_00014818	1000	.	76310236	76310236	0	1	987,	0,
chr1	76365422	76365912	TCONS_00014829	1000	.	76365912	76365912	0	1	490,	0,
chr1	76368798	76370690	TCONS_00014830	1000	.	76370690	76370690	0	1	1892,	0,
chr1	76370843	76371323	TCONS_00014831	1000	.	76371323	76371323	0	1	480,	0,
chr1	76447609	76449973	TCONS_00002577	1000	+	76449973	76449973	0	2	165,473,	0,1891,
chr1	76579565	76583285	TCONS_00002578	1000	+	76583285	76583285	0	3	78,85,525,	0,917,3195,
chr1	76587447	76588871	TCONS_00014843	1000	.	76588871	76588871	0	1	1424,	0,
chr1	76626754	76627809	TCONS_00009204	1000	-	76627809	76627809	0	1	1055,	0,
chr1	76714277	76719120	TCONS_00009206	1000	-	76719120	76719120	0	2	3946,133,	0,4710,
chr1	76881277	76882641	TCONS_00009207	1000	-	76882641	76882641	0	1	1364,	0,
chr1	76882721	76883713	TCONS_00009208	1000	-	76883713	76883713	0	1	992,	0,
chr1	77189590	77193741	TCONS_00009253	1000	-	77193741	77193741	0	2	3342,709,	0,3442,
chr1	77309845	77310443	TCONS_00014870	1000	.	77310443	77310443	0	1	598,	0,
chr1	77312321	77313687	TCONS_00014871	1000	.	77313687	77313687	0	1	1366,	0,
chr1	77328340	77362355	TCONS_00009262	1000	-	77362355	77362355	0	4	706,121,110,155,	0,7731,8087,33860,
chr1	77376618	77377562	TCONS_00014893	1000	.	77377562	77377562	0	1	944,	0,
chr1	77386503	77394132	TCONS_00009265	1000	-	77394132	77394132	0	2	199,518,	0,7111,
chr1	77408604	77413413	TCONS_00009268	1000	-	77413413	77413413	0	2	2649,1442,	0,3367,
chr1	77413537	77416238	TCONS_00009269	1000	-	77416238	77416238	0	2	1872,532,	0,2169,
chr1	77416804	77417754	TCONS_00014897	1000	.	77417754	77417754	0	1	950,	0,
chr1	77418096	77423058	TCONS_00009271	1000	-	77423058	77423058	0	3	371,776,38,	0,2086,4924,
chr1	77418096	77426438	TCONS_00009272	1000	-	77426438	77426438	0	3	375,776,1085,	0,2086,7257,
chr1	77425310	77434432	TCONS_00009275	1000	-	77434432	77434432	0	2	165,1088,	0,8034,
chr1	77434693	77435495	TCONS_00014900	1000	.	77435495	77435495	0	1	802,	0,
chr1	77436826	77438561	TCONS_00014902	1000	.	77438561	77438561	0	1	1735,	0,
chr1	77489262	77490610	TCONS_00009289	1000	-	77490610	77490610	0	2	541,36,	0,1312,
chr1	77751771	77751980	TCONS_00009297	1000	-	77751980	77751980	0	1	209,	0,
chr1	78279847	78280357	TCONS_00014909	1000	.	78280357	78280357	0	1	510,	0,
chr1	78286491	78290978	TCONS_00002627	1000	+	78290978	78290978	0	3	379,108,2493,	0,1750,1994,
chr1	78292526	78292754	TCONS_00014911	1000	.	78292754	78292754	0	1	228,	0,
chr1	78311597	78312495	TCONS_00014912	1000	.	78312495	78312495	0	1	898,	0,
chr1	78391590	78455363	TCONS_00009302	1000	-	78455363	78455363	0	2	319,127,	0,63646,
chr1	78438825	78455363	TCONS_00009303	1000	-	78455363	78455363	0	2	197,127,	0,16411,
chr1	78667555	78671177	TCONS_00014913	1000	.	78671177	78671177	0	1	3622,	0,
chr1	78671420	78673364	TCONS_00014914	1000	.	78673364	78673364	0	1	1944,	0,
chr1	78673552	78680698	TCONS_00014915	1000	.	78680698	78680698	0	1	7146,	0,
chr1	78690134	78691954	TCONS_00002656	1000	+	78691954	78691954	0	2	441,486,	0,1334,
chr1	78698599	78699226	TCONS_00014918	1000	.	78699226	78699226	0	1	627,	0,
chr1	78716148	78717656	TCONS_00014923	1000	.	78717656	78717656	0	1	1508,	0,
chr1	78730904	78732364	TCONS_00014928	1000	.	78732364	78732364	0	1	1460,	0,
chr1	78735331	78736136	TCONS_00014930	1000	.	78736136	78736136	0	1	805,	0,
chr1	78742107	78742649	TCONS_00014932	1000	.	78742649	78742649	0	1	542,	0,
chr1	78952255	78953029	TCONS_00009304	1000	-	78953029	78953029	0	1	774,	0,
chr1	79329683	79332223	TCONS_00009331	1000	-	79332223	79332223	0	1	2540,	0,
chr1	79334007	79335556	TCONS_00014939	1000	.	79335556	79335556	0	1	1549,	0,
chr1	79416726	79463428	TCONS_00002660	1000	+	79463428	79463428	0	5	148,38,70,43,539,	0,629,44010,44579,46163,
chr1	79416726	79463428	TCONS_00002661	1000	+	79463428	79463428	0	4	148,62,43,539,	0,25572,44579,46163,
chr1	79416741	79463428	TCONS_00002664	1000	+	79463428	79463428	0	6	133,38,62,43,68,349,	0,614,25557,44564,46148,46338,
chr1	79416764	79463428	TCONS_00002665	1000	+	79463428	79463428	0	7	110,159,62,70,43,68,349,	0,22580,25534,43972,44541,46125,46315,
chr1	79424764	79463428	TCONS_00002666	1000	+	79463428	79463428	0	4	50,62,43,539,	0,17534,36541,38125,
chr1	79439389	79463428	TCONS_00002667	1000	+	79463428	79463428	0	3	114,62,2123,	0,2909,21916,
chr1	79466455	79468435	TCONS_00002668	1000	+	79468435	79468435	0	1	1980,	0,
chr1	79774292	79775765	TCONS_00014942	1000	.	79775765	79775765	0	1	1473,	0,
chr1	79796967	79803400	TCONS_00009348	1000	-	79803400	79803400	0	2	420,2688,	0,3745,
chr1	79926671	79927986	TCONS_00014944	1000	.	79927986	79927986	0	1	1315,	0,
chr1	79933580	79934372	TCONS_00014945	1000	.	79934372	79934372	0	1	792,	0,
chr1	80558839	80560136	TCONS_00014950	1000	.	80560136	80560136	0	1	1297,	0,
chr1	80937598	80938479	TCONS_00002719	1000	+	80938479	80938479	0	1	881,	0,
chr1	81199703	81200378	TCONS_00014959	1000	.	81200378	81200378	0	1	675,	0,
chr1	81306430	81307012	TCONS_00014961	1000	.	81307012	81307012	0	1	582,	0,
chr1	81415689	81420698	TCONS_00002735	1000	+	81420698	81420698	0	2	697,2825,	0,2184,
chr1	81434978	81495985	TCONS_00002736	1000	+	81495985	81495985	0	3	149,188,1891,	0,23448,59116,
chr1	81543756	81546362	TCONS_00002744	1000	+	81546362	81546362	0	2	337,1401,	0,1205,
chr1	81692792	81693301	TCONS_00014963	1000	.	81693301	81693301	0	1	509,	0,
chr1	82215712	82218269	TCONS_00014964	1000	.	82218269	82218269	0	1	2557,	0,
chr1	82521701	82522343	TCONS_00014968	1000	.	82522343	82522343	0	1	642,	0,
chr1	82605028	82605249	TCONS_00014974	1000	.	82605249	82605249	0	1	221,	0,
chr1	82797869	82808738	TCONS_00002781	1000	+	82808738	82808738	0	2	590,5801,	0,5068,
chr1	82797869	82808738	TCONS_00002782	1000	+	82808738	82808738	0	2	4119,5801,	0,5068,
chr1	82797991	82808738	TCONS_00002783	1000	+	82808738	82808738	0	3	468,187,5801,	0,3810,4946,
chr1	82931597	82932521	TCONS_00014977	1000	.	82932521	82932521	0	1	924,	0,
chr1	83039953	83040462	TCONS_00014978	1000	.	83040462	83040462	0	1	509,	0,
chr1	83310584	83310983	TCONS_00014987	1000	.	83310983	83310983	0	1	399,	0,
chr1	83338959	83339787	TCONS_00014990	1000	.	83339787	83339787	0	1	828,	0,
chr1	83967312	83977363	TCONS_00009503	1000	-	83977363	83977363	0	2	2946,29,	0,10022,
chr1	83967312	83981900	TCONS_00009504	1000	-	83981900	83981900	0	2	2946,38,	0,14550,
chr1	85113959	85114905	TCONS_00015003	1000	.	85114905	85114905	0	1	946,	0,
chr1	85115585	85116275	TCONS_00015004	1000	.	85116275	85116275	0	1	690,	0,
chr1	85130942	85131421	TCONS_00015006	1000	.	85131421	85131421	0	1	479,	0,
chr1	85171350	85171674	TCONS_00015008	1000	.	85171674	85171674	0	1	324,	0,
chr1	85496716	85498847	TCONS_00015032	1000	.	85498847	85498847	0	1	2131,	0,
chr1	85500607	85501253	TCONS_00015033	1000	.	85501253	85501253	0	1	646,	0,
chr1	85720141	85721101	TCONS_00015038	1000	.	85721101	85721101	0	1	960,	0,
chr1	85749912	85751422	TCONS_00015040	1000	.	85751422	85751422	0	1	1510,	0,
chr1	85754674	85755426	TCONS_00015041	1000	.	85755426	85755426	0	1	752,	0,
chr1	85789999	85798703	TCONS_00009534	1000	-	85798703	85798703	0	3	894,87,563,	0,6408,8141,
chr1	86797067	86797945	TCONS_00009549	1000	-	86797945	86797945	0	1	878,	0,
chr1	86801133	86801346	TCONS_00009550	1000	-	86801346	86801346	0	1	213,	0,
chr1	86925883	86926375	TCONS_00009553	1000	-	86926375	86926375	0	1	492,	0,
chr1	86936218	86936472	TCONS_00009554	1000	-	86936472	86936472	0	1	254,	0,
chr1	86968427	86969165	TCONS_00009556	1000	-	86969165	86969165	0	1	738,	0,
chr1	86989966	86990406	TCONS_00009558	1000	-	86990406	86990406	0	1	440,	0,
chr1	86998914	86999269	TCONS_00009559	1000	-	86999269	86999269	0	1	355,	0,
chr1	87005926	87006494	TCONS_00009560	1000	-	87006494	87006494	0	1	568,	0,
chr1	87006859	87007650	TCONS_00009561	1000	-	87007650	87007650	0	1	791,	0,
chr1	87008316	87009713	TCONS_00009562	1000	-	87009713	87009713	0	1	1397,	0,
chr1	87010546	87011688	TCONS_00009563	1000	-	87011688	87011688	0	1	1142,	0,
chr1	87023608	87024689	TCONS_00009566	1000	-	87024689	87024689	0	1	1081,	0,
chr1	87035312	87035770	TCONS_00009569	1000	-	87035770	87035770	0	1	458,	0,
chr1	87041496	87042591	TCONS_00009572	1000	-	87042591	87042591	0	1	1095,	0,
chr1	87054685	87055930	TCONS_00009573	1000	-	87055930	87055930	0	1	1245,	0,
chr1	87056425	87057461	TCONS_00009574	1000	-	87057461	87057461	0	1	1036,	0,
chr1	87058472	87059583	TCONS_00009575	1000	-	87059583	87059583	0	1	1111,	0,
chr1	87064161	87064820	TCONS_00009576	1000	-	87064820	87064820	0	1	659,	0,
chr1	87065246	87065918	TCONS_00009577	1000	-	87065918	87065918	0	1	672,	0,
chr1	87068789	87069353	TCONS_00009578	1000	-	87069353	87069353	0	1	564,	0,
chr1	87070060	87071094	TCONS_00009579	1000	-	87071094	87071094	0	1	1034,	0,
chr1	87075566	87076722	TCONS_00009580	1000	-	87076722	87076722	0	1	1156,	0,
chr1	87087312	87088617	TCONS_00009583	1000	-	87088617	87088617	0	1	1305,	0,
chr1	87101325	87101755	TCONS_00015044	1000	.	87101755	87101755	0	1	430,	0,
chr1	87111918	87113717	TCONS_00009588	1000	-	87113717	87113717	0	1	1799,	0,
chr1	87119391	87121708	TCONS_00009589	1000	-	87121708	87121708	0	1	2317,	0,
chr1	87123661	87125480	TCONS_00009590	1000	-	87125480	87125480	0	1	1819,	0,
chr1	87131525	87133513	TCONS_00009591	1000	-	87133513	87133513	0	1	1988,	0,
chr1	87136460	87137598	TCONS_00009592	1000	-	87137598	87137598	0	1	1138,	0,
chr1	87138646	87139228	TCONS_00009593	1000	-	87139228	87139228	0	1	582,	0,
chr1	87142565	87143097	TCONS_00009595	1000	-	87143097	87143097	0	1	532,	0,
chr1	87155910	87157388	TCONS_00009598	1000	-	87157388	87157388	0	1	1478,	0,
chr1	87157618	87157845	TCONS_00009599	1000	-	87157845	87157845	0	1	227,	0,
chr1	87158948	87159478	TCONS_00009600	1000	-	87159478	87159478	0	1	530,	0,
chr1	87160953	87161694	TCONS_00009601	1000	-	87161694	87161694	0	1	741,	0,
chr1	87161920	87165433	TCONS_00009602	1000	-	87165433	87165433	0	1	3513,	0,
chr1	87177504	87180550	TCONS_00009605	1000	-	87180550	87180550	0	1	3046,	0,
chr1	87226485	87230339	TCONS_00009614	1000	-	87230339	87230339	0	1	3854,	0,
chr1	87233665	87235829	TCONS_00009615	1000	-	87235829	87235829	0	1	2164,	0,
chr1	87245012	87249709	TCONS_00009619	1000	-	87249709	87249709	0	1	4697,	0,
chr1	87250221	87251452	TCONS_00009620	1000	-	87251452	87251452	0	1	1231,	0,
chr1	87261855	87263956	TCONS_00009625	1000	-	87263956	87263956	0	1	2101,	0,
chr1	87270251	87270807	TCONS_00015045	1000	.	87270807	87270807	0	1	556,	0,
chr1	87304957	87305280	TCONS_00009628	1000	-	87305280	87305280	0	1	323,	0,
chr1	87308289	87308666	TCONS_00009629	1000	-	87308666	87308666	0	1	377,	0,
chr1	87319288	87320301	TCONS_00009630	1000	-	87320301	87320301	0	1	1013,	0,
chr1	87337144	87337858	TCONS_00009631	1000	-	87337858	87337858	0	1	714,	0,
chr1	87338074	87338318	TCONS_00009632	1000	-	87338318	87338318	0	1	244,	0,
chr1	87346103	87346592	TCONS_00009633	1000	-	87346592	87346592	0	1	489,	0,
chr1	87353584	87354111	TCONS_00009634	1000	-	87354111	87354111	0	1	527,	0,
chr1	87366355	87366860	TCONS_00009635	1000	-	87366860	87366860	0	1	505,	0,
chr1	87380668	87381370	TCONS_00015049	1000	.	87381370	87381370	0	1	702,	0,
chr1	87390479	87391765	TCONS_00009642	1000	-	87391765	87391765	0	1	1286,	0,
chr1	87391860	87392328	TCONS_00009643	1000	-	87392328	87392328	0	1	468,	0,
chr1	87406909	87408140	TCONS_00009648	1000	-	87408140	87408140	0	1	1231,	0,
chr1	87442237	87443990	TCONS_00009657	1000	-	87443990	87443990	0	1	1753,	0,
chr1	87444493	87445950	TCONS_00009658	1000	-	87445950	87445950	0	1	1457,	0,
chr1	87446018	87449489	TCONS_00009659	1000	-	87449489	87449489	0	1	3471,	0,
chr1	87450249	87451011	TCONS_00009660	1000	-	87451011	87451011	0	1	762,	0,
chr1	87458670	87461330	TCONS_00009661	1000	-	87461330	87461330	0	1	2660,	0,
chr1	87461688	87463050	TCONS_00009662	1000	-	87463050	87463050	0	1	1362,	0,
chr1	87463266	87463493	TCONS_00009663	1000	-	87463493	87463493	0	1	227,	0,
chr1	87473206	87473523	TCONS_00009666	1000	-	87473523	87473523	0	1	317,	0,
chr1	87473993	87474788	TCONS_00009667	1000	-	87474788	87474788	0	1	795,	0,
chr1	87474983	87477659	TCONS_00009668	1000	-	87477659	87477659	0	1	2676,	0,
chr1	87509452	87509878	TCONS_00009671	1000	-	87509878	87509878	0	1	426,	0,
chr1	87510033	87512536	TCONS_00009673	1000	-	87512536	87512536	0	2	393,55,	0,2448,
chr1	87529160	87531346	TCONS_00009678	1000	-	87531346	87531346	0	1	2186,	0,
chr1	87531640	87533488	TCONS_00009679	1000	-	87533488	87533488	0	1	1848,	0,
chr1	87539459	87540224	TCONS_00009681	1000	-	87540224	87540224	0	1	765,	0,
chr1	87550198	87553349	TCONS_00009683	1000	-	87553349	87553349	0	1	3151,	0,
chr1	87554462	87556224	TCONS_00009684	1000	-	87556224	87556224	0	1	1762,	0,
chr1	87571020	87571844	TCONS_00009688	1000	-	87571844	87571844	0	1	824,	0,
chr1	87603302	87605386	TCONS_00009695	1000	-	87605386	87605386	0	1	2084,	0,
chr1	87629915	87630258	TCONS_00015051	1000	.	87630258	87630258	0	1	343,	0,
chr1	87710882	87711186	TCONS_00009709	1000	-	87711186	87711186	0	1	304,	0,
chr1	88341759	88342392	TCONS_00015055	1000	.	88342392	88342392	0	1	633,	0,
chr1	88381543	88382725	TCONS_00015058	1000	.	88382725	88382725	0	1	1182,	0,
chr1	88427115	88427724	TCONS_00015065	1000	.	88427724	88427724	0	1	609,	0,
chr1	88457986	88459587	TCONS_00015070	1000	.	88459587	88459587	0	1	1601,	0,
chr1	88488428	88489017	TCONS_00015075	1000	.	88489017	88489017	0	1	589,	0,
chr1	88512057	88517261	TCONS_00009711	1000	-	88517261	88517261	0	4	1094,195,77,195,	0,1262,2361,5009,
chr1	88536682	88537583	TCONS_00015085	1000	.	88537583	88537583	0	1	901,	0,
chr1	88767759	88768708	TCONS_00002858	1000	+	88768708	88768708	0	1	949,	0,
chr1	89002819	89003125	TCONS_00002861	1000	+	89003125	89003125	0	1	306,	0,
chr1	89103556	89104253	TCONS_00015103	1000	.	89104253	89104253	0	1	697,	0,
chr1	89105634	89107009	TCONS_00015104	1000	.	89107009	89107009	0	1	1375,	0,
chr1	89107416	89113720	TCONS_00009764	1000	-	89113720	89113720	0	2	2456,157,	0,6147,
chr1	89125943	89128493	TCONS_00015105	1000	.	89128493	89128493	0	1	2550,	0,
chr1	89174798	89175602	TCONS_00015107	1000	.	89175602	89175602	0	1	804,	0,
chr1	89311651	89318521	TCONS_00009772	1000	-	89318521	89318521	0	2	4264,2199,	0,4671,
chr1	89334437	89335595	TCONS_00002876	1000	+	89335595	89335595	0	2	88,261,	0,897,
chr1	89361442	89369396	TCONS_00009777	1000	-	89369396	89369396	0	2	7194,28,	0,7926,
chr1	89361442	89369399	TCONS_00009779	1000	-	89369399	89369399	0	3	754,5783,59,	0,1411,7898,
chr1	89361442	89369403	TCONS_00009782	1000	-	89369403	89369403	0	3	6317,272,35,	0,6922,7926,
chr1	89361442	89369408	TCONS_00009784	1000	-	89369408	89369408	0	2	754,2008,	0,5958,
chr1	89361442	89369412	TCONS_00009788	1000	-	89369412	89369412	0	2	7194,133,	0,7837,
chr1	89361442	89369412	TCONS_00009789	1000	-	89369412	89369412	0	2	754,1048,	0,6922,
chr1	90123129	90123910	TCONS_00015112	1000	.	90123910	90123910	0	1	781,	0,
chr1	90187646	90189137	TCONS_00002895	1000	+	90189137	90189137	0	1	1491,	0,
chr1	90190335	90191152	TCONS_00015118	1000	.	90191152	90191152	0	1	817,	0,
chr1	90679729	90681460	TCONS_00002902	1000	+	90681460	90681460	0	1	1731,	0,
chr1	90713443	90726596	TCONS_00002903	1000	+	90726596	90726596	0	3	354,168,1353,	0,632,11800,
chr1	90740442	90740972	TCONS_00002906	1000	+	90740972	90740972	0	1	530,	0,
chr1	90855865	90858969	TCONS_00009879	1000	-	90858969	90858969	0	2	2340,136,	0,2968,
chr1	90856349	90858356	TCONS_00002914	1000	+	90858356	90858356	0	1	2007,	0,
chr1	90859536	90861121	TCONS_00002915	1000	+	90861121	90861121	0	2	1289,108,	0,1477,
chr1	90859563	90869659	TCONS_00002916	1000	+	90869659	90869659	0	4	38,146,159,713,	0,1116,1450,9383,
chr1	91327127	91343477	TCONS_00002917	1000	+	91343477	91343477	0	2	216,3506,	0,12844,
chr1	91329807	91343477	TCONS_00002919	1000	+	91343477	91343477	0	2	310,3506,	0,10164,
chr1	91404051	91404464	TCONS_00015126	1000	.	91404464	91404464	0	1	413,	0,
chr1	91689899	91691835	TCONS_00009906	1000	-	91691835	91691835	0	1	1936,	0,
chr1	91906967	91915710	TCONS_00009915	1000	-	91915710	91915710	0	3	3673,157,2598,	0,5785,6145,
chr1	91906967	91915710	TCONS_00009916	1000	-	91915710	91915710	0	3	3527,36,2958,	0,3637,5785,
chr1	91906967	91915710	TCONS_00009917	1000	-	91915710	91915710	0	2	3527,5106,	0,3637,
chr1	91906967	91915833	TCONS_00009918	1000	-	91915833	91915833	0	3	3673,157,112,	0,5785,8754,
chr1	92154168	92154920	TCONS_00009926	1000	-	92154920	92154920	0	1	752,	0,
chr1	92155609	92156211	TCONS_00009927	1000	-	92156211	92156211	0	1	602,	0,
chr1	92156605	92156830	TCONS_00009928	1000	-	92156830	92156830	0	1	225,	0,
chr1	92157033	92157946	TCONS_00009929	1000	-	92157946	92157946	0	1	913,	0,
chr1	92254834	92255864	TCONS_00009930	1000	-	92255864	92255864	0	2	53,262,	0,768,
chr1	92553409	92554001	TCONS_00015139	1000	.	92554001	92554001	0	1	592,	0,
chr1	92578844	92582939	TCONS_00002990	1000	+	92582939	92582939	0	2	658,2987,	0,1108,
chr1	92840887	92842176	TCONS_00003006	1000	+	92842176	92842176	0	2	41,653,	0,636,
chr1	92842800	92844282	TCONS_00015144	1000	.	92844282	92844282	0	1	1482,	0,
chr1	92851192	92852184	TCONS_00015145	1000	.	92852184	92852184	0	1	992,	0,
chr1	92864456	92868116	TCONS_00009966	1000	-	92868116	92868116	0	2	2138,8,	0,3652,
chr1	93072250	93075733	TCONS_00009969	1000	-	93075733	93075733	0	2	2070,8,	0,3475,
chr1	93146631	93148106	TCONS_00015154	1000	.	93148106	93148106	0	1	1475,	0,
chr1	93150733	93151476	TCONS_00015155	1000	.	93151476	93151476	0	1	743,	0,
chr1	93275922	93281048	TCONS_00009994	1000	-	93281048	93281048	0	2	2851,1542,	0,3584,
chr1	93275922	93281048	TCONS_00009995	1000	-	93281048	93281048	0	2	2848,1542,	0,3584,
chr1	93609461	93613547	TCONS_00010039	1000	-	93613547	93613547	0	2	2439,27,	0,4059,
chr1	93609461	93614378	TCONS_00010040	1000	-	93614378	93614378	0	3	1099,149,37,	0,2290,4880,
chr1	93616881	93628247	TCONS_00010041	1000	-	93628247	93628247	0	3	6270,2328,1061,	0,6388,10305,
chr1	93648231	93650520	TCONS_00010048	1000	-	93650520	93650520	0	2	1501,39,	0,2250,
chr1	93651544	93652202	TCONS_00003064	1000	+	93652202	93652202	0	1	658,	0,
chr1	93812393	93812719	TCONS_00015166	1000	.	93812719	93812719	0	1	326,	0,
chr1	93823890	93825444	TCONS_00015169	1000	.	93825444	93825444	0	1	1554,	0,
chr1	93826779	93827690	TCONS_00015170	1000	.	93827690	93827690	0	1	911,	0,
chr1	93829242	93829729	TCONS_00015171	1000	.	93829729	93829729	0	1	487,	0,
chr1	93902461	93910463	TCONS_00010061	1000	-	93910463	93910463	0	3	933,358,25,	0,2992,7977,
chr1	93938655	93939793	TCONS_00010062	1000	-	93939793	93939793	0	1	1138,	0,
chr1	93940720	93941782	TCONS_00010063	1000	-	93941782	93941782	0	1	1062,	0,
chr1	93942333	93957654	TCONS_00010064	1000	-	93957654	93957654	0	2	426,9641,	0,5680,
chr1	93942333	93971749	TCONS_00010077	1000	-	93971749	93971749	0	4	5908,60,107,586,	0,7287,16482,28830,
chr1	93942333	93975410	TCONS_00010078	1000	-	93975410	93975410	0	4	426,60,107,26,	0,7287,16482,33051,
chr1	93942333	93975642	TCONS_00010079	1000	-	93975642	93975642	0	4	426,60,862,258,	0,7287,16482,33051,
chr1	93958596	93964831	TCONS_00010081	1000	-	93964831	93964831	0	2	326,5694,	0,541,
chr1	94228053	94228741	TCONS_00015187	1000	.	94228741	94228741	0	1	688,	0,
chr1	94230276	94231433	TCONS_00015188	1000	.	94231433	94231433	0	1	1157,	0,
chr1	94281133	94281921	TCONS_00015194	1000	.	94281921	94281921	0	1	788,	0,
chr1	94342501	94343564	TCONS_00015197	1000	.	94343564	94343564	0	1	1063,	0,
chr1	94384404	94389214	TCONS_00003111	1000	+	94389214	94389214	0	4	172,468,76,574,	0,869,3749,4236,
chr1	94387342	94389214	TCONS_00003112	1000	+	94389214	94389214	0	2	887,574,	0,1298,
chr1	94499411	94506159	TCONS_00003114	1000	+	94506159	94506159	0	3	86,94,146,	0,6310,6602,
chr1	94509168	94513881	TCONS_00010099	1000	-	94513881	94513881	0	2	129,1232,	0,3481,
chr1	94517821	94523948	TCONS_00010100	1000	-	94523948	94523948	0	2	39,469,	0,5658,
chr1	94658175	94658968	TCONS_00015226	1000	.	94658968	94658968	0	1	793,	0,
chr1	94662817	94665543	TCONS_00010112	1000	-	94665543	94665543	0	1	2726,	0,
chr1	94699389	94701239	TCONS_00015227	1000	.	94701239	94701239	0	1	1850,	0,
chr1	94759595	94760127	TCONS_00015233	1000	.	94760127	94760127	0	1	532,	0,
chr1	95335031	95335844	TCONS_00003171	1000	+	95335844	95335844	0	1	813,	0,
chr1	96778393	96793027	TCONS_00010170	1000	-	96793027	96793027	0	5	4162,248,72,34,806,	0,10100,12968,13124,13828,
chr1	96782719	96793027	TCONS_00010173	1000	-	96793027	96793027	0	3	8714,34,854,	0,8798,9454,
chr1	96911563	96969563	TCONS_00010189	1000	-	96969563	96969563	0	5	192,165,93,155,60,	0,13174,53944,55057,57940,
chr1	96911563	96980528	TCONS_00010190	1000	-	96980528	96980528	0	8	192,165,93,155,282,781,183,140,	0,13174,53944,55057,60187,61042,68197,68825,
chr1	96969671	96980112	TCONS_00010193	1000	-	96980112	96980112	0	5	742,282,144,147,359,	0,2079,2934,3183,10082,
chr1	96971530	96980528	TCONS_00010194	1000	-	96980528	96980528	0	5	502,144,532,183,140,	0,1075,1324,8230,8858,
chr1	96978998	96980528	TCONS_00010195	1000	-	96980528	96980528	0	2	945,140,	0,1390,
chr1	97095248	97103284	TCONS_00010197	1000	-	97103284	97103284	0	2	5395,1825,	0,6211,
chr1	98665727	98666953	TCONS_00015243	1000	.	98666953	98666953	0	1	1226,	0,
chr1	98673246	98674299	TCONS_00015246	1000	.	98674299	98674299	0	1	1053,	0,
chr1	98676778	98677779	TCONS_00015247	1000	.	98677779	98677779	0	1	1001,	0,
chr1	98685112	98686069	TCONS_00015249	1000	.	98686069	98686069	0	1	957,	0,
chr1	99040142	99054304	TCONS_00010240	1000	-	99054304	99054304	0	4	303,283,74,29,	0,8977,11286,14133,
chr1	99044075	99046714	TCONS_00003250	1000	+	99046714	99046714	0	2	265,312,	0,2327,
chr1	99234874	99242360	TCONS_00003284	1000	+	99242360	99242360	0	2	836,3688,	0,3798,
chr1	99234909	99248835	TCONS_00003288	1000	+	99248835	99248835	0	3	801,710,1929,	0,3763,11997,
chr1	99250804	99252360	TCONS_00015268	1000	.	99252360	99252360	0	1	1556,	0,
chr1	99273368	99277128	TCONS_00003289	1000	+	99277128	99277128	0	2	337,1435,	0,2325,
chr1	99274977	99277128	TCONS_00003290	1000	+	99277128	99277128	0	2	239,1435,	0,716,
chr1	99320297	99321271	TCONS_00015277	1000	.	99321271	99321271	0	1	974,	0,
chr1	99602718	99617946	TCONS_00003328	1000	+	99617946	99617946	0	3	5119,91,8111,	0,6166,7117,
chr1	99608308	99617946	TCONS_00003330	1000	+	99617946	99617946	0	2	4603,4143,	0,5495,
chr1	99618159	99626355	TCONS_00003331	1000	+	99626355	99626355	0	2	1222,1235,	0,6961,
chr1	99632159	99633141	TCONS_00003333	1000	+	99633141	99633141	0	1	982,	0,
chr1	100448609	100449059	TCONS_00015297	1000	.	100449059	100449059	0	1	450,	0,
chr1	100637662	100640986	TCONS_00003351	1000	+	100640986	100640986	0	2	41,452,	0,2872,
chr1	100641894	100642400	TCONS_00015306	1000	.	100642400	100642400	0	1	506,	0,
chr1	100646345	100651755	TCONS_00003353	1000	+	100651755	100651755	0	3	975,77,3150,	0,1092,2260,
chr1	100646373	100651755	TCONS_00003354	1000	+	100651755	100651755	0	3	947,77,3277,	0,1064,2105,
chr1	100656364	100656970	TCONS_00015309	1000	.	100656970	100656970	0	1	606,	0,
chr1	101346630	101346877	TCONS_00015313	1000	.	101346877	101346877	0	1	247,	0,
chr1	101973414	102009811	TCONS_00010250	1000	-	102009811	102009811	0	2	5766,385,	0,36012,
chr1	101973414	102033373	TCONS_00010251	1000	-	102033373	102033373	0	6	5545,36,85,214,159,77,	0,5730,36012,51636,59425,59882,
chr1	101973414	102033373	TCONS_00010252	1000	-	102033373	102033373	0	7	5173,53,36,85,214,159,77,	0,5492,5730,36012,51636,59425,59882,
chr1	101973414	102067964	TCONS_00010253	1000	-	102067964	102067964	0	6	5766,85,87,40,159,76,	0,36012,51636,51810,59425,94474,
chr1	101973414	102067964	TCONS_00010254	1000	-	102067964	102067964	0	4	5766,85,159,76,	0,36012,59425,94474,
chr1	101973414	102073555	TCONS_00010261	1000	-	102073555	102073555	0	4	5766,85,159,127,	0,36012,59425,100014,
chr1	101973414	102073563	TCONS_00010262	1000	-	102073563	102073563	0	5	5766,85,214,159,135,	0,36012,51636,59425,100014,
chr1	101973414	102073563	TCONS_00010263	1000	-	102073563	102073563	0	5	1503,85,214,159,135,	0,36012,51636,59425,100014,
chr1	101973414	102073579	TCONS_00010265	1000	-	102073579	102073579	0	5	1503,673,85,159,397,	0,5093,36012,59425,99768,
chr1	102008761	102073409	TCONS_00010269	1000	-	102073409	102073409	0	4	750,214,159,227,	0,16289,24078,64421,
chr1	102035952	102037299	TCONS_00010271	1000	-	102037299	102037299	0	2	316,903,	0,444,
chr1	102093164	102093620	TCONS_00015315	1000	.	102093620	102093620	0	1	456,	0,
chr1	102120399	102121500	TCONS_00003362	1000	+	102121500	102121500	0	1	1101,	0,
chr1	102500761	102500975	TCONS_00010280	1000	-	102500975	102500975	0	1	214,	0,
chr1	103593915	103597942	TCONS_00003367	1000	+	103597942	103597942	0	3	259,90,510,	0,2557,3517,
chr1	103598167	103598922	TCONS_00015320	1000	.	103598922	103598922	0	1	755,	0,
chr1	103599055	103600421	TCONS_00015321	1000	.	103600421	103600421	0	1	1366,	0,
chr1	103933146	103934072	TCONS_00010283	1000	-	103934072	103934072	0	1	926,	0,
chr1	104378623	104382435	TCONS_00010355	1000	-	104382435	104382435	0	1	3812,	0,
chr1	104397151	104397522	TCONS_00010358	1000	-	104397522	104397522	0	1	371,	0,
chr1	104466359	104466891	TCONS_00015327	1000	.	104466891	104466891	0	1	532,	0,
chr1	104836413	104840586	TCONS_00010361	1000	-	104840586	104840586	0	2	620,2006,	0,2167,
chr1	104838021	104842818	TCONS_00010362	1000	-	104842818	104842818	0	2	3165,152,	0,4645,
chr1	104970947	104971198	TCONS_00015331	1000	.	104971198	104971198	0	1	251,	0,
chr1	104973421	104974510	TCONS_00010364	1000	-	104974510	104974510	0	1	1089,	0,
chr1	104975272	104975580	TCONS_00010365	1000	-	104975580	104975580	0	1	308,	0,
chr1	105226147	105226821	TCONS_00015336	1000	.	105226821	105226821	0	1	674,	0,
chr1	105591662	105592422	TCONS_00003431	1000	+	105592422	105592422	0	1	760,	0,
chr1	105624354	105624835	TCONS_00015352	1000	.	105624835	105624835	0	1	481,	0,
chr1	105836881	105837373	TCONS_00015356	1000	.	105837373	105837373	0	1	492,	0,
chr1	105915121	105915616	TCONS_00015359	1000	.	105915616	105915616	0	1	495,	0,
chr1	105942006	105945863	TCONS_00003438	1000	+	105945863	105945863	0	2	507,278,	0,3579,
chr1	106019737	106033582	TCONS_00010403	1000	-	106033582	106033582	0	2	887,122,	0,13723,
chr1	106073061	106074500	TCONS_00010404	1000	-	106074500	106074500	0	1	1439,	0,
chr1	106223343	106225424	TCONS_00010405	1000	-	106225424	106225424	0	1	2081,	0,
chr1	106225503	106236628	TCONS_00010406	1000	-	106236628	106236628	0	3	131,119,1351,	0,3280,9774,
chr1	106237598	106238929	TCONS_00010407	1000	-	106238929	106238929	0	1	1331,	0,
chr1	106285925	106286913	TCONS_00015363	1000	.	106286913	106286913	0	1	988,	0,
chr1	106383118	106384145	TCONS_00015366	1000	.	106384145	106384145	0	1	1027,	0,
chr1	106611318	106614293	TCONS_00003448	1000	+	106614293	106614293	0	2	61,549,	0,2426,
chr1	106770584	106770885	TCONS_00015369	1000	.	106770885	106770885	0	1	301,	0,
chr1	107215925	107233573	TCONS_00010444	1000	-	107233573	107233573	0	2	11200,67,	0,17581,
chr1	107240867	107241252	TCONS_00015374	1000	.	107241252	107241252	0	1	385,	0,
chr1	107262043	107267320	TCONS_00015380	1000	.	107267320	107267320	0	1	5277,	0,
chr1	107277561	107279226	TCONS_00015384	1000	.	107279226	107279226	0	1	1665,	0,
chr1	107285080	107331578	TCONS_00010448	1000	-	107331578	107331578	0	3	2923,226,34,	0,43715,46464,
chr1	107997538	108000877	TCONS_00003524	1000	+	108000877	108000877	0	1	3339,	0,
chr1	108008393	108009326	TCONS_00003525	1000	+	108009326	108009326	0	1	933,	0,
chr1	108185333	108186119	TCONS_00003553	1000	+	108186119	108186119	0	1	786,	0,
chr1	108302170	108302835	TCONS_00015395	1000	.	108302835	108302835	0	1	665,	0,
chr1	108304812	108305353	TCONS_00015396	1000	.	108305353	108305353	0	1	541,	0,
chr1	108306418	108307155	TCONS_00015398	1000	.	108307155	108307155	0	1	737,	0,
chr1	108308960	108309937	TCONS_00015399	1000	.	108309937	108309937	0	1	977,	0,
chr1	108336117	108336377	TCONS_00015400	1000	.	108336377	108336377	0	1	260,	0,
chr1	108476943	108479452	TCONS_00010505	1000	-	108479452	108479452	0	2	1008,174,	0,2335,
chr1	108999097	109000308	TCONS_00003561	1000	+	109000308	109000308	0	1	1211,	0,
chr1	109381357	109382318	TCONS_00015406	1000	.	109382318	109382318	0	1	961,	0,
chr1	109417913	109418858	TCONS_00015409	1000	.	109418858	109418858	0	1	945,	0,
chr1	109624587	109625433	TCONS_00010563	1000	-	109625433	109625433	0	1	846,	0,
chr1	109868808	109871086	TCONS_00003571	1000	+	109871086	109871086	0	2	43,1151,	0,1127,
chr1	109892260	109895183	TCONS_00003573	1000	+	109895183	109895183	0	1	2923,	0,
chr1	109970654	109971533	TCONS_00003576	1000	+	109971533	109971533	0	1	879,	0,
chr1	110587126	110652704	TCONS_00003614	1000	+	110652704	110652704	0	7	106,116,129,74,128,132,144,	0,303,4550,7295,7536,20754,65434,
chr1	111356758	111358820	TCONS_00003618	1000	+	111358820	111358820	0	2	569,8,	0,2054,
chr1	111356758	111357413	TCONS_00010591	1000	-	111357413	111357413	0	1	655,	0,
chr1	111790048	111790474	TCONS_00015419	1000	.	111790474	111790474	0	1	426,	0,
chr1	112459615	112460091	TCONS_00003626	1000	+	112460091	112460091	0	1	476,	0,
chr1	112507869	112508618	TCONS_00015426	1000	.	112508618	112508618	0	1	749,	0,
chr1	112534880	112536983	TCONS_00003637	1000	+	112536983	112536983	0	1	2103,	0,
chr1	112601364	112603654	TCONS_00003639	1000	+	112603654	112603654	0	1	2290,	0,
chr1	112619928	112620707	TCONS_00015427	1000	.	112620707	112620707	0	1	779,	0,
chr1	112621744	112622642	TCONS_00003641	1000	+	112622642	112622642	0	1	898,	0,
chr1	112626528	112626775	TCONS_00003642	1000	+	112626775	112626775	0	1	247,	0,
chr1	112636306	112636688	TCONS_00003643	1000	+	112636688	112636688	0	1	382,	0,
chr1	112656457	112656941	TCONS_00015428	1000	.	112656941	112656941	0	1	484,	0,
chr1	113212508	113213867	TCONS_00010598	1000	-	113213867	113213867	0	1	1359,	0,
chr1	113237018	113238658	TCONS_00010602	1000	-	113238658	113238658	0	1	1640,	0,
chr1	113240525	113242553	TCONS_00010603	1000	-	113242553	113242553	0	1	2028,	0,
chr1	114133981	114134257	TCONS_00015435	1000	.	114134257	114134257	0	1	276,	0,
chr1	114220519	114222981	TCONS_00015437	1000	.	114222981	114222981	0	1	2462,	0,
chr1	114223728	114227954	TCONS_00010658	1000	-	114227954	114227954	0	1	4226,	0,
chr1	114235292	114239581	TCONS_00010659	1000	-	114239581	114239581	0	1	4289,	0,
chr1	114239692	114240008	TCONS_00015439	1000	.	114240008	114240008	0	1	316,	0,
chr1	114242957	114243493	TCONS_00010660	1000	-	114243493	114243493	0	1	536,	0,
chr1	114244161	114276186	TCONS_00003656	1000	+	114276186	114276186	0	4	418,1478,305,11703,	0,10142,12503,20322,
chr1	114244291	114248337	TCONS_00003663	1000	+	114248337	114248337	0	2	288,885,	0,3161,
chr1	114249681	114256205	TCONS_00003671	1000	+	114256205	114256205	0	2	2598,1902,	0,4622,
chr1	114257124	114276186	TCONS_00003679	1000	+	114276186	114276186	0	2	2758,16212,	0,2850,
chr1	114281537	114282126	TCONS_00015442	1000	.	114282126	114282126	0	1	589,	0,
chr1	114363280	114363564	TCONS_00015445	1000	.	114363564	114363564	0	1	284,	0,
chr1	114538191	114538566	TCONS_00015448	1000	.	114538566	114538566	0	1	375,	0,
chr1	114681916	114684227	TCONS_00003683	1000	+	114684227	114684227	0	1	2311,	0,
chr1	114694163	114694767	TCONS_00015450	1000	.	114694767	114694767	0	1	604,	0,
chr1	114706238	114706823	TCONS_00015453	1000	.	114706823	114706823	0	1	585,	0,
chr1	114759406	114760001	TCONS_00015459	1000	.	114760001	114760001	0	1	595,	0,
chr1	114760612	114761814	TCONS_00015460	1000	.	114761814	114761814	0	1	1202,	0,
chr1	114763039	114764532	TCONS_00015461	1000	.	114764532	114764532	0	1	1493,	0,
chr1	115280013	115280638	TCONS_00015465	1000	.	115280638	115280638	0	1	625,	0,
chr1	115294636	115296201	TCONS_00015466	1000	.	115296201	115296201	0	1	1565,	0,
chr1	115296815	115298875	TCONS_00015467	1000	.	115298875	115298875	0	1	2060,	0,
chr1	115471940	115472560	TCONS_00015469	1000	.	115472560	115472560	0	1	620,	0,
chr1	115474318	115477770	TCONS_00010717	1000	-	115477770	115477770	0	3	149,156,44,	0,3149,3408,
chr1	115507905	115509561	TCONS_00015470	1000	.	115509561	115509561	0	1	1656,	0,
chr1	115513012	115514961	TCONS_00015471	1000	.	115514961	115514961	0	1	1949,	0,
chr1	115589047	115592124	TCONS_00015473	1000	.	115592124	115592124	0	1	3077,	0,
chr1	115770205	115772068	TCONS_00003709	1000	+	115772068	115772068	0	1	1863,	0,
chr1	115814474	115815277	TCONS_00010756	1000	-	115815277	115815277	0	1	803,	0,
chr1	115829395	115850982	TCONS_00003716	1000	+	115850982	115850982	0	4	1990,145,110,1266,	0,3860,6864,20321,
chr1	115829395	115850982	TCONS_00003717	1000	+	115850982	115850982	0	4	1990,75,110,1266,	0,3860,6864,20321,
chr1	115836265	115837995	TCONS_00003718	1000	+	115837995	115837995	0	2	104,831,	0,899,
chr1	116103493	116104238	TCONS_00010762	1000	-	116104238	116104238	0	1	745,	0,
chr1	116185795	116186382	TCONS_00015480	1000	.	116186382	116186382	0	1	587,	0,
chr1	116192755	116193471	TCONS_00015481	1000	.	116193471	116193471	0	1	716,	0,
chr1	116271925	116272551	TCONS_00015484	1000	.	116272551	116272551	0	1	626,	0,
chr1	116275974	116277755	TCONS_00015485	1000	.	116277755	116277755	0	1	1781,	0,
chr1	116279041	116279643	TCONS_00015486	1000	.	116279643	116279643	0	1	602,	0,
chr1	116284510	116284948	TCONS_00015489	1000	.	116284948	116284948	0	1	438,	0,
chr1	116322522	116323299	TCONS_00015490	1000	.	116323299	116323299	0	1	777,	0,
chr1	116567025	116568440	TCONS_00003755	1000	+	116568440	116568440	0	1	1415,	0,
chr1	116792961	116800508	TCONS_00010786	1000	-	116800508	116800508	0	1	7547,	0,
chr1	117376358	117377222	TCONS_00015493	1000	.	117377222	117377222	0	1	864,	0,
chr1	117381106	117382598	TCONS_00015495	1000	.	117382598	117382598	0	1	1492,	0,
chr1	117387465	117388358	TCONS_00015496	1000	.	117388358	117388358	0	1	893,	0,
chr1	117414622	117415581	TCONS_00015501	1000	.	117415581	117415581	0	1	959,	0,
chr1	117512771	117513218	TCONS_00015504	1000	.	117513218	117513218	0	1	447,	0,
chr1	117521301	117522092	TCONS_00015507	1000	.	117522092	117522092	0	1	791,	0,
chr1	117528429	117530396	TCONS_00015508	1000	.	117530396	117530396	0	1	1967,	0,
chr1	117530475	117531620	TCONS_00015509	1000	.	117531620	117531620	0	1	1145,	0,
chr1	117867787	117873326	TCONS_00003791	1000	+	117873326	117873326	0	2	3135,1150,	0,4389,
chr1	117951568	117951860	TCONS_00015514	1000	.	117951860	117951860	0	1	292,	0,
chr1	118250692	118251681	TCONS_00010860	1000	-	118251681	118251681	0	1	989,	0,
chr1	118341891	118342402	TCONS_00015516	1000	.	118342402	118342402	0	1	511,	0,
chr1	118343209	118344483	TCONS_00015517	1000	.	118344483	118344483	0	1	1274,	0,
chr1	118347912	118350733	TCONS_00015518	1000	.	118350733	118350733	0	1	2821,	0,
chr1	118406458	118407356	TCONS_00015520	1000	.	118407356	118407356	0	1	898,	0,
chr1	118499414	118500018	TCONS_00015524	1000	.	118500018	118500018	0	1	604,	0,
chr1	118605147	118624135	TCONS_00003880	1000	+	118624135	118624135	0	3	529,116,536,	0,15832,18452,
chr1	118605147	118624135	TCONS_00003881	1000	+	118624135	118624135	0	3	554,116,1983,	0,15832,17005,
chr1	118608002	118624135	TCONS_00003883	1000	+	118624135	118624135	0	3	474,116,840,	0,12977,15293,
chr1	118616228	118624135	TCONS_00003885	1000	+	118624135	118624135	0	3	400,116,1983,	0,4751,5924,
chr1	118619601	118624135	TCONS_00003889	1000	+	118624135	118624135	0	2	1494,536,	0,3998,
chr1	118625415	118632772	TCONS_00003893	1000	+	118632772	118632772	0	1	7357,	0,
chr1	118633306	118635109	TCONS_00015526	1000	.	118635109	118635109	0	1	1803,	0,
chr1	118649394	118649924	TCONS_00015527	1000	.	118649924	118649924	0	1	530,	0,
chr1	118733805	118734504	TCONS_00010878	1000	-	118734504	118734504	0	1	699,	0,
chr1	118753228	118754011	TCONS_00015529	1000	.	118754011	118754011	0	1	783,	0,
chr1	118762680	118763105	TCONS_00015530	1000	.	118763105	118763105	0	1	425,	0,
chr1	118882248	118883253	TCONS_00015534	1000	.	118883253	118883253	0	1	1005,	0,
chr1	118883585	118884425	TCONS_00015535	1000	.	118884425	118884425	0	1	840,	0,
chr1	118978406	118979372	TCONS_00015538	1000	.	118979372	118979372	0	1	966,	0,
chr1	119033973	119034708	TCONS_00015542	1000	.	119034708	119034708	0	1	735,	0,
chr1	119122230	119129151	TCONS_00010921	1000	-	119129151	119129151	0	2	5552,756,	0,6165,
chr1	119197048	119197793	TCONS_00015545	1000	.	119197793	119197793	0	1	745,	0,
chr1	119224626	119228447	TCONS_00010931	1000	-	119228447	119228447	0	4	2600,54,168,66,	0,2995,3426,3755,
chr1	119224626	119229269	TCONS_00010933	1000	-	119229269	119229269	0	4	2600,54,168,803,	0,2995,3426,3840,
chr1	119224626	119229269	TCONS_00010935	1000	-	119229269	119229269	0	4	2773,54,168,803,	0,2995,3426,3840,
chr1	119338257	119338868	TCONS_00015547	1000	.	119338868	119338868	0	1	611,	0,
chr1	119783536	119784091	TCONS_00015553	1000	.	119784091	119784091	0	1	555,	0,
chr1	119786961	119787827	TCONS_00010960	1000	-	119787827	119787827	0	2	548,81,	0,785,
chr1	119835663	119836714	TCONS_00015557	1000	.	119836714	119836714	0	1	1051,	0,
chr1	119838475	119839372	TCONS_00015559	1000	.	119839372	119839372	0	1	897,	0,
chr1	119982024	119984505	TCONS_00010976	1000	-	119984505	119984505	0	2	674,8,	0,2473,
chr1	120560089	120561499	TCONS_00015585	1000	.	120561499	120561499	0	1	1410,	0,
chr1	120566428	120591619	TCONS_00003997	1000	+	120591619	120591619	0	4	99,166,88,770,	0,4466,22771,24421,
chr1	120601205	120601688	TCONS_00015593	1000	.	120601688	120601688	0	1	483,	0,
chr1	120666795	120667529	TCONS_00015604	1000	.	120667529	120667529	0	1	734,	0,
chr1	120669096	120669853	TCONS_00015605	1000	.	120669853	120669853	0	1	757,	0,
chr1	120966118	120969267	TCONS_00011034	1000	-	120969267	120969267	0	2	1843,1070,	0,2079,
chr1	121015923	121016377	TCONS_00015607	1000	.	121016377	121016377	0	1	454,	0,
chr1	121051609	121055429	TCONS_00015614	1000	.	121055429	121055429	0	1	3820,	0,
chr1	121156484	121156847	TCONS_00015615	1000	.	121156847	121156847	0	1	363,	0,
chr1	121496434	121498769	TCONS_00004094	1000	+	121498769	121498769	0	3	847,75,99,	0,1488,2236,
chr1	121500035	121502988	TCONS_00015618	1000	.	121502988	121502988	0	1	2953,	0,
chr1	121503082	121503464	TCONS_00015619	1000	.	121503464	121503464	0	1	382,	0,
chr1	121962380	121969292	TCONS_00011054	1000	-	121969292	121969292	0	2	4912,57,	0,6855,
chr1	122244114	122253233	TCONS_00004096	1000	+	122253233	122253233	0	4	150,94,147,1688,	0,4971,7174,7431,
chr1	122244163	122253233	TCONS_00004097	1000	+	122253233	122253233	0	3	125,147,1688,	0,7125,7382,
chr1	122244163	122253233	TCONS_00004098	1000	+	122253233	122253233	0	3	101,143,1688,	0,7125,7382,
chr1	122244180	122253233	TCONS_00004099	1000	+	122253233	122253233	0	4	84,107,147,1688,	0,4905,7108,7365,
chr1	122244531	122253233	TCONS_00004100	1000	+	122253233	122253233	0	4	325,107,147,1688,	0,4554,6757,7014,
chr1	122247922	122253233	TCONS_00004102	1000	+	122253233	122253233	0	3	124,147,1688,	0,3366,3623,
chr1	122459586	122461591	TCONS_00015625	1000	.	122461591	122461591	0	1	2005,	0,
chr1	122742554	122752239	TCONS_00004118	1000	+	122752239	122752239	0	3	47,172,418,	0,7789,9267,
chr1	122984608	122988415	TCONS_00015636	1000	.	122988415	122988415	0	1	3807,	0,
chr1	123000910	123001848	TCONS_00004142	1000	+	123001848	123001848	0	2	96,560,	0,378,
chr1	123030700	123032096	TCONS_00015650	1000	.	123032096	123032096	0	1	1396,	0,
chr1	123035584	123037202	TCONS_00015653	1000	.	123037202	123037202	0	1	1618,	0,
chr1	123073711	123074324	TCONS_00015661	1000	.	123074324	123074324	0	1	613,	0,
chr1	123091296	123093208	TCONS_00015662	1000	.	123093208	123093208	0	1	1912,	0,
chr1	123096673	123097827	TCONS_00015663	1000	.	123097827	123097827	0	1	1154,	0,
chr1	123099885	123122364	TCONS_00004144	1000	+	123122364	123122364	0	3	508,124,953,	0,15385,21526,
chr1	123178924	123179660	TCONS_00015672	1000	.	123179660	123179660	0	1	736,	0,
chr1	123456268	123457666	TCONS_00015693	1000	.	123457666	123457666	0	1	1398,	0,
chr1	123461819	123463608	TCONS_00015695	1000	.	123463608	123463608	0	1	1789,	0,
chr1	123464486	123465574	TCONS_00015696	1000	.	123465574	123465574	0	1	1088,	0,
chr1	123604871	123605537	TCONS_00015701	1000	.	123605537	123605537	0	1	666,	0,
chr1	123680856	123681374	TCONS_00011090	1000	-	123681374	123681374	0	1	518,	0,
chr1	123691540	123692812	TCONS_00011091	1000	-	123692812	123692812	0	1	1272,	0,
chr1	123705050	123705528	TCONS_00011094	1000	-	123705528	123705528	0	1	478,	0,
chr1	123710239	123711682	TCONS_00011095	1000	-	123711682	123711682	0	1	1443,	0,
chr1	123761797	123773231	TCONS_00011096	1000	-	123773231	123773231	0	1	11434,	0,
chr1	123774359	123775016	TCONS_00004148	1000	+	123775016	123775016	0	1	657,	0,
chr1	123913748	123919036	TCONS_00011101	1000	-	123919036	123919036	0	2	733,114,	0,5174,
chr1	123931256	123934350	TCONS_00004149	1000	+	123934350	123934350	0	2	384,761,	0,2333,
chr1	123931277	123935449	TCONS_00004150	1000	+	123935449	123935449	0	3	363,74,389,	0,2312,3783,
chr1	123936973	123937888	TCONS_00015706	1000	.	123937888	123937888	0	1	915,	0,
chr1	123956567	123957766	TCONS_00011102	1000	-	123957766	123957766	0	1	1199,	0,
chr1	124013974	124029061	TCONS_00004151	1000	+	124029061	124029061	0	2	58,1489,	0,13598,
chr1	124020383	124029061	TCONS_00004152	1000	+	124029061	124029061	0	2	2149,1489,	0,7189,
chr1	124029385	124031660	TCONS_00004155	1000	+	124031660	124031660	0	1	2275,	0,
chr1	124096738	124101681	TCONS_00011103	1000	-	124101681	124101681	0	1	4943,	0,
chr1	124587820	124597023	TCONS_00004169	1000	+	124597023	124597023	0	3	1340,65,544,	0,2612,8659,
chr1	124587820	124597023	TCONS_00004170	1000	+	124597023	124597023	0	3	1717,65,544,	0,2612,8659,
chr1	124594212	124597023	TCONS_00004171	1000	+	124597023	124597023	0	2	651,544,	0,2267,
chr1	124607627	124609408	TCONS_00015712	1000	.	124609408	124609408	0	1	1781,	0,
chr1	124661697	124662208	TCONS_00011131	1000	-	124662208	124662208	0	1	511,	0,
chr1	124834491	124835356	TCONS_00004179	1000	+	124835356	124835356	0	1	865,	0,
chr1	125208658	125209771	TCONS_00011165	1000	-	125209771	125209771	0	1	1113,	0,
chr1	125209890	125213654	TCONS_00011167	1000	-	125213654	125213654	0	2	3122,272,	0,3492,
chr1	125209890	125217441	TCONS_00011168	1000	-	125217441	125217441	0	2	3122,619,	0,6932,
chr1	125209890	125217448	TCONS_00011169	1000	-	125217448	125217448	0	2	3122,343,	0,7215,
chr1	125283664	125284154	TCONS_00015730	1000	.	125284154	125284154	0	1	490,	0,
chr1	125352632	125353532	TCONS_00004183	1000	+	125353532	125353532	0	1	900,	0,
chr1	125462881	125467591	TCONS_00004186	1000	+	125467591	125467591	0	2	194,3046,	0,1664,
chr1	125794218	125795193	TCONS_00015738	1000	.	125795193	125795193	0	1	975,	0,
chr1	126102216	126131017	TCONS_00004201	1000	+	126131017	126131017	0	2	9421,18732,	0,10069,
chr1	126102535	126107522	TCONS_00011199	1000	-	126107522	126107522	0	1	4987,	0,
chr1	126239777	126244272	TCONS_00004206	1000	+	126244272	126244272	0	2	2400,1880,	0,2615,
chr1	126638484	126639407	TCONS_00011212	1000	-	126639407	126639407	0	1	923,	0,
chr1	126651055	126656013	TCONS_00004245	1000	+	126656013	126656013	0	1	4958,	0,
chr1	126796737	126797163	TCONS_00015758	1000	.	126797163	126797163	0	1	426,	0,
chr1	126876277	126877051	TCONS_00015759	1000	.	126877051	126877051	0	1	774,	0,
chr1	126972855	126973419	TCONS_00015763	1000	.	126973419	126973419	0	1	564,	0,
chr1	127009967	127010466	TCONS_00015764	1000	.	127010466	127010466	0	1	499,	0,
chr1	127059361	127060077	TCONS_00015766	1000	.	127060077	127060077	0	1	716,	0,
chr1	127067783	127073107	TCONS_00011222	1000	-	127073107	127073107	0	2	1123,272,	0,5052,
chr1	127343967	127344607	TCONS_00011227	1000	-	127344607	127344607	0	1	640,	0,
chr1	127366156	127366659	TCONS_00015771	1000	.	127366659	127366659	0	1	503,	0,
chr1	127429232	127429620	TCONS_00015773	1000	.	127429620	127429620	0	1	388,	0,
chr1	127463811	127466056	TCONS_00011240	1000	-	127466056	127466056	0	1	2245,	0,
chr1	127475625	127476085	TCONS_00015777	1000	.	127476085	127476085	0	1	460,	0,
chr1	127507847	127508632	TCONS_00015780	1000	.	127508632	127508632	0	1	785,	0,
chr1	127551545	127552291	TCONS_00015788	1000	.	127552291	127552291	0	1	746,	0,
chr1	128325256	128325676	TCONS_00015795	1000	.	128325676	128325676	0	1	420,	0,
chr1	128653475	128653919	TCONS_00015796	1000	.	128653919	128653919	0	1	444,	0,
chr1	128654141	128654669	TCONS_00015797	1000	.	128654669	128654669	0	1	528,	0,
chr1	128655187	128657138	TCONS_00004440	1000	+	128657138	128657138	0	1	1951,	0,
chr1	128700017	128708653	TCONS_00011303	1000	-	128708653	128708653	0	3	789,1421,140,	0,6626,8496,
chr1	128706097	128708653	TCONS_00011304	1000	-	128708653	128708653	0	2	1967,140,	0,2416,
chr1	128718549	128719429	TCONS_00011306	1000	-	128719429	128719429	0	1	880,	0,
chr1	128796950	128798773	TCONS_00011309	1000	-	128798773	128798773	0	1	1823,	0,
chr1	128963020	128969340	TCONS_00004448	1000	+	128969340	128969340	0	2	2644,1650,	0,4670,
chr1	128975482	128976000	TCONS_00015806	1000	.	128976000	128976000	0	1	518,	0,
chr1	128990688	128991097	TCONS_00015807	1000	.	128991097	128991097	0	1	409,	0,
chr1	129002412	129004625	TCONS_00015811	1000	.	129004625	129004625	0	1	2213,	0,
chr1	129013054	129014440	TCONS_00015814	1000	.	129014440	129014440	0	1	1386,	0,
chr1	129053189	129054141	TCONS_00015817	1000	.	129054141	129054141	0	1	952,	0,
chr1	129103678	129104001	TCONS_00015822	1000	.	129104001	129104001	0	1	323,	0,
chr1	129109365	129110053	TCONS_00015823	1000	.	129110053	129110053	0	1	688,	0,
chr1	129157869	129159115	TCONS_00015826	1000	.	129159115	129159115	0	1	1246,	0,
chr1	129180953	129181672	TCONS_00015829	1000	.	129181672	129181672	0	1	719,	0,
chr1	129185217	129185848	TCONS_00015831	1000	.	129185848	129185848	0	1	631,	0,
chr1	129186181	129187788	TCONS_00015832	1000	.	129187788	129187788	0	1	1607,	0,
chr1	129196566	129197060	TCONS_00015833	1000	.	129197060	129197060	0	1	494,	0,
chr1	129197499	129198246	TCONS_00015834	1000	.	129198246	129198246	0	1	747,	0,
chr1	129199711	129201317	TCONS_00004449	1000	+	129201317	129201317	0	2	1200,91,	0,1515,
chr1	129201877	129202440	TCONS_00015835	1000	.	129202440	129202440	0	1	563,	0,
chr1	129646158	129649889	TCONS_00004450	1000	+	129649889	129649889	0	1	3731,	0,
chr1	129650127	129650966	TCONS_00015839	1000	.	129650966	129650966	0	1	839,	0,
chr1	129653862	129655537	TCONS_00015840	1000	.	129655537	129655537	0	1	1675,	0,
chr1	129657846	129658592	TCONS_00015841	1000	.	129658592	129658592	0	1	746,	0,
chr1	129664661	129665270	TCONS_00015842	1000	.	129665270	129665270	0	1	609,	0,
chr1	129730795	129731157	TCONS_00015843	1000	.	129731157	129731157	0	1	362,	0,
chr1	129812193	129812599	TCONS_00015844	1000	.	129812599	129812599	0	1	406,	0,
chr1	129897204	129899063	TCONS_00011363	1000	-	129899063	129899063	0	1	1859,	0,
chr1	129900217	129900750	TCONS_00011364	1000	-	129900750	129900750	0	2	307,96,	0,437,
chr1	129906895	129907793	TCONS_00011365	1000	-	129907793	129907793	0	1	898,	0,
chr1	130086337	130088990	TCONS_00015849	1000	.	130088990	130088990	0	1	2653,	0,
chr1	130090835	130091810	TCONS_00015850	1000	.	130091810	130091810	0	1	975,	0,
chr1	130635516	130646697	TCONS_00004476	1000	+	130646697	130646697	0	2	5622,4551,	0,6630,
chr1	130641889	130646697	TCONS_00004479	1000	+	130646697	130646697	0	3	329,76,4060,	0,562,748,
chr1	130641889	130646697	TCONS_00004480	1000	+	130646697	130646697	0	2	638,4060,	0,748,
chr1	131173418	131176762	TCONS_00011366	1000	-	131176762	131176762	0	2	670,99,	0,3245,
chr1	131173418	131176889	TCONS_00011367	1000	-	131176889	131176889	0	2	855,1888,	0,1583,
chr1	131173418	131180124	TCONS_00011370	1000	-	131180124	131180124	0	4	670,211,171,254,	0,3475,3784,6452,
chr1	131174781	131176901	TCONS_00011373	1000	-	131176901	131176901	0	2	323,238,	0,1882,
chr1	131408732	131410719	TCONS_00004552	1000	+	131410719	131410719	0	2	337,483,	0,1504,
chr1	131411199	131412250	TCONS_00015861	1000	.	131412250	131412250	0	1	1051,	0,
chr1	131473947	131475502	TCONS_00015866	1000	.	131475502	131475502	0	1	1555,	0,
chr1	131505975	131507044	TCONS_00015873	1000	.	131507044	131507044	0	1	1069,	0,
chr1	131613501	131614390	TCONS_00015895	1000	.	131614390	131614390	0	1	889,	0,
chr1	131621352	131622577	TCONS_00015897	1000	.	131622577	131622577	0	1	1225,	0,
chr1	131665597	131666351	TCONS_00015900	1000	.	131666351	131666351	0	1	754,	0,
chr1	131707299	131708421	TCONS_00015903	1000	.	131708421	131708421	0	1	1122,	0,
chr1	131742637	131743291	TCONS_00015904	1000	.	131743291	131743291	0	1	654,	0,
chr1	131782174	131792212	TCONS_00004568	1000	+	131792212	131792212	0	2	4729,3031,	0,7007,
chr1	131875341	131896612	TCONS_00004580	1000	+	131896612	131896612	0	3	8420,312,3619,	0,9291,17652,
chr1	131885296	131886584	TCONS_00004582	1000	+	131886584	131886584	0	1	1288,	0,
chr1	131885356	132015438	TCONS_00011375	1000	-	132015438	132015438	0	8	968,797,300,193,70,130,35,74,	0,34249,36480,41586,65895,79137,129123,130008,
chr1	131917404	131919118	TCONS_00004583	1000	+	131919118	131919118	0	2	1081,174,	0,1540,
chr1	131920541	132015458	TCONS_00011376	1000	-	132015458	132015458	0	5	1595,193,70,130,94,	0,6401,30710,43952,94823,
chr1	131963392	132015458	TCONS_00011377	1000	-	132015458	132015458	0	2	1231,94,	0,51972,
chr1	131963392	132015458	TCONS_00011378	1000	-	132015458	132015458	0	3	1231,35,94,	0,51087,51972,
chr1	132095495	132101562	TCONS_00015910	1000	.	132101562	132101562	0	1	6067,	0,
chr1	132103273	132105427	TCONS_00004604	1000	+	132105427	132105427	0	2	252,362,	0,1792,
chr1	132117908	132118529	TCONS_00015912	1000	.	132118529	132118529	0	1	621,	0,
chr1	132123148	132124390	TCONS_00015913	1000	.	132124390	132124390	0	1	1242,	0,
chr1	132133966	132134670	TCONS_00015917	1000	.	132134670	132134670	0	1	704,	0,
chr1	132153859	132154416	TCONS_00015921	1000	.	132154416	132154416	0	1	557,	0,
chr1	132275060	132277733	TCONS_00011383	1000	-	132277733	132277733	0	2	1005,162,	0,2511,
chr1	132946957	132949380	TCONS_00015937	1000	.	132949380	132949380	0	1	2423,	0,
chr1	132969605	132970509	TCONS_00015944	1000	.	132970509	132970509	0	1	904,	0,
chr1	133006718	133008443	TCONS_00004676	1000	+	133008443	133008443	0	2	457,189,	0,1536,
chr1	133013116	133013734	TCONS_00015952	1000	.	133013734	133013734	0	1	618,	0,
chr1	133015572	133016390	TCONS_00015953	1000	.	133016390	133016390	0	1	818,	0,
chr1	133330871	133332066	TCONS_00011426	1000	-	133332066	133332066	0	1	1195,	0,
chr1	133532348	133533062	TCONS_00015980	1000	.	133533062	133533062	0	1	714,	0,
chr1	133563402	133563802	TCONS_00015987	1000	.	133563802	133563802	0	1	400,	0,
chr1	133577350	133585359	TCONS_00011428	1000	-	133585359	133585359	0	2	795,2736,	0,5273,
chr1	133597488	133602167	TCONS_00015996	1000	.	133602167	133602167	0	1	4679,	0,
chr1	133617548	133619605	TCONS_00015999	1000	.	133619605	133619605	0	1	2057,	0,
chr1	133745773	133746551	TCONS_00016001	1000	.	133746551	133746551	0	1	778,	0,
chr1	133752574	133753948	TCONS_00016003	1000	.	133753948	133753948	0	1	1374,	0,
chr1	133769616	133772235	TCONS_00016005	1000	.	133772235	133772235	0	1	2619,	0,
chr1	134352484	134361078	TCONS_00004690	1000	+	134361078	134361078	0	2	1612,4657,	0,3937,
chr1	134372514	134373635	TCONS_00004692	1000	+	134373635	134373635	0	1	1121,	0,
chr1	134670289	134671575	TCONS_00016023	1000	.	134671575	134671575	0	1	1286,	0,
chr1	134688598	134691165	TCONS_00004721	1000	+	134691165	134691165	0	3	188,109,1307,	0,591,1260,
chr1	134693338	134693998	TCONS_00016026	1000	.	134693998	134693998	0	1	660,	0,
chr1	134701802	134705106	TCONS_00016028	1000	.	134705106	134705106	0	1	3304,	0,
chr1	134728465	134729945	TCONS_00016032	1000	.	134729945	134729945	0	1	1480,	0,
chr1	134885953	134886583	TCONS_00016035	1000	.	134886583	134886583	0	1	630,	0,
chr1	135112775	135115847	TCONS_00016040	1000	.	135115847	135115847	0	1	3072,	0,
chr1	135121339	135122664	TCONS_00016041	1000	.	135122664	135122664	0	1	1325,	0,
chr1	135124156	135127234	TCONS_00016042	1000	.	135127234	135127234	0	1	3078,	0,
chr1	135130577	135132345	TCONS_00016044	1000	.	135132345	135132345	0	1	1768,	0,
chr1	135136085	135136961	TCONS_00016045	1000	.	135136961	135136961	0	1	876,	0,
chr1	135137069	135138438	TCONS_00016046	1000	.	135138438	135138438	0	1	1369,	0,
chr1	135512422	135513225	TCONS_00011474	1000	-	135513225	135513225	0	1	803,	0,
chr1	135808513	135810198	TCONS_00016061	1000	.	135810198	135810198	0	1	1685,	0,
chr1	135811327	135811966	TCONS_00016062	1000	.	135811966	135811966	0	1	639,	0,
chr1	135817758	135818280	TCONS_00016063	1000	.	135818280	135818280	0	1	522,	0,
chr1	135825657	135826956	TCONS_00016067	1000	.	135826956	135826956	0	1	1299,	0,
chr1	135857350	135859924	TCONS_00016071	1000	.	135859924	135859924	0	1	2574,	0,
chr1	135883741	135884468	TCONS_00016074	1000	.	135884468	135884468	0	1	727,	0,
chr1	135890469	135891095	TCONS_00016075	1000	.	135891095	135891095	0	1	626,	0,
chr1	135897711	135898235	TCONS_00016077	1000	.	135898235	135898235	0	1	524,	0,
chr1	136049241	136049907	TCONS_00016081	1000	.	136049907	136049907	0	1	666,	0,
chr1	136132167	136133070	TCONS_00016085	1000	.	136133070	136133070	0	1	903,	0,
chr1	136224399	136225979	TCONS_00011485	1000	-	136225979	136225979	0	2	85,316,	0,1264,
chr1	136853714	136854681	TCONS_00016091	1000	.	136854681	136854681	0	1	967,	0,
chr1	136856638	136857390	TCONS_00016093	1000	.	136857390	136857390	0	1	752,	0,
chr1	136862100	136862982	TCONS_00016095	1000	.	136862982	136862982	0	1	882,	0,
chr1	136864609	136864935	TCONS_00016096	1000	.	136864935	136864935	0	1	326,	0,
chr1	136881570	136967731	TCONS_00011546	1000	-	136967731	136967731	0	5	207,144,167,85,112,	0,294,7641,84536,86049,
chr1	136886904	136927030	TCONS_00011547	1000	-	136927030	136927030	0	3	2474,63,2213,	0,37658,37913,
chr1	136921582	136967714	TCONS_00011550	1000	-	136967714	136967714	0	4	2836,63,85,95,	0,2980,44524,46037,
chr1	136921582	136927030	TCONS_00011549	1000	-	136927030	136927030	0	3	2836,63,2213,	0,2980,3235,
chr1	137197389	137198437	TCONS_00016139	1000	.	137198437	137198437	0	1	1048,	0,
chr1	137204426	137208745	TCONS_00016140	1000	.	137208745	137208745	0	1	4319,	0,
chr1	137211635	137213694	TCONS_00016141	1000	.	137213694	137213694	0	1	2059,	0,
chr1	137215306	137217022	TCONS_00016142	1000	.	137217022	137217022	0	1	1716,	0,
chr1	137224632	137225026	TCONS_00016144	1000	.	137225026	137225026	0	1	394,	0,
chr1	138443239	138443715	TCONS_00016182	1000	.	138443715	138443715	0	1	476,	0,
chr1	138462240	138464104	TCONS_00016183	1000	.	138464104	138464104	0	1	1864,	0,
chr1	138464635	138465666	TCONS_00016184	1000	.	138465666	138465666	0	1	1031,	0,
chr1	138466351	138467119	TCONS_00016185	1000	.	138467119	138467119	0	1	768,	0,
chr1	138478038	138481062	TCONS_00016187	1000	.	138481062	138481062	0	1	3024,	0,
chr1	138553207	138555766	TCONS_00011567	1000	-	138555766	138555766	0	1	2559,	0,
chr1	139012379	139013862	TCONS_00011590	1000	-	139013862	139013862	0	2	41,263,	0,1220,
chr1	139014354	139015045	TCONS_00016190	1000	.	139015045	139015045	0	1	691,	0,
chr1	139023569	139024691	TCONS_00016192	1000	.	139024691	139024691	0	1	1122,	0,
chr1	139081619	139082460	TCONS_00016195	1000	.	139082460	139082460	0	1	841,	0,
chr1	139811367	139832471	TCONS_00011617	1000	-	139832471	139832471	0	2	14569,3822,	0,17282,
chr1	140774045	140775272	TCONS_00016214	1000	.	140775272	140775272	0	1	1227,	0,
chr1	140883642	140884665	TCONS_00016225	1000	.	140884665	140884665	0	1	1023,	0,
chr1	141030238	141032762	TCONS_00005032	1000	+	141032762	141032762	0	2	358,376,	0,2148,
chr1	141458246	141458889	TCONS_00016239	1000	.	141458889	141458889	0	1	643,	0,
chr1	141500869	141501468	TCONS_00005067	1000	+	141501468	141501468	0	1	599,	0,
chr1	141654943	141656654	TCONS_00005094	1000	+	141656654	141656654	0	1	1711,	0,
chr1	142582544	142585641	TCONS_00011772	1000	-	142585641	142585641	0	1	3097,	0,
chr1	142585267	142588979	TCONS_00005095	1000	+	142588979	142588979	0	2	312,412,	0,3300,
chr1	143716016	143717453	TCONS_00016249	1000	.	143717453	143717453	0	1	1437,	0,
chr1	143897281	143897625	TCONS_00016252	1000	.	143897625	143897625	0	1	344,	0,
chr1	143992661	143993750	TCONS_00011791	1000	-	143993750	143993750	0	1	1089,	0,
chr1	143994452	143997200	TCONS_00011792	1000	-	143997200	143997200	0	1	2748,	0,
chr1	144047594	144048340	TCONS_00005100	1000	+	144048340	144048340	0	1	746,	0,
chr1	144083433	144089242	TCONS_00011809	1000	-	144089242	144089242	0	2	4015,651,	0,5158,
chr1	144083433	144128084	TCONS_00011810	1000	-	144128084	144128084	0	5	1996,81,171,503,46,	0,5158,18849,43712,44605,
chr1	144083433	144128088	TCONS_00011812	1000	-	144128088	144128088	0	5	4015,81,171,503,65,	0,5158,18849,43712,44590,
chr1	144088109	144128071	TCONS_00011815	1000	-	144128071	144128071	0	3	563,171,48,	0,14173,39914,
chr1	144088109	144128084	TCONS_00011816	1000	-	144128084	144128084	0	3	563,171,46,	0,14173,39929,
chr1	144128388	144129214	TCONS_00016259	1000	.	144129214	144129214	0	1	826,	0,
chr1	144156957	144157770	TCONS_00016263	1000	.	144157770	144157770	0	1	813,	0,
chr1	144230152	144234239	TCONS_00011822	1000	-	144234239	144234239	0	2	2546,265,	0,3822,
chr1	144342530	144343399	TCONS_00016266	1000	.	144343399	144343399	0	1	869,	0,
chr1	144621966	144629412	TCONS_00005146	1000	+	144629412	144629412	0	1	7446,	0,
chr1	144833855	144834161	TCONS_00005147	1000	+	144834161	144834161	0	1	306,	0,
chr1	145196535	145201781	TCONS_00011880	1000	-	145201781	145201781	0	1	5246,	0,
chr1	145352622	145352969	TCONS_00016274	1000	.	145352969	145352969	0	1	347,	0,
chr1	145354575	145355859	TCONS_00016275	1000	.	145355859	145355859	0	1	1284,	0,
chr1	145379504	145380103	TCONS_00016277	1000	.	145380103	145380103	0	1	599,	0,
chr1	145639842	145640494	TCONS_00016280	1000	.	145640494	145640494	0	1	652,	0,
chr1	145642895	145643817	TCONS_00016281	1000	.	145643817	145643817	0	1	922,	0,
chr1	145669249	145669627	TCONS_00016285	1000	.	145669627	145669627	0	1	378,	0,
chr1	145674093	145675863	TCONS_00016286	1000	.	145675863	145675863	0	1	1770,	0,
chr1	146643180	146644501	TCONS_00005358	1000	+	146644501	146644501	0	1	1321,	0,
chr1	146654461	146654937	TCONS_00011971	1000	-	146654937	146654937	0	2	186,182,	0,294,
chr1	147243182	147247297	TCONS_00005402	1000	+	147247297	147247297	0	2	199,1585,	0,2530,
chr1	147375961	147392754	TCONS_00012079	1000	-	147392754	147392754	0	5	4956,61,1186,81,151,	0,6057,7169,15100,16642,
chr1	147375961	147392827	TCONS_00012083	1000	-	147392827	147392827	0	4	820,1084,81,224,	0,7271,15100,16642,
chr1	147375961	147393700	TCONS_00012084	1000	-	147393700	147393700	0	3	8355,81,1097,	0,15100,16642,
chr1	147494863	147495562	TCONS_00016310	1000	.	147495562	147495562	0	1	699,	0,
chr1	147517142	147519160	TCONS_00012085	1000	-	147519160	147519160	0	2	542,809,	0,1209,
chr1	147726213	147726860	TCONS_00016319	1000	.	147726860	147726860	0	1	647,	0,
chr1	147730646	147731048	TCONS_00016320	1000	.	147731048	147731048	0	1	402,	0,
chr1	147889953	147890426	TCONS_00016326	1000	.	147890426	147890426	0	1	473,	0,
chr1	147899941	147900415	TCONS_00016327	1000	.	147900415	147900415	0	1	474,	0,
chr1	148009488	148010442	TCONS_00016331	1000	.	148010442	148010442	0	1	954,	0,
chr1	148119764	148120258	TCONS_00016334	1000	.	148120258	148120258	0	1	494,	0,
chr1	148406820	148407298	TCONS_00016341	1000	.	148407298	148407298	0	1	478,	0,
chr1	148603097	148604086	TCONS_00005502	1000	+	148604086	148604086	0	2	668,96,	0,893,
chr1	148885119	148885546	TCONS_00016353	1000	.	148885546	148885546	0	1	427,	0,
chr1	148940034	148940995	TCONS_00016356	1000	.	148940995	148940995	0	1	961,	0,
chr1	149838364	149839223	TCONS_00016368	1000	.	149839223	149839223	0	1	859,	0,
chr1	149839500	149839986	TCONS_00016369	1000	.	149839986	149839986	0	1	486,	0,
chr1	149850211	149850824	TCONS_00016370	1000	.	149850824	149850824	0	1	613,	0,
chr1	149852189	149852745	TCONS_00016371	1000	.	149852745	149852745	0	1	556,	0,
chr1	149855071	149868515	TCONS_00012178	1000	-	149868515	149868515	0	2	341,407,	0,13037,
chr1	149884826	149896168	TCONS_00012180	1000	-	149896168	149896168	0	2	490,37,	0,11305,
chr1	150029140	150029932	TCONS_00005535	1000	+	150029932	150029932	0	1	792,	0,
chr1	150033957	150034908	TCONS_00005536	1000	+	150034908	150034908	0	1	951,	0,
chr1	150039415	150040515	TCONS_00005537	1000	+	150040515	150040515	0	1	1100,	0,
chr1	150040955	150042436	TCONS_00005538	1000	+	150042436	150042436	0	1	1481,	0,
chr1	150049822	150070359	TCONS_00005539	1000	+	150070359	150070359	0	3	47,167,2448,	0,14696,18089,
chr1	150071428	150072178	TCONS_00005545	1000	+	150072178	150072178	0	1	750,	0,
chr1	150101027	150183852	TCONS_00005547	1000	+	150183852	150183852	0	3	113,152,2393,	0,59973,80432,
chr1	150180692	150183852	TCONS_00005551	1000	+	150183852	150183852	0	2	31,2393,	0,767,
chr1	150701199	150701799	TCONS_00016381	1000	.	150701799	150701799	0	1	600,	0,
chr1	150926474	150935142	TCONS_00012196	1000	-	150935142	150935142	0	2	813,1780,	0,6888,
chr1	150926474	150935406	TCONS_00012197	1000	-	150935406	150935406	0	2	813,113,	0,8819,
chr1	150926474	150936525	TCONS_00012198	1000	-	150936525	150936525	0	2	813,350,	0,9701,
chr1	150926474	150937024	TCONS_00012200	1000	-	150937024	150937024	0	2	813,302,	0,10248,
chr1	151141200	151147344	TCONS_00005562	1000	+	151147344	151147344	0	4	209,98,181,704,	0,639,4608,5440,
chr1	151514267	151514556	TCONS_00016389	1000	.	151514556	151514556	0	1	289,	0,
chr1	152179718	152180075	TCONS_00012216	1000	-	152180075	152180075	0	1	357,	0,
chr1	152194666	152195418	TCONS_00012217	1000	-	152195418	152195418	0	1	752,	0,
chr1	152230862	152339357	TCONS_00012221	1000	-	152339357	152339357	0	4	1023,44,245,1318,	0,71465,87116,107177,
chr1	152293822	152318842	TCONS_00012227	1000	-	152318842	152318842	0	3	1667,44,864,	0,8505,24156,
chr1	152336964	152339300	TCONS_00012236	1000	-	152339300	152339300	0	3	1242,129,460,	0,1340,1876,
chr1	152336964	152339357	TCONS_00012237	1000	-	152339357	152339357	0	2	1242,1053,	0,1340,
chr1	152339780	152341490	TCONS_00012238	1000	-	152341490	152341490	0	1	1710,	0,
chr1	152521578	152522109	TCONS_00005565	1000	+	152522109	152522109	0	1	531,	0,
chr1	152545239	152546271	TCONS_00005566	1000	+	152546271	152546271	0	1	1032,	0,
chr1	152546357	152548283	TCONS_00005567	1000	+	152548283	152548283	0	1	1926,	0,
chr1	152549604	152552136	TCONS_00005568	1000	+	152552136	152552136	0	1	2532,	0,
chr1	152562014	152588871	TCONS_00005569	1000	+	152588871	152588871	0	5	1196,130,192,63,118,	0,1344,20411,20732,26739,
chr1	152610492	152613170	TCONS_00005570	1000	+	152613170	152613170	0	1	2678,	0,
chr1	152613343	152614230	TCONS_00005571	1000	+	152614230	152614230	0	1	887,	0,
chr1	152615269	152615793	TCONS_00005572	1000	+	152615793	152615793	0	1	524,	0,
chr1	152616933	152618346	TCONS_00005573	1000	+	152618346	152618346	0	1	1413,	0,
chr1	152618435	152619717	TCONS_00005574	1000	+	152619717	152619717	0	1	1282,	0,
chr1	152636986	152637193	TCONS_00016398	1000	.	152637193	152637193	0	1	207,	0,
chr1	152642690	152656619	TCONS_00005577	1000	+	152656619	152656619	0	2	949,1225,	0,12704,
chr1	152656919	152661152	TCONS_00005584	1000	+	152661152	152661152	0	1	4233,	0,
chr1	152666465	152667681	TCONS_00005585	1000	+	152667681	152667681	0	1	1216,	0,
chr1	152668441	152669471	TCONS_00005586	1000	+	152669471	152669471	0	1	1030,	0,
chr1	152727744	152729335	TCONS_00012239	1000	-	152729335	152729335	0	1	1591,	0,
chr1	152963382	152963839	TCONS_00016400	1000	.	152963839	152963839	0	1	457,	0,
chr1	152964977	152968166	TCONS_00005598	1000	+	152968166	152968166	0	4	326,36,122,240,	0,503,2573,2949,
chr1	152981924	152983233	TCONS_00016405	1000	.	152983233	152983233	0	1	1309,	0,
chr1	153004485	153008886	TCONS_00012240	1000	-	153008886	153008886	0	3	38,868,40,	0,730,4361,
chr1	153005044	153025110	TCONS_00012241	1000	-	153025110	153025110	0	5	1039,174,2547,152,119,	0,4488,13786,19659,19947,
chr1	153005044	153025115	TCONS_00012242	1000	-	153025115	153025115	0	5	1039,174,113,152,124,	0,4488,13786,19659,19947,
chr1	153005044	153025115	TCONS_00012243	1000	-	153025115	153025115	0	3	1039,152,124,	0,19659,19947,
chr1	153005044	153025115	TCONS_00012244	1000	-	153025115	153025115	0	4	1039,113,152,124,	0,13786,19659,19947,
chr1	153022892	153025110	TCONS_00012245	1000	-	153025110	153025110	0	2	1963,119,	0,2099,
chr1	153159137	153165585	TCONS_00012246	1000	-	153165585	153165585	0	1	6448,	0,
chr1	153702042	153702994	TCONS_00016412	1000	.	153702994	153702994	0	1	952,	0,
chr1	154429745	154430345	TCONS_00016423	1000	.	154430345	154430345	0	1	600,	0,
chr1	154435950	154436429	TCONS_00016425	1000	.	154436429	154436429	0	1	479,	0,
chr1	154439393	154439814	TCONS_00016426	1000	.	154439814	154439814	0	1	421,	0,
chr1	154440010	154441544	TCONS_00012284	1000	-	154441544	154441544	0	1	1534,	0,
chr1	154445684	154446322	TCONS_00016428	1000	.	154446322	154446322	0	1	638,	0,
chr1	154458746	154460697	TCONS_00016430	1000	.	154460697	154460697	0	1	1951,	0,
chr1	154485647	154488051	TCONS_00005641	1000	+	154488051	154488051	0	1	2404,	0,
chr1	154496173	154497466	TCONS_00005642	1000	+	154497466	154497466	0	1	1293,	0,
chr1	156835474	156836743	TCONS_00012332	1000	-	156836743	156836743	0	1	1269,	0,
chr1	156836918	156837768	TCONS_00016434	1000	.	156837768	156837768	0	1	850,	0,
chr1	156966143	156966797	TCONS_00012358	1000	-	156966797	156966797	0	1	654,	0,
chr1	156983144	156983354	TCONS_00012362	1000	-	156983354	156983354	0	1	210,	0,
chr1	156985169	156986178	TCONS_00012363	1000	-	156986178	156986178	0	1	1009,	0,
chr1	157032016	157033106	TCONS_00012374	1000	-	157033106	157033106	0	1	1090,	0,
chr1	157119304	157130243	TCONS_00012379	1000	-	157130243	157130243	0	6	3031,118,77,175,223,24,	0,4307,5938,8759,10620,10915,
chr1	157137622	157138741	TCONS_00012382	1000	-	157138741	157138741	0	2	241,341,	0,778,
chr1	157249173	157251030	TCONS_00005667	1000	+	157251030	157251030	0	2	349,85,	0,1772,
chr1	157346201	157349734	TCONS_00005683	1000	+	157349734	157349734	0	2	926,1888,	0,1645,
chr1	157445032	157446223	TCONS_00016447	1000	.	157446223	157446223	0	1	1191,	0,
chr1	157597692	157598961	TCONS_00016448	1000	.	157598961	157598961	0	1	1269,	0,
chr1	157667677	157668170	TCONS_00016449	1000	.	157668170	157668170	0	1	493,	0,
chr1	157676383	157678093	TCONS_00016450	1000	.	157678093	157678093	0	1	1710,	0,
chr1	157683728	157684458	TCONS_00016451	1000	.	157684458	157684458	0	1	730,	0,
chr1	157690106	157690862	TCONS_00016452	1000	.	157690862	157690862	0	1	756,	0,
chr1	157715422	157716098	TCONS_00016454	1000	.	157716098	157716098	0	1	676,	0,
chr1	157772384	157772939	TCONS_00016458	1000	.	157772939	157772939	0	1	555,	0,
chr1	157810998	157815106	TCONS_00012417	1000	-	157815106	157815106	0	3	2643,111,468,	0,3006,3640,
chr1	157829017	157829908	TCONS_00016464	1000	.	157829908	157829908	0	1	891,	0,
chr1	157834705	157837931	TCONS_00012420	1000	-	157837931	157837931	0	2	1800,860,	0,2366,
chr1	157903915	157906404	TCONS_00016471	1000	.	157906404	157906404	0	1	2489,	0,
chr1	157912090	157916069	TCONS_00016472	1000	.	157916069	157916069	0	1	3979,	0,
chr1	157925023	157935023	TCONS_00012430	1000	-	157935023	157935023	0	2	526,1725,	0,8275,
chr1	158312831	158329044	TCONS_00005752	1000	+	158329044	158329044	0	4	598,75,112,2625,	0,1302,12440,13588,
chr1	158312831	158329044	TCONS_00005753	1000	+	158329044	158329044	0	5	598,75,167,112,2625,	0,1302,11514,12440,13588,
chr1	158312831	158329044	TCONS_00005755	1000	+	158329044	158329044	0	4	598,10379,112,2625,	0,1302,12440,13588,
chr1	158312831	158329044	TCONS_00005756	1000	+	158329044	158329044	0	4	598,10348,112,2625,	0,1257,12440,13588,
chr1	158312831	158329044	TCONS_00005757	1000	+	158329044	158329044	0	5	598,8983,167,112,2625,	0,1302,11514,12440,13588,
chr1	158324544	158329044	TCONS_00005759	1000	+	158329044	158329044	0	3	292,112,2625,	0,727,1875,
chr1	158324677	158329044	TCONS_00005760	1000	+	158329044	158329044	0	3	159,112,2643,	0,594,1724,
chr1	158329119	158330205	TCONS_00012493	1000	-	158330205	158330205	0	2	421,23,	0,1063,
chr1	158334645	158335099	TCONS_00016480	1000	.	158335099	158335099	0	1	454,	0,
chr1	158363767	158364376	TCONS_00016481	1000	.	158364376	158364376	0	1	609,	0,
chr1	158427862	158428568	TCONS_00016483	1000	.	158428568	158428568	0	1	706,	0,
chr1	158454659	158455350	TCONS_00016486	1000	.	158455350	158455350	0	1	691,	0,
chr1	159368429	159369100	TCONS_00016489	1000	.	159369100	159369100	0	1	671,	0,
chr1	159849171	159849958	TCONS_00016501	1000	.	159849958	159849958	0	1	787,	0,
chr1	160388176	160388481	TCONS_00012496	1000	-	160388481	160388481	0	1	305,	0,
chr1	160409601	160410134	TCONS_00016502	1000	.	160410134	160410134	0	1	533,	0,
chr1	160415228	160415711	TCONS_00012499	1000	-	160415711	160415711	0	1	483,	0,
chr1	160434133	160434824	TCONS_00012501	1000	-	160434824	160434824	0	1	691,	0,
chr1	160436576	160437615	TCONS_00012502	1000	-	160437615	160437615	0	1	1039,	0,
chr1	160438747	160439620	TCONS_00012503	1000	-	160439620	160439620	0	1	873,	0,
chr1	161042806	161046023	TCONS_00005811	1000	+	161046023	161046023	0	2	452,504,	0,2713,
chr1	161161914	161162438	TCONS_00016514	1000	.	161162438	161162438	0	1	524,	0,
chr1	161176989	161179803	TCONS_00016515	1000	.	161179803	161179803	0	1	2814,	0,
chr1	161191729	161193864	TCONS_00016516	1000	.	161193864	161193864	0	1	2135,	0,
chr1	161195346	161200076	TCONS_00012555	1000	-	161200076	161200076	0	2	3142,643,	0,4087,
chr1	161460566	161467273	TCONS_00012619	1000	-	161467273	161467273	0	3	4778,170,279,	0,5058,6428,
chr1	161466155	161466766	TCONS_00012620	1000	-	161466766	161466766	0	1	611,	0,
chr1	161487081	161487588	TCONS_00016520	1000	.	161487588	161487588	0	1	507,	0,
chr1	161497014	161497921	TCONS_00016522	1000	.	161497921	161497921	0	1	907,	0,
chr1	162027441	162027657	TCONS_00012666	1000	-	162027657	162027657	0	1	216,	0,
chr1	162027725	162028169	TCONS_00016528	1000	.	162028169	162028169	0	1	444,	0,
chr1	162139467	162140208	TCONS_00016530	1000	.	162140208	162140208	0	1	741,	0,
chr1	162367790	162368405	TCONS_00016535	1000	.	162368405	162368405	0	1	615,	0,
chr1	162370453	162371348	TCONS_00016536	1000	.	162371348	162371348	0	1	895,	0,
chr1	162410210	162410848	TCONS_00016543	1000	.	162410848	162410848	0	1	638,	0,
chr1	162557936	162560532	TCONS_00012735	1000	-	162560532	162560532	0	4	257,136,148,293,	0,448,1086,2303,
chr1	162928598	162932018	TCONS_00005980	1000	+	162932018	162932018	0	3	118,136,288,	0,1939,3132,
chr1	163231537	163231768	TCONS_00016547	1000	.	163231768	163231768	0	1	231,	0,
chr1	163284505	163288496	TCONS_00016557	1000	.	163288496	163288496	0	1	3991,	0,
chr1	163306098	163308023	TCONS_00016562	1000	.	163308023	163308023	0	1	1925,	0,
chr1	163721819	163722664	TCONS_00012755	1000	-	163722664	163722664	0	1	845,	0,
chr1	163833277	164015857	TCONS_00005986	1000	+	164015857	164015857	0	4	145,168,209,3306,	0,83535,178515,179274,
chr1	164440196	164440404	TCONS_00012771	1000	-	164440404	164440404	0	1	208,	0,
chr1	164806671	164835892	TCONS_00005988	1000	+	164835892	164835892	0	3	1515,122,1117,	0,26745,28104,
chr1	165263598	165462061	TCONS_00012824	1000	-	165462061	165462061	0	3	457,60,416,	0,10727,198047,
chr1	165462262	165464168	TCONS_00016622	1000	.	165464168	165464168	0	1	1906,	0,
chr1	165464603	165466001	TCONS_00016623	1000	.	165466001	165466001	0	1	1398,	0,
chr1	165471983	165473048	TCONS_00016624	1000	.	165473048	165473048	0	1	1065,	0,
chr1	165483671	165485415	TCONS_00012827	1000	-	165485415	165485415	0	2	8,964,	0,780,
chr1	165489360	165492678	TCONS_00016629	1000	.	165492678	165492678	0	1	3318,	0,
chr1	165493358	165494904	TCONS_00005990	1000	+	165494904	165494904	0	1	1546,	0,
chr1	165496851	165497283	TCONS_00016631	1000	.	165497283	165497283	0	1	432,	0,
chr1	165544912	165546147	TCONS_00016643	1000	.	165546147	165546147	0	1	1235,	0,
chr1	165548143	165550067	TCONS_00016646	1000	.	165550067	165550067	0	1	1924,	0,
chr1	165552490	165553093	TCONS_00016648	1000	.	165553093	165553093	0	1	603,	0,
chr1	165567478	165568018	TCONS_00016651	1000	.	165568018	165568018	0	1	540,	0,
chr1	165606394	165607139	TCONS_00016655	1000	.	165607139	165607139	0	1	745,	0,
chr1	165627026	165627356	TCONS_00016657	1000	.	165627356	165627356	0	1	330,	0,
chr1	165715546	165716040	TCONS_00016660	1000	.	165716040	165716040	0	1	494,	0,
chr1	165810910	165811365	TCONS_00016663	1000	.	165811365	165811365	0	1	455,	0,
chr1	165865240	165866017	TCONS_00016665	1000	.	165866017	165866017	0	1	777,	0,
chr1	166066801	166070800	TCONS_00012828	1000	-	166070800	166070800	0	1	3999,	0,
chr1	166081424	166082857	TCONS_00012830	1000	-	166082857	166082857	0	1	1433,	0,
chr1	166230723	166231444	TCONS_00012849	1000	-	166231444	166231444	0	1	721,	0,
chr1	166620642	166736116	TCONS_00012852	1000	-	166736116	166736116	0	3	3007,124,81,	0,9121,115393,
chr1	166675844	166700810	TCONS_00012855	1000	-	166700810	166700810	0	2	3736,103,	0,24863,
chr1	166675844	166727242	TCONS_00012856	1000	-	166727242	166727242	0	3	3736,87,369,	0,48761,51029,
chr1	166675844	166736109	TCONS_00012857	1000	-	166736109	166736109	0	2	3736,74,	0,60191,
chr1	166745674	166747275	TCONS_00012865	1000	-	166747275	166747275	0	1	1601,	0,
chr1	166763088	166880404	TCONS_00012866	1000	-	166880404	166880404	0	3	33,127,1377,	0,50042,115939,
chr1	166812728	166880404	TCONS_00012868	1000	-	166880404	166880404	0	2	529,1377,	0,66299,
chr1	166847853	166880404	TCONS_00012870	1000	-	166880404	166880404	0	2	61,1377,	0,31174,
chr1	166869273	166890274	TCONS_00005991	1000	+	166890274	166890274	0	2	209,75,	0,20926,
chr1	166870235	166880404	TCONS_00005993	1000	+	166880404	166880404	0	2	192,1099,	0,9070,
chr1	166925852	166927262	TCONS_00016682	1000	.	166927262	166927262	0	1	1410,	0,
chr1	166945511	166954667	TCONS_00005995	1000	+	166954667	166954667	0	3	279,245,59,	0,1356,9097,
chr1	166955013	166956108	TCONS_00016691	1000	.	166956108	166956108	0	1	1095,	0,
chr1	166979838	166980729	TCONS_00016694	1000	.	166980729	166980729	0	1	891,	0,
chr1	167522597	167548639	TCONS_00012886	1000	-	167548639	167548639	0	1	26042,	0,
chr1	167548798	167559162	TCONS_00012887	1000	-	167559162	167559162	0	1	10364,	0,
chr1	167560205	167561192	TCONS_00012888	1000	-	167561192	167561192	0	1	987,	0,
chr1	168266668	168267144	TCONS_00016711	1000	.	168267144	168267144	0	1	476,	0,
chr1	168274097	168275216	TCONS_00016713	1000	.	168275216	168275216	0	1	1119,	0,
chr1	168278044	168278689	TCONS_00016716	1000	.	168278689	168278689	0	1	645,	0,
chr1	168294789	168295594	TCONS_00016721	1000	.	168295594	168295594	0	1	805,	0,
chr1	168306028	168307510	TCONS_00016723	1000	.	168307510	168307510	0	1	1482,	0,
chr1	168346149	168348137	TCONS_00016735	1000	.	168348137	168348137	0	1	1988,	0,
chr1	168455047	168455973	TCONS_00012927	1000	-	168455973	168455973	0	1	926,	0,
chr1	168628858	168630911	TCONS_00012948	1000	-	168630911	168630911	0	2	108,426,	0,1627,
chr1	168636889	168637712	TCONS_00016739	1000	.	168637712	168637712	0	1	823,	0,
chr1	168831650	168837961	TCONS_00012967	1000	-	168837961	168837961	0	3	731,59,107,	0,5384,6204,
chr1	168831650	168837909	TCONS_00012966	1000	-	168837909	168837909	0	3	731,59,709,	0,5384,5550,
chr1	169332146	169333708	TCONS_00006048	1000	+	169333708	169333708	0	2	525,897,	0,665,
chr1	169332146	169335027	TCONS_00006049	1000	+	169335027	169335027	0	3	525,292,677,	0,665,2204,
chr1	169332146	169335027	TCONS_00006050	1000	+	169335027	169335027	0	3	525,296,677,	0,665,2204,
chr1	169342182	169343355	TCONS_00016748	1000	.	169343355	169343355	0	1	1173,	0,
chr1	169355333	169355853	TCONS_00016751	1000	.	169355853	169355853	0	1	520,	0,
chr1	169370277	169371223	TCONS_00016754	1000	.	169371223	169371223	0	1	946,	0,
chr1	169379213	169379956	TCONS_00016755	1000	.	169379956	169379956	0	1	743,	0,
chr1	170970101	170971240	TCONS_00012975	1000	-	170971240	170971240	0	2	315,713,	0,426,
chr1	170975047	170975866	TCONS_00016779	1000	.	170975866	170975866	0	1	819,	0,
chr1	171110328	171111031	TCONS_00016788	1000	.	171111031	171111031	0	1	703,	0,
chr1	171216934	171217884	TCONS_00016805	1000	.	171217884	171217884	0	1	950,	0,
chr1	171220619	171221432	TCONS_00016806	1000	.	171221432	171221432	0	1	813,	0,
chr1	171245897	171246402	TCONS_00016815	1000	.	171246402	171246402	0	1	505,	0,
chr1	171305829	171306917	TCONS_00016827	1000	.	171306917	171306917	0	1	1088,	0,
chr1	171318294	171322311	TCONS_00012981	1000	-	171322311	171322311	0	2	3077,392,	0,3625,
chr1	171376086	171376411	TCONS_00016830	1000	.	171376411	171376411	0	1	325,	0,
chr1	171376735	171377591	TCONS_00012986	1000	-	171377591	171377591	0	1	856,	0,
chr1	171379682	171380785	TCONS_00012987	1000	-	171380785	171380785	0	1	1103,	0,
chr1	171438736	171439113	TCONS_00012991	1000	-	171439113	171439113	0	1	377,	0,
chr1	171443600	171446218	TCONS_00006254	1000	+	171446218	171446218	0	3	361,88,1565,	0,693,1053,
chr1	171443600	171446218	TCONS_00006255	1000	+	171446218	171446218	0	2	1213,1121,	0,1497,
chr1	171443630	171446218	TCONS_00006256	1000	+	171446218	171446218	0	2	331,1925,	0,663,
chr1	171443651	171446218	TCONS_00006259	1000	+	171446218	171446218	0	2	711,1565,	0,1002,
chr1	171518424	171518854	TCONS_00016832	1000	.	171518854	171518854	0	1	430,	0,
chr1	171522482	171524214	TCONS_00016833	1000	.	171524214	171524214	0	1	1732,	0,
chr1	171535366	171536810	TCONS_00016837	1000	.	171536810	171536810	0	1	1444,	0,
chr1	171572962	171573720	TCONS_00016843	1000	.	171573720	171573720	0	1	758,	0,
chr1	171574484	171575961	TCONS_00006260	1000	+	171575961	171575961	0	1	1477,	0,
chr1	171576499	171578384	TCONS_00006261	1000	+	171578384	171578384	0	1	1885,	0,
chr1	171584659	171587617	TCONS_00013001	1000	-	171587617	171587617	0	2	115,2747,	0,211,
chr1	171674620	171675783	TCONS_00006263	1000	+	171675783	171675783	0	1	1163,	0,
chr1	171720358	171721177	TCONS_00013007	1000	-	171721177	171721177	0	1	819,	0,
chr1	172049735	172050515	TCONS_00016850	1000	.	172050515	172050515	0	1	780,	0,
chr1	172067973	172068619	TCONS_00016853	1000	.	172068619	172068619	0	1	646,	0,
chr1	172072445	172072776	TCONS_00016855	1000	.	172072776	172072776	0	1	331,	0,
chr1	172906561	172907847	TCONS_00016863	1000	.	172907847	172907847	0	1	1286,	0,
chr1	172919640	172923092	TCONS_00013043	1000	-	172923092	172923092	0	3	1439,95,54,	0,1748,3398,
chr1	173013319	173036402	TCONS_00013049	1000	-	173036402	173036402	0	3	137,104,10114,	0,9548,12969,
chr1	173013319	173026165	TCONS_00013044	1000	-	173026165	173026165	0	3	137,87,3298,	0,4952,9548,
chr1	173013319	173026165	TCONS_00013045	1000	-	173026165	173026165	0	2	137,7894,	0,4952,
chr1	173013319	173031569	TCONS_00013046	1000	-	173031569	173031569	0	4	137,104,154,348,	0,9548,12969,17902,
chr1	173015136	173036402	TCONS_00013051	1000	-	173036402	173036402	0	2	7835,10114,	0,11152,
chr1	173015136	173036402	TCONS_00013052	1000	-	173036402	173036402	0	3	3887,104,10114,	0,7731,11152,
chr1	173030125	173031447	TCONS_00013053	1000	-	173031447	173031447	0	2	239,226,	0,1096,
chr1	173045652	173047411	TCONS_00006290	1000	+	173047411	173047411	0	1	1759,	0,
chr1	173047692	173049034	TCONS_00006291	1000	+	173049034	173049034	0	1	1342,	0,
chr1	173358440	173361186	TCONS_00013062	1000	-	173361186	173361186	0	2	2118,371,	0,2375,
chr1	173369091	173372379	TCONS_00013063	1000	-	173372379	173372379	0	2	1335,9,	0,3279,
chr1	173483941	173500278	TCONS_00013076	1000	-	173500278	173500278	0	2	15760,8,	0,16329,
chr1	173562825	173563402	TCONS_00006293	1000	+	173563402	173563402	0	1	577,	0,
chr1	173892191	173893361	TCONS_00016906	1000	.	173893361	173893361	0	1	1170,	0,
chr1	173897302	173913292	TCONS_00006315	1000	+	173913292	173913292	0	3	242,195,2450,	0,12334,13540,
chr1	173897302	173913292	TCONS_00006316	1000	+	173913292	173913292	0	2	242,3656,	0,12334,
chr1	173897349	173913292	TCONS_00006317	1000	+	173913292	173913292	0	3	191,919,2450,	0,12287,13493,
chr1	173920196	173922288	TCONS_00016914	1000	.	173922288	173922288	0	1	2092,	0,
chr1	173924293	173926002	TCONS_00016915	1000	.	173926002	173926002	0	1	1709,	0,
chr1	173927649	173928093	TCONS_00016917	1000	.	173928093	173928093	0	1	444,	0,
chr1	174790610	174791575	TCONS_00013086	1000	-	174791575	174791575	0	2	15,498,	0,467,
chr1	174816052	174816700	TCONS_00016926	1000	.	174816700	174816700	0	1	648,	0,
chr1	174892497	174894661	TCONS_00013087	1000	-	174894661	174894661	0	2	1178,109,	0,2055,
chr1	174900688	174901080	TCONS_00016935	1000	.	174901080	174901080	0	1	392,	0,
chr1	175045504	175045725	TCONS_00013093	1000	-	175045725	175045725	0	1	221,	0,
chr1	175072298	175072603	TCONS_00013098	1000	-	175072603	175072603	0	1	305,	0,
chr1	175306880	175307559	TCONS_00006357	1000	+	175307559	175307559	0	1	679,	0,
chr1	175317566	175318844	TCONS_00006358	1000	+	175318844	175318844	0	1	1278,	0,
chr1	175319845	175321438	TCONS_00006359	1000	+	175321438	175321438	0	1	1593,	0,
chr1	175350518	175351762	TCONS_00006363	1000	+	175351762	175351762	0	1	1244,	0,
chr1	175352197	175353396	TCONS_00006364	1000	+	175353396	175353396	0	1	1199,	0,
chr1	175362696	175365024	TCONS_00006368	1000	+	175365024	175365024	0	1	2328,	0,
chr1	175375099	175376949	TCONS_00006370	1000	+	175376949	175376949	0	1	1850,	0,
chr1	175380210	175381383	TCONS_00006372	1000	+	175381383	175381383	0	1	1173,	0,
chr1	175397532	175408604	TCONS_00006373	1000	+	175408604	175408604	0	2	290,378,	0,10694,
chr1	175406678	175408604	TCONS_00006376	1000	+	175408604	175408604	0	2	757,378,	0,1548,
chr1	175414992	175415799	TCONS_00006377	1000	+	175415799	175415799	0	1	807,	0,
chr1	175421810	175422372	TCONS_00016943	1000	.	175422372	175422372	0	1	562,	0,
chr1	175453548	175454559	TCONS_00006380	1000	+	175454559	175454559	0	1	1011,	0,
chr1	175455661	175456513	TCONS_00006381	1000	+	175456513	175456513	0	1	852,	0,
chr1	175484062	175680499	TCONS_00006382	1000	+	175680499	175680499	0	3	244,182,184,	0,64038,196253,
chr1	175547887	175833011	TCONS_00006395	1000	+	175833011	175833011	0	2	395,240,	0,284884,
chr1	175707266	175741055	TCONS_00013105	1000	-	175741055	175741055	0	6	63,67,171,46,150,34,	0,11448,13491,21806,27738,33755,
chr1	175723188	175724218	TCONS_00006419	1000	+	175724218	175724218	0	1	1030,	0,
chr1	175733734	175737285	TCONS_00006421	1000	+	175737285	175737285	0	1	3551,	0,
chr1	175759914	175823814	TCONS_00006422	1000	+	175823814	175823814	0	5	14,38,76,99,45,	0,16318,62703,62892,63855,
chr1	175852459	175853514	TCONS_00016958	1000	.	175853514	175853514	0	1	1055,	0,
chr1	175856888	175857752	TCONS_00016959	1000	.	175857752	175857752	0	1	864,	0,
chr1	175871487	175871984	TCONS_00006426	1000	+	175871984	175871984	0	1	497,	0,
chr1	175879531	175880585	TCONS_00016962	1000	.	175880585	175880585	0	1	1054,	0,
chr1	175915178	175916092	TCONS_00016969	1000	.	175916092	175916092	0	1	914,	0,
chr1	175937687	176118653	TCONS_00006429	1000	+	176118653	176118653	0	4	41,109,97,72,	0,997,18600,180894,
chr1	175937687	176158082	TCONS_00006430	1000	+	176158082	176158082	0	4	41,109,97,72,	0,997,18600,220323,
chr1	175937687	175969005	TCONS_00006427	1000	+	175969005	175969005	0	4	41,109,97,34,	0,997,18600,31284,
chr1	175937687	175998088	TCONS_00006428	1000	+	175998088	175998088	0	4	41,109,97,65,	0,997,18600,60336,
chr1	177037866	177048090	TCONS_00013107	1000	-	177048090	177048090	0	6	338,156,54,78,312,51,	0,1376,4250,5184,5755,10173,
chr1	177050705	177052611	TCONS_00013108	1000	-	177052611	177052611	0	1	1906,	0,
chr1	177052845	177056509	TCONS_00013109	1000	-	177056509	177056509	0	3	565,493,1214,	0,1850,2450,
chr1	177320381	177322450	TCONS_00006460	1000	+	177322450	177322450	0	1	2069,	0,
chr1	177469828	177470038	TCONS_00006461	1000	+	177470038	177470038	0	1	210,	0,
chr1	178336696	178449392	TCONS_00013110	1000	-	178449392	178449392	0	4	412,77,245,60,	0,102290,105611,112636,
chr1	178488408	178489623	TCONS_00016984	1000	.	178489623	178489623	0	1	1215,	0,
chr1	178495808	178501729	TCONS_00016986	1000	.	178501729	178501729	0	1	5921,	0,
chr1	178504964	178506796	TCONS_00016988	1000	.	178506796	178506796	0	1	1832,	0,
chr1	178511310	178512830	TCONS_00016990	1000	.	178512830	178512830	0	1	1520,	0,
chr1	178513119	178516712	TCONS_00016991	1000	.	178516712	178516712	0	1	3593,	0,
chr1	178523064	178526711	TCONS_00016992	1000	.	178526711	178526711	0	1	3647,	0,
chr1	178527019	178528027	TCONS_00016993	1000	.	178528027	178528027	0	1	1008,	0,
chr1	178534089	178540174	TCONS_00016994	1000	.	178540174	178540174	0	1	6085,	0,
chr1	178540279	178542728	TCONS_00016995	1000	.	178542728	178542728	0	1	2449,	0,
chr1	178577750	178579009	TCONS_00016999	1000	.	178579009	178579009	0	1	1259,	0,
chr1	178579240	178581214	TCONS_00017000	1000	.	178581214	178581214	0	1	1974,	0,
chr1	178582068	178585836	TCONS_00017001	1000	.	178585836	178585836	0	1	3768,	0,
chr1	178597521	178603901	TCONS_00017005	1000	.	178603901	178603901	0	1	6380,	0,
chr1	178617357	178618719	TCONS_00017006	1000	.	178618719	178618719	0	1	1362,	0,
chr1	178619643	178622017	TCONS_00017007	1000	.	178622017	178622017	0	1	2374,	0,
chr1	178624638	178627400	TCONS_00017008	1000	.	178627400	178627400	0	1	2762,	0,
chr1	179373347	179373655	TCONS_00013112	1000	-	179373655	179373655	0	1	308,	0,
chr1	179437827	179438359	TCONS_00017013	1000	.	179438359	179438359	0	1	532,	0,
chr1	179527648	179527973	TCONS_00017015	1000	.	179527973	179527973	0	1	325,	0,
chr1	179532174	179534520	TCONS_00013116	1000	-	179534520	179534520	0	1	2346,	0,
chr1	179556143	179559717	TCONS_00013117	1000	-	179559717	179559717	0	1	3574,	0,
chr1	179590374	179592366	TCONS_00013121	1000	-	179592366	179592366	0	1	1992,	0,
chr1	179592852	179594675	TCONS_00013122	1000	-	179594675	179594675	0	1	1823,	0,
chr1	179622951	179627097	TCONS_00013124	1000	-	179627097	179627097	0	2	3480,174,	0,3972,
chr1	179649836	179655059	TCONS_00013126	1000	-	179655059	179655059	0	2	350,4720,	0,503,
chr1	179655944	179657029	TCONS_00013127	1000	-	179657029	179657029	0	1	1085,	0,
chr1	179657984	179663217	TCONS_00013128	1000	-	179663217	179663217	0	1	5233,	0,
chr1	179665706	179666122	TCONS_00017016	1000	.	179666122	179666122	0	1	416,	0,
chr1	179667047	179668622	TCONS_00013129	1000	-	179668622	179668622	0	1	1575,	0,
chr1	179674504	179674911	TCONS_00017017	1000	.	179674911	179674911	0	1	407,	0,
chr1	179684448	179686534	TCONS_00013130	1000	-	179686534	179686534	0	1	2086,	0,
chr1	179686775	179693553	TCONS_00013131	1000	-	179693553	179693553	0	1	6778,	0,
chr1	179712790	179713602	TCONS_00017019	1000	.	179713602	179713602	0	1	812,	0,
chr1	179729060	179731682	TCONS_00013137	1000	-	179731682	179731682	0	1	2622,	0,
chr1	179733664	179888455	TCONS_00013138	1000	-	179888455	179888455	0	3	729,110,520,	0,153805,154271,
chr1	179886793	179888632	TCONS_00013153	1000	-	179888632	179888632	0	2	1496,41,	0,1798,
chr1	180037313	180037830	TCONS_00017038	1000	.	180037830	180037830	0	1	517,	0,
chr1	180152609	180153966	TCONS_00013170	1000	-	180153966	180153966	0	1	1357,	0,
chr1	180649497	180650192	TCONS_00017047	1000	.	180650192	180650192	0	1	695,	0,
chr1	180650654	180651078	TCONS_00017048	1000	.	180651078	180651078	0	1	424,	0,
chr1	180867886	180869293	TCONS_00017055	1000	.	180869293	180869293	0	1	1407,	0,
chr1	181136001	181136535	TCONS_00017061	1000	.	181136535	181136535	0	1	534,	0,
chr1	181140722	181147450	TCONS_00013171	1000	-	181147450	181147450	0	5	39,76,69,434,32,	0,230,2646,4173,6696,
chr1	181307779	181308211	TCONS_00017065	1000	.	181308211	181308211	0	1	432,	0,
chr1	181470630	181478030	TCONS_00006498	1000	+	181478030	181478030	0	4	515,84,77,5035,	0,892,1077,2365,
chr1	181470869	181478030	TCONS_00006499	1000	+	181478030	181478030	0	3	276,77,5035,	0,838,2126,
chr1	182111578	182121147	TCONS_00006501	1000	+	182121147	182121147	0	2	2051,7108,	0,2461,
chr1	182111624	182154721	TCONS_00006502	1000	+	182154721	182154721	0	4	31,348,746,2100,	0,36694,37824,40997,
chr1	182147386	182172774	TCONS_00006508	1000	+	182172774	182172774	0	3	1280,3195,74,	0,2291,25314,
chr1	182174463	182174795	TCONS_00006513	1000	+	182174795	182174795	0	1	332,	0,
chr1	182483574	182483866	TCONS_00013229	1000	-	182483866	182483866	0	1	292,	0,
chr1	182810186	182811922	TCONS_00017069	1000	.	182811922	182811922	0	1	1736,	0,
chr1	182970929	183095943	TCONS_00013230	1000	-	183095943	183095943	0	5	34,70,307,131,212,	0,7282,8539,9524,124802,
chr1	183304143	183319128	TCONS_00013231	1000	-	183319128	183319128	0	4	618,95,169,158,	0,8188,12232,14827,
chr1	183304143	183339852	TCONS_00013232	1000	-	183339852	183339852	0	3	618,169,104,	0,12232,35605,
chr1	183314821	183339888	TCONS_00013233	1000	-	183339888	183339888	0	3	9,169,140,	0,1554,24927,
chr1	183322213	183339878	TCONS_00013234	1000	-	183339878	183339878	0	3	4460,149,130,	0,8199,17535,
chr1	183500638	183521752	TCONS_00013236	1000	-	183521752	183521752	0	2	622,681,	0,20433,
chr1	183584105	183584650	TCONS_00017098	1000	.	183584650	183584650	0	1	545,	0,
chr1	183586654	183587621	TCONS_00017099	1000	.	183587621	183587621	0	1	967,	0,
chr1	183594421	183594977	TCONS_00017100	1000	.	183594977	183594977	0	1	556,	0,
chr1	183605949	183607771	TCONS_00017103	1000	.	183607771	183607771	0	1	1822,	0,
chr1	183607930	183609907	TCONS_00017104	1000	.	183609907	183609907	0	1	1977,	0,
chr1	183712090	183713516	TCONS_00013254	1000	-	183713516	183713516	0	1	1426,	0,
chr1	183835663	183836261	TCONS_00017107	1000	.	183836261	183836261	0	1	598,	0,
chr1	183840337	183840996	TCONS_00017108	1000	.	183840996	183840996	0	1	659,	0,
chr1	183849587	183850104	TCONS_00017109	1000	.	183850104	183850104	0	1	517,	0,
chr1	183859915	183873585	TCONS_00013263	1000	-	183873585	183873585	0	2	210,1440,	0,12230,
chr1	183887578	183889450	TCONS_00017110	1000	.	183889450	183889450	0	1	1872,	0,
chr1	183889500	183894333	TCONS_00017111	1000	.	183894333	183894333	0	1	4833,	0,
chr1	183894669	183898105	TCONS_00017112	1000	.	183898105	183898105	0	1	3436,	0,
chr1	183903172	183905063	TCONS_00017114	1000	.	183905063	183905063	0	1	1891,	0,
chr1	183905198	183907159	TCONS_00017115	1000	.	183907159	183907159	0	1	1961,	0,
chr1	183907666	183909962	TCONS_00017116	1000	.	183909962	183909962	0	1	2296,	0,
chr1	183910176	183914282	TCONS_00017117	1000	.	183914282	183914282	0	1	4106,	0,
chr1	183914409	183919502	TCONS_00006539	1000	+	183919502	183919502	0	2	2910,614,	0,4479,
chr1	183914409	183929936	TCONS_00006540	1000	+	183929936	183929936	0	3	2910,202,407,	0,4479,15120,
chr1	183938103	183939282	TCONS_00017121	1000	.	183939282	183939282	0	1	1179,	0,
chr1	183953377	183953824	TCONS_00017126	1000	.	183953824	183953824	0	1	447,	0,
chr1	183966191	183966909	TCONS_00017132	1000	.	183966909	183966909	0	1	718,	0,
chr1	183982548	183984639	TCONS_00017139	1000	.	183984639	183984639	0	1	2091,	0,
chr1	183987085	183991293	TCONS_00013268	1000	-	183991293	183991293	0	2	395,897,	0,3311,
chr1	184018882	184019873	TCONS_00017145	1000	.	184019873	184019873	0	1	991,	0,
chr1	184244440	184246264	TCONS_00013296	1000	-	184246264	184246264	0	1	1824,	0,
chr1	184265775	184266044	TCONS_00013297	1000	-	184266044	184266044	0	1	269,	0,
chr1	184465470	184466196	TCONS_00013309	1000	-	184466196	184466196	0	1	726,	0,
chr1	184603165	184603586	TCONS_00017151	1000	.	184603586	184603586	0	1	421,	0,
chr1	184670113	184671313	TCONS_00013349	1000	-	184671313	184671313	0	1	1200,	0,
chr1	184676290	184677371	TCONS_00013350	1000	-	184677371	184677371	0	1	1081,	0,
chr1	184793488	184794327	TCONS_00013372	1000	-	184794327	184794327	0	1	839,	0,
chr1	184815374	184827565	TCONS_00013374	1000	-	184827565	184827565	0	2	30,1927,	0,10264,
chr1	184923401	184925018	TCONS_00017158	1000	.	184925018	184925018	0	1	1617,	0,
chr1	184984458	184984764	TCONS_00017169	1000	.	184984764	184984764	0	1	306,	0,
chr1	184985796	184986428	TCONS_00017170	1000	.	184986428	184986428	0	1	632,	0,
chr1	184999382	185000350	TCONS_00017173	1000	.	185000350	185000350	0	1	968,	0,
chr1	185006893	185009232	TCONS_00017175	1000	.	185009232	185009232	0	1	2339,	0,
chr1	185018747	185019840	TCONS_00017179	1000	.	185019840	185019840	0	1	1093,	0,
chr1	185040160	185040835	TCONS_00006563	1000	+	185040835	185040835	0	1	675,	0,
chr1	185042374	185043331	TCONS_00006564	1000	+	185043331	185043331	0	1	957,	0,
chr1	185044787	185047466	TCONS_00006565	1000	+	185047466	185047466	0	1	2679,	0,
chr1	185076038	185076730	TCONS_00006569	1000	+	185076730	185076730	0	1	692,	0,
chr1	185079351	185080674	TCONS_00006570	1000	+	185080674	185080674	0	1	1323,	0,
chr1	185349855	185350283	TCONS_00017183	1000	.	185350283	185350283	0	1	428,	0,
chr1	185487567	185496003	TCONS_00013391	1000	-	185496003	185496003	0	3	1848,986,5356,	0,1999,3080,
chr1	185608801	185609034	TCONS_00013412	1000	-	185609034	185609034	0	1	233,	0,
chr1	185787178	185788346	TCONS_00013415	1000	-	185788346	185788346	0	1	1168,	0,
chr1	185789495	185790716	TCONS_00013416	1000	-	185790716	185790716	0	1	1221,	0,
chr1	185791811	185792396	TCONS_00013417	1000	-	185792396	185792396	0	1	585,	0,
chr1	185798434	185800527	TCONS_00006612	1000	+	185800527	185800527	0	2	667,1061,	0,1032,
chr1	185804440	185805585	TCONS_00006613	1000	+	185805585	185805585	0	1	1145,	0,
chr1	185831584	185832272	TCONS_00013427	1000	-	185832272	185832272	0	1	688,	0,
chr10	28981	29686	TCONS_00024046	1000	.	29686	29686	0	1	705,	0,
chr10	280685	281205	TCONS_00024049	1000	.	281205	281205	0	1	520,	0,
chr10	454579	455849	TCONS_00024052	1000	.	455849	455849	0	1	1270,	0,
chr10	460011	460459	TCONS_00024054	1000	.	460459	460459	0	1	448,	0,
chr10	520589	521587	TCONS_00020679	1000	-	521587	521587	0	1	998,	0,
chr10	859926	905656	TCONS_00020682	1000	-	905656	905656	0	2	2076,442,	0,45288,
chr10	1071963	1072756	TCONS_00020683	1000	-	1072756	1072756	0	1	793,	0,
chr10	1331498	1335095	TCONS_00020693	1000	-	1335095	1335095	0	2	2806,362,	0,3235,
chr10	1443257	1444936	TCONS_00017200	1000	+	1444936	1444936	0	1	1679,	0,
chr10	1448704	1449885	TCONS_00024078	1000	.	1449885	1449885	0	1	1181,	0,
chr10	1586692	1613200	TCONS_00017207	1000	+	1613200	1613200	0	2	953,2512,	0,23996,
chr10	1599462	1620121	TCONS_00020723	1000	-	1620121	1620121	0	4	506,98,1187,659,	0,10132,11204,20000,
chr10	1658812	1659745	TCONS_00017211	1000	+	1659745	1659745	0	1	933,	0,
chr10	1684469	1686736	TCONS_00017212	1000	+	1686736	1686736	0	1	2267,	0,
chr10	1686835	1688767	TCONS_00017213	1000	+	1688767	1688767	0	1	1932,	0,
chr10	1803433	1809414	TCONS_00017219	1000	+	1809414	1809414	0	4	496,200,71,913,	0,2099,2387,5068,
chr10	1872571	1873181	TCONS_00024082	1000	.	1873181	1873181	0	1	610,	0,
chr10	2298229	2300472	TCONS_00020726	1000	-	2300472	2300472	0	2	1492,62,	0,2181,
chr10	2298641	2299466	TCONS_00017267	1000	+	2299466	2299466	0	1	825,	0,
chr10	2386609	2386999	TCONS_00020727	1000	-	2386999	2386999	0	1	390,	0,
chr10	2800238	2800692	TCONS_00024084	1000	.	2800692	2800692	0	1	454,	0,
chr10	3317953	3402581	TCONS_00020735	1000	-	3402581	3402581	0	5	9,219,89,94,239,	0,101,52631,69811,84389,
chr10	3467835	3473659	TCONS_00020742	1000	-	3473659	3473659	0	2	2476,3198,	0,2626,
chr10	3477011	3486162	TCONS_00020745	1000	-	3486162	3486162	0	2	723,160,	0,8991,
chr10	3483826	3490521	TCONS_00020746	1000	-	3490521	3490521	0	3	49,165,3751,	0,2176,2944,
chr10	3486821	3610838	TCONS_00020747	1000	-	3610838	3610838	0	5	61,257,61,96,328,	0,39957,69205,69531,123689,
chr10	3499239	3500763	TCONS_00020750	1000	-	3500763	3500763	0	2	514,443,	0,1081,
chr10	3738666	3739126	TCONS_00024092	1000	.	3739126	3739126	0	1	460,	0,
chr10	3739210	3739806	TCONS_00020753	1000	-	3739806	3739806	0	1	596,	0,
chr10	3828660	3829441	TCONS_00024093	1000	.	3829441	3829441	0	1	781,	0,
chr10	3851565	3852484	TCONS_00024096	1000	.	3852484	3852484	0	1	919,	0,
chr10	3860239	3860676	TCONS_00024097	1000	.	3860676	3860676	0	1	437,	0,
chr10	3960841	3967628	TCONS_00017286	1000	+	3967628	3967628	0	2	1701,40,	0,6747,
chr10	3960841	3970970	TCONS_00020760	1000	-	3970970	3970970	0	2	6753,1398,	0,8731,
chr10	3960841	3970970	TCONS_00020765	1000	-	3970970	3970970	0	2	6753,2671,	0,7458,
chr10	3960841	3970970	TCONS_00020766	1000	-	3970970	3970970	0	2	6753,553,	0,9576,
chr10	4231866	4233617	TCONS_00020779	1000	-	4233617	4233617	0	1	1751,	0,
chr10	4234978	4235851	TCONS_00020780	1000	-	4235851	4235851	0	1	873,	0,
chr10	4236826	4237379	TCONS_00024099	1000	.	4237379	4237379	0	1	553,	0,
chr10	4440107	4445484	TCONS_00020783	1000	-	4445484	4445484	0	1	5377,	0,
chr10	4829677	4831767	TCONS_00017329	1000	+	4831767	4831767	0	2	166,343,	0,1747,
chr10	4847403	4847876	TCONS_00024136	1000	.	4847876	4847876	0	1	473,	0,
chr10	4921877	4936530	TCONS_00020790	1000	-	4936530	4936530	0	3	4487,1644,470,	0,5079,14183,
chr10	4937494	4939174	TCONS_00017333	1000	+	4939174	4939174	0	1	1680,	0,
chr10	4970571	4971345	TCONS_00020791	1000	-	4971345	4971345	0	1	774,	0,
chr10	5171177	5203016	TCONS_00017334	1000	+	5203016	5203016	0	3	72,200,1445,	0,17953,30394,
chr10	5179297	5203016	TCONS_00017335	1000	+	5203016	5203016	0	3	149,200,1445,	0,9833,22274,
chr10	5461734	5462418	TCONS_00024151	1000	.	5462418	5462418	0	1	684,	0,
chr10	5535583	5535933	TCONS_00024152	1000	.	5535933	5535933	0	1	350,	0,
chr10	5536077	5536727	TCONS_00024153	1000	.	5536727	5536727	0	1	650,	0,
chr10	5680921	5681957	TCONS_00024156	1000	.	5681957	5681957	0	1	1036,	0,
chr10	5929783	5930292	TCONS_00024158	1000	.	5930292	5930292	0	1	509,	0,
chr10	6027330	6027812	TCONS_00017409	1000	+	6027812	6027812	0	1	482,	0,
chr10	6034895	6061781	TCONS_00020801	1000	-	6061781	6061781	0	3	6199,107,284,	0,24164,26602,
chr10	6034895	6061842	TCONS_00020802	1000	-	6061842	6061842	0	4	6199,107,164,349,	0,24164,26242,26598,
chr10	6157552	6157973	TCONS_00024160	1000	.	6157973	6157973	0	1	421,	0,
chr10	6188497	6189982	TCONS_00020804	1000	-	6189982	6189982	0	2	975,364,	0,1121,
chr10	6250765	6251375	TCONS_00024162	1000	.	6251375	6251375	0	1	610,	0,
chr10	6363401	6364656	TCONS_00024163	1000	.	6364656	6364656	0	1	1255,	0,
chr10	6466159	6466877	TCONS_00024165	1000	.	6466877	6466877	0	1	718,	0,
chr10	6475076	6475988	TCONS_00024166	1000	.	6475988	6475988	0	1	912,	0,
chr10	6558143	6559143	TCONS_00024170	1000	.	6559143	6559143	0	1	1000,	0,
chr10	6624895	6625412	TCONS_00024176	1000	.	6625412	6625412	0	1	517,	0,
chr10	6625620	6625954	TCONS_00024177	1000	.	6625954	6625954	0	1	334,	0,
chr10	6664459	6665411	TCONS_00024181	1000	.	6665411	6665411	0	1	952,	0,
chr10	6686975	6687486	TCONS_00024187	1000	.	6687486	6687486	0	1	511,	0,
chr10	6734084	6734286	TCONS_00020832	1000	-	6734286	6734286	0	1	202,	0,
chr10	6760710	6761253	TCONS_00024188	1000	.	6761253	6761253	0	1	543,	0,
chr10	6907701	6915595	TCONS_00020833	1000	-	6915595	6915595	0	2	1933,2040,	0,5854,
chr10	6917128	6917700	TCONS_00024191	1000	.	6917700	6917700	0	1	572,	0,
chr10	6918063	6918860	TCONS_00024192	1000	.	6918860	6918860	0	1	797,	0,
chr10	7252621	7253132	TCONS_00024200	1000	.	7253132	7253132	0	1	511,	0,
chr10	7272024	7273097	TCONS_00017577	1000	+	7273097	7273097	0	1	1073,	0,
chr10	7274636	7275449	TCONS_00024202	1000	.	7275449	7275449	0	1	813,	0,
chr10	7289542	7290343	TCONS_00024203	1000	.	7290343	7290343	0	1	801,	0,
chr10	7328299	7330132	TCONS_00024204	1000	.	7330132	7330132	0	1	1833,	0,
chr10	7378007	7380495	TCONS_00017578	1000	+	7380495	7380495	0	2	1531,300,	0,2188,
chr10	7505041	7506784	TCONS_00017599	1000	+	7506784	7506784	0	2	449,487,	0,1256,
chr10	7687054	7687873	TCONS_00024207	1000	.	7687873	7687873	0	1	819,	0,
chr10	7717913	7718367	TCONS_00024208	1000	.	7718367	7718367	0	1	454,	0,
chr10	7736279	7736950	TCONS_00017636	1000	+	7736950	7736950	0	1	671,	0,
chr10	7905685	7907693	TCONS_00020944	1000	-	7907693	7907693	0	2	1462,70,	0,1938,
chr10	7958179	7961121	TCONS_00024214	1000	.	7961121	7961121	0	1	2942,	0,
chr10	7961209	7962080	TCONS_00024215	1000	.	7962080	7962080	0	1	871,	0,
chr10	8133065	8155352	TCONS_00020966	1000	-	8155352	8155352	0	3	377,200,114,	0,818,22173,
chr10	8165536	8166392	TCONS_00017661	1000	+	8166392	8166392	0	1	856,	0,
chr10	8185805	8189592	TCONS_00020970	1000	-	8189592	8189592	0	2	1109,1152,	0,2635,
chr10	8226032	8227138	TCONS_00017673	1000	+	8227138	8227138	0	1	1106,	0,
chr10	8242966	8243744	TCONS_00024216	1000	.	8243744	8243744	0	1	778,	0,
chr10	8282425	8283419	TCONS_00017679	1000	+	8283419	8283419	0	2	415,495,	0,499,
chr10	8601794	8605920	TCONS_00021001	1000	-	8605920	8605920	0	1	4126,	0,
chr10	8668416	8668865	TCONS_00024218	1000	.	8668865	8668865	0	1	449,	0,
chr10	8675054	8675691	TCONS_00024219	1000	.	8675691	8675691	0	1	637,	0,
chr10	8735504	8746610	TCONS_00021018	1000	-	8746610	8746610	0	3	1130,163,122,	0,9692,10984,
chr10	8986372	8986804	TCONS_00017738	1000	+	8986804	8986804	0	1	432,	0,
chr10	9065426	9066036	TCONS_00024222	1000	.	9066036	9066036	0	1	610,	0,
chr10	9351018	9353429	TCONS_00024243	1000	.	9353429	9353429	0	1	2411,	0,
chr10	9484673	9486739	TCONS_00017774	1000	+	9486739	9486739	0	1	2066,	0,
chr10	9578118	9579128	TCONS_00021043	1000	-	9579128	9579128	0	2	388,444,	0,566,
chr10	9578118	9581103	TCONS_00021044	1000	-	9581103	9581103	0	4	388,153,212,186,	0,566,1083,2799,
chr10	9578118	9581106	TCONS_00021045	1000	-	9581106	9581106	0	4	388,186,212,189,	0,566,1083,2799,
chr10	9578118	9581107	TCONS_00021046	1000	-	9581107	9581107	0	4	388,186,212,52,	0,566,1083,2937,
chr10	9672528	9676286	TCONS_00017807	1000	+	9676286	9676286	0	2	1563,270,	0,3488,
chr10	9720954	9725998	TCONS_00021052	1000	-	9725998	9725998	0	6	1023,59,117,79,63,255,	0,1100,1228,4187,4627,4789,
chr10	9728825	9730223	TCONS_00017819	1000	+	9730223	9730223	0	1	1398,	0,
chr10	9734680	9735321	TCONS_00024244	1000	.	9735321	9735321	0	1	641,	0,
chr10	9781553	9782195	TCONS_00024246	1000	.	9782195	9782195	0	1	642,	0,
chr10	9909066	9919659	TCONS_00021085	1000	-	9919659	9919659	0	3	573,135,1833,	0,1205,8760,
chr10	9909066	9919659	TCONS_00021086	1000	-	9919659	9919659	0	3	280,135,1833,	0,1205,8760,
chr10	9975284	9976293	TCONS_00017828	1000	+	9976293	9976293	0	1	1009,	0,
chr10	9977591	9977816	TCONS_00024247	1000	.	9977816	9977816	0	1	225,	0,
chr10	9986465	9987454	TCONS_00021089	1000	-	9987454	9987454	0	1	989,	0,
chr10	9987789	9989039	TCONS_00021090	1000	-	9989039	9989039	0	1	1250,	0,
chr10	9992291	9993131	TCONS_00021091	1000	-	9993131	9993131	0	1	840,	0,
chr10	9994016	9994574	TCONS_00024249	1000	.	9994574	9994574	0	1	558,	0,
chr10	9999360	9999773	TCONS_00024250	1000	.	9999773	9999773	0	1	413,	0,
chr10	10000462	10001279	TCONS_00021092	1000	-	10001279	10001279	0	1	817,	0,
chr10	10077580	10078070	TCONS_00024253	1000	.	10078070	10078070	0	1	490,	0,
chr10	10083126	10083968	TCONS_00024255	1000	.	10083968	10083968	0	1	842,	0,
chr10	10340536	10342124	TCONS_00017875	1000	+	10342124	10342124	0	2	35,854,	0,734,
chr10	10553020	10555417	TCONS_00021129	1000	-	10555417	10555417	0	2	809,21,	0,2376,
chr10	10553020	10555525	TCONS_00021131	1000	-	10555525	10555525	0	2	809,102,	0,2403,
chr10	10553020	10554248	TCONS_00021128	1000	-	10554248	10554248	0	2	809,78,	0,1150,
chr10	10706678	10706956	TCONS_00017891	1000	+	10706956	10706956	0	1	278,	0,
chr10	10776615	10777596	TCONS_00021145	1000	-	10777596	10777596	0	1	981,	0,
chr10	10991717	10992756	TCONS_00017923	1000	+	10992756	10992756	0	1	1039,	0,
chr10	10993938	10994816	TCONS_00024265	1000	.	10994816	10994816	0	1	878,	0,
chr10	10995475	10996301	TCONS_00024266	1000	.	10996301	10996301	0	1	826,	0,
chr10	11004268	11005010	TCONS_00024267	1000	.	11005010	11005010	0	1	742,	0,
chr10	11172705	11174921	TCONS_00017940	1000	+	11174921	11174921	0	2	173,670,	0,1546,
chr10	11233262	11238008	TCONS_00017941	1000	+	11238008	11238008	0	4	46,93,129,530,	0,3173,3490,4216,
chr10	11432475	11437380	TCONS_00021194	1000	-	11437380	11437380	0	2	1062,395,	0,4510,
chr10	11536997	11537486	TCONS_00024280	1000	.	11537486	11537486	0	1	489,	0,
chr10	11593327	11595796	TCONS_00024283	1000	.	11595796	11595796	0	1	2469,	0,
chr10	11596180	11596807	TCONS_00024284	1000	.	11596807	11596807	0	1	627,	0,
chr10	11773696	11775155	TCONS_00024290	1000	.	11775155	11775155	0	1	1459,	0,
chr10	11873336	11877342	TCONS_00021197	1000	-	11877342	11877342	0	3	2436,96,122,	0,3577,3884,
chr10	11988345	11988589	TCONS_00017980	1000	+	11988589	11988589	0	1	244,	0,
chr10	12050568	12078724	TCONS_00017989	1000	+	12078724	12078724	0	2	13,463,	0,27693,
chr10	12317435	12317928	TCONS_00024297	1000	.	12317928	12317928	0	1	493,	0,
chr10	12738443	12740151	TCONS_00021219	1000	-	12740151	12740151	0	2	204,421,	0,1287,
chr10	12888549	12894713	TCONS_00021229	1000	-	12894713	12894713	0	3	52,61,577,	0,4692,5587,
chr10	12972018	12973711	TCONS_00018001	1000	+	12973711	12973711	0	1	1693,	0,
chr10	12973800	12975006	TCONS_00024326	1000	.	12975006	12975006	0	1	1206,	0,
chr10	13250211	13252822	TCONS_00021274	1000	-	13252822	13252822	0	2	475,615,	0,1996,
chr10	13386198	13386975	TCONS_00024331	1000	.	13386975	13386975	0	1	777,	0,
chr10	13387307	13388189	TCONS_00024332	1000	.	13388189	13388189	0	1	882,	0,
chr10	13573949	13575134	TCONS_00024335	1000	.	13575134	13575134	0	1	1185,	0,
chr10	13586356	13589449	TCONS_00024338	1000	.	13589449	13589449	0	1	3093,	0,
chr10	13593307	13594985	TCONS_00024340	1000	.	13594985	13594985	0	1	1678,	0,
chr10	13637013	13639624	TCONS_00024354	1000	.	13639624	13639624	0	1	2611,	0,
chr10	13680869	13682488	TCONS_00018042	1000	+	13682488	13682488	0	2	1116,412,	0,1207,
chr10	13818553	13821509	TCONS_00021360	1000	-	13821509	13821509	0	2	1198,520,	0,2436,
chr10	14458138	14460441	TCONS_00024362	1000	.	14460441	14460441	0	1	2303,	0,
chr10	14462195	14462677	TCONS_00024363	1000	.	14462677	14462677	0	1	482,	0,
chr10	14677390	14681678	TCONS_00021438	1000	-	14681678	14681678	0	4	737,158,136,16,	0,1536,2273,4272,
chr10	14715884	14718158	TCONS_00018070	1000	+	14718158	14718158	0	1	2274,	0,
chr10	14799654	14800275	TCONS_00024377	1000	.	14800275	14800275	0	1	621,	0,
chr10	14862503	14868181	TCONS_00021451	1000	-	14868181	14868181	0	3	878,74,91,	0,4097,5587,
chr10	14991282	14991658	TCONS_00024380	1000	.	14991658	14991658	0	1	376,	0,
chr10	15053684	15054014	TCONS_00024381	1000	.	15054014	15054014	0	1	330,	0,
chr10	15297366	15299906	TCONS_00021463	1000	-	15299906	15299906	0	2	406,156,	0,2384,
chr10	15304272	15305364	TCONS_00024393	1000	.	15305364	15305364	0	1	1092,	0,
chr10	15305606	15306084	TCONS_00024394	1000	.	15306084	15306084	0	1	478,	0,
chr10	15338518	15339032	TCONS_00024395	1000	.	15339032	15339032	0	1	514,	0,
chr10	15633511	15636250	TCONS_00018164	1000	+	15636250	15636250	0	1	2739,	0,
chr10	16036280	16036888	TCONS_00024407	1000	.	16036888	16036888	0	1	608,	0,
chr10	16055407	16064815	TCONS_00018248	1000	+	16064815	16064815	0	2	477,671,	0,8737,
chr10	16270883	16271328	TCONS_00024415	1000	.	16271328	16271328	0	1	445,	0,
chr10	16376074	16377667	TCONS_00021564	1000	-	16377667	16377667	0	1	1593,	0,
chr10	16401859	16402938	TCONS_00021568	1000	-	16402938	16402938	0	1	1079,	0,
chr10	16456284	16465371	TCONS_00021574	1000	-	16465371	16465371	0	6	4517,445,103,148,117,1422,	0,5135,5934,6289,7339,7665,
chr10	16555486	16555991	TCONS_00024419	1000	.	16555991	16555991	0	1	505,	0,
chr10	16562891	16563437	TCONS_00024420	1000	.	16563437	16563437	0	1	546,	0,
chr10	16566321	16566744	TCONS_00024421	1000	.	16566744	16566744	0	1	423,	0,
chr10	16594874	16598613	TCONS_00021605	1000	-	16598613	16598613	0	2	1051,1345,	0,2394,
chr10	16647164	16648099	TCONS_00024422	1000	.	16648099	16648099	0	1	935,	0,
chr10	16648965	16649357	TCONS_00024423	1000	.	16649357	16649357	0	1	392,	0,
chr10	16805629	16816240	TCONS_00021618	1000	-	16816240	16816240	0	3	2173,217,3620,	0,2385,6991,
chr10	16816434	16816825	TCONS_00024425	1000	.	16816825	16816825	0	1	391,	0,
chr10	16818344	16823297	TCONS_00021619	1000	-	16823297	16823297	0	4	1898,52,151,75,	0,3540,4383,4878,
chr10	16818344	16829136	TCONS_00021622	1000	-	16829136	16829136	0	6	1898,52,55,69,74,315,	0,3540,3693,4465,4878,10477,
chr10	16818344	16829136	TCONS_00021623	1000	-	16829136	16829136	0	5	1898,52,841,74,315,	0,3540,3693,4878,10477,
chr10	16820410	16829136	TCONS_00021624	1000	-	16829136	16829136	0	3	2468,74,315,	0,2812,8411,
chr10	16853252	16854997	TCONS_00021625	1000	-	16854997	16854997	0	1	1745,	0,
chr10	16962650	16965214	TCONS_00018306	1000	+	16965214	16965214	0	2	563,1691,	0,873,
chr10	16989288	16990553	TCONS_00021647	1000	-	16990553	16990553	0	1	1265,	0,
chr10	16990648	16992710	TCONS_00021648	1000	-	16992710	16992710	0	1	2062,	0,
chr10	17000596	17000939	TCONS_00024428	1000	.	17000939	17000939	0	1	343,	0,
chr10	17161645	17162803	TCONS_00024431	1000	.	17162803	17162803	0	1	1158,	0,
chr10	17345583	17346992	TCONS_00024436	1000	.	17346992	17346992	0	1	1409,	0,
chr10	17387236	17388134	TCONS_00024438	1000	.	17388134	17388134	0	1	898,	0,
chr10	17617995	17619643	TCONS_00024442	1000	.	17619643	17619643	0	1	1648,	0,
chr10	17761704	17762564	TCONS_00024445	1000	.	17762564	17762564	0	1	860,	0,
chr10	17792511	17792929	TCONS_00024448	1000	.	17792929	17792929	0	1	418,	0,
chr10	17815177	17816051	TCONS_00024450	1000	.	17816051	17816051	0	1	874,	0,
chr10	18282408	18282826	TCONS_00024457	1000	.	18282826	18282826	0	1	418,	0,
chr10	18483751	18484678	TCONS_00018404	1000	+	18484678	18484678	0	1	927,	0,
chr10	18491740	18492328	TCONS_00018405	1000	+	18492328	18492328	0	1	588,	0,
chr10	18554117	18554869	TCONS_00021726	1000	-	18554869	18554869	0	1	752,	0,
chr10	18767384	18767943	TCONS_00024464	1000	.	18767943	18767943	0	1	559,	0,
chr10	18864375	18864755	TCONS_00024467	1000	.	18864755	18864755	0	1	380,	0,
chr10	18897359	18898412	TCONS_00018435	1000	+	18898412	18898412	0	1	1053,	0,
chr10	19320398	19321359	TCONS_00024476	1000	.	19321359	19321359	0	1	961,	0,
chr10	19333950	19334487	TCONS_00024478	1000	.	19334487	19334487	0	1	537,	0,
chr10	19748947	19749333	TCONS_00024487	1000	.	19749333	19749333	0	1	386,	0,
chr10	19901129	19902497	TCONS_00021883	1000	-	19902497	19902497	0	1	1368,	0,
chr10	19905161	19907061	TCONS_00024489	1000	.	19907061	19907061	0	1	1900,	0,
chr10	19909904	19911017	TCONS_00018584	1000	+	19911017	19911017	0	1	1113,	0,
chr10	19909904	19911017	TCONS_00021884	1000	-	19911017	19911017	0	1	1113,	0,
chr10	19918394	19919242	TCONS_00021885	1000	-	19919242	19919242	0	1	848,	0,
chr10	19932672	19933461	TCONS_00024490	1000	.	19933461	19933461	0	1	789,	0,
chr10	19933661	19934323	TCONS_00024491	1000	.	19934323	19934323	0	1	662,	0,
chr10	20181990	20182712	TCONS_00018600	1000	+	20182712	20182712	0	2	437,47,	0,675,
chr10	20185710	20189429	TCONS_00018601	1000	+	20189429	20189429	0	2	1586,993,	0,2726,
chr10	20234496	20237838	TCONS_00021917	1000	-	20237838	20237838	0	2	1860,343,	0,2999,
chr10	20523306	20539183	TCONS_00021973	1000	-	20539183	20539183	0	3	2789,169,3441,	0,11715,12436,
chr10	20835357	20835831	TCONS_00024501	1000	.	20835831	20835831	0	1	474,	0,
chr10	20847911	20848518	TCONS_00024502	1000	.	20848518	20848518	0	1	607,	0,
chr10	20884148	20885569	TCONS_00021978	1000	-	20885569	20885569	0	1	1421,	0,
chr10	21366940	21368794	TCONS_00021999	1000	-	21368794	21368794	0	2	418,474,	0,1380,
chr10	21379789	21381479	TCONS_00018669	1000	+	21381479	21381479	0	3	672,211,537,	0,750,1153,
chr10	21379794	21381479	TCONS_00018670	1000	+	21381479	21381479	0	4	59,173,211,537,	0,494,745,1148,
chr10	21379794	21381479	TCONS_00018671	1000	+	21381479	21381479	0	4	59,157,211,537,	0,510,745,1148,
chr10	21652013	21653047	TCONS_00024506	1000	.	21653047	21653047	0	1	1034,	0,
chr10	21653550	21653866	TCONS_00024507	1000	.	21653866	21653866	0	1	316,	0,
chr10	21790912	21791644	TCONS_00024517	1000	.	21791644	21791644	0	1	732,	0,
chr10	21795825	21796319	TCONS_00024518	1000	.	21796319	21796319	0	1	494,	0,
chr10	21802779	21803268	TCONS_00024521	1000	.	21803268	21803268	0	1	489,	0,
chr10	21817104	21817604	TCONS_00024525	1000	.	21817604	21817604	0	1	500,	0,
chr10	21825475	21826208	TCONS_00024526	1000	.	21826208	21826208	0	1	733,	0,
chr10	21826770	21827035	TCONS_00024527	1000	.	21827035	21827035	0	1	265,	0,
chr10	21874228	21876703	TCONS_00022033	1000	-	21876703	21876703	0	2	685,674,	0,1801,
chr10	22182656	22189658	TCONS_00022049	1000	-	22189658	22189658	0	2	2168,4428,	0,2574,
chr10	22321478	22321922	TCONS_00024535	1000	.	22321922	22321922	0	1	444,	0,
chr10	22398256	22413074	TCONS_00022093	1000	-	22413074	22413074	0	4	1603,154,61,397,	0,10033,12275,14421,
chr10	22398256	22413093	TCONS_00022095	1000	-	22413093	22413093	0	4	1603,154,61,50,	0,10033,12275,14787,
chr10	22398256	22413093	TCONS_00022096	1000	-	22413093	22413093	0	5	1603,154,61,91,50,	0,10033,12275,13370,14787,
chr10	22404153	22413061	TCONS_00022097	1000	-	22413061	22413061	0	4	4290,61,130,18,	0,6378,7434,8890,
chr10	22414440	22414694	TCONS_00024542	1000	.	22414694	22414694	0	1	254,	0,
chr10	22419487	22420552	TCONS_00024544	1000	.	22420552	22420552	0	1	1065,	0,
chr10	22424516	22426329	TCONS_00022099	1000	-	22426329	22426329	0	2	417,59,	0,1754,
chr10	22428863	22429494	TCONS_00024547	1000	.	22429494	22429494	0	1	631,	0,
chr10	22552731	22553329	TCONS_00024549	1000	.	22553329	22553329	0	1	598,	0,
chr10	22657726	22658081	TCONS_00024553	1000	.	22658081	22658081	0	1	355,	0,
chr10	22818898	22821916	TCONS_00022111	1000	-	22821916	22821916	0	2	1691,471,	0,2547,
chr10	22825569	22829251	TCONS_00024557	1000	.	22829251	22829251	0	1	3682,	0,
chr10	22829301	22830826	TCONS_00024558	1000	.	22830826	22830826	0	1	1525,	0,
chr10	22888215	22888852	TCONS_00024564	1000	.	22888852	22888852	0	1	637,	0,
chr10	22898249	22899249	TCONS_00024565	1000	.	22899249	22899249	0	1	1000,	0,
chr10	22902924	22905909	TCONS_00022118	1000	-	22905909	22905909	0	1	2985,	0,
chr10	22988683	22999663	TCONS_00018785	1000	+	22999663	22999663	0	3	222,84,742,	0,8924,10238,
chr10	22988683	22999663	TCONS_00018786	1000	+	22999663	22999663	0	4	222,84,141,213,	0,8924,10238,10767,
chr10	23012783	23013742	TCONS_00018788	1000	+	23013742	23013742	0	1	959,	0,
chr10	23147261	23150608	TCONS_00022135	1000	-	23150608	23150608	0	2	766,1111,	0,2236,
chr10	23254809	23255835	TCONS_00024566	1000	.	23255835	23255835	0	1	1026,	0,
chr10	23304958	23312615	TCONS_00018810	1000	+	23312615	23312615	0	2	3402,1305,	0,6352,
chr10	23313627	23316213	TCONS_00024568	1000	.	23316213	23316213	0	1	2586,	0,
chr10	23347142	23347686	TCONS_00024570	1000	.	23347686	23347686	0	1	544,	0,
chr10	23362879	23364339	TCONS_00024571	1000	.	23364339	23364339	0	1	1460,	0,
chr10	23430868	23431440	TCONS_00024576	1000	.	23431440	23431440	0	1	572,	0,
chr10	23536745	23537386	TCONS_00024580	1000	.	23537386	23537386	0	1	641,	0,
chr10	23546909	23551598	TCONS_00018816	1000	+	23551598	23551598	0	3	260,148,135,	0,957,4554,
chr10	23567125	23569324	TCONS_00018817	1000	+	23569324	23569324	0	2	255,1541,	0,658,
chr10	23634811	23637800	TCONS_00018834	1000	+	23637800	23637800	0	6	283,111,43,38,53,1234,	0,573,781,911,1158,1755,
chr10	23668354	23673172	TCONS_00018842	1000	+	23673172	23673172	0	6	56,43,53,53,147,675,	0,1929,2057,2324,3918,4143,
chr10	23669629	23673172	TCONS_00018843	1000	+	23673172	23673172	0	3	1102,147,675,	0,2643,2868,
chr10	24206657	24207476	TCONS_00018891	1000	+	24207476	24207476	0	3	22,45,552,	0,122,267,
chr10	24276572	24277865	TCONS_00024590	1000	.	24277865	24277865	0	1	1293,	0,
chr10	24298801	24299226	TCONS_00024591	1000	.	24299226	24299226	0	1	425,	0,
chr10	24306619	24308233	TCONS_00024592	1000	.	24308233	24308233	0	1	1614,	0,
chr10	24351299	24352578	TCONS_00024594	1000	.	24352578	24352578	0	1	1279,	0,
chr10	24449068	24449513	TCONS_00022247	1000	-	24449513	24449513	0	1	445,	0,
chr10	24449073	24449472	TCONS_00018905	1000	+	24449472	24449472	0	1	399,	0,
chr10	24525539	24525872	TCONS_00022256	1000	-	24525872	24525872	0	2	191,39,	0,294,
chr10	24568452	24569473	TCONS_00024600	1000	.	24569473	24569473	0	1	1021,	0,
chr10	24810046	24811220	TCONS_00024606	1000	.	24811220	24811220	0	1	1174,	0,
chr10	24817119	24818470	TCONS_00024609	1000	.	24818470	24818470	0	1	1351,	0,
chr10	24825900	24826558	TCONS_00024610	1000	.	24826558	24826558	0	1	658,	0,
chr10	25048345	25049618	TCONS_00024618	1000	.	25049618	25049618	0	1	1273,	0,
chr10	25083669	25095586	TCONS_00022292	1000	-	25095586	25095586	0	3	10627,89,16,	0,11503,11901,
chr10	25141873	25144350	TCONS_00018974	1000	+	25144350	25144350	0	1	2477,	0,
chr10	25272117	25277273	TCONS_00022302	1000	-	25277273	25277273	0	2	848,354,	0,4802,
chr10	25272117	25274459	TCONS_00022301	1000	-	25274459	25274459	0	2	848,9,	0,2333,
chr10	25700423	25714757	TCONS_00022324	1000	-	25714757	25714757	0	3	2899,158,77,	0,4770,14257,
chr10	25700423	25714785	TCONS_00022325	1000	-	25714785	25714785	0	2	2899,50,	0,14312,
chr10	25700423	25714797	TCONS_00022326	1000	-	25714797	25714797	0	3	2899,158,62,	0,4770,14312,
chr10	25714874	25715812	TCONS_00024629	1000	.	25715812	25715812	0	1	938,	0,
chr10	25728390	25729183	TCONS_00024632	1000	.	25729183	25729183	0	1	793,	0,
chr10	25752772	25754857	TCONS_00022327	1000	-	25754857	25754857	0	2	620,152,	0,1933,
chr10	26147230	26148531	TCONS_00024635	1000	.	26148531	26148531	0	1	1301,	0,
chr10	26411039	26411678	TCONS_00024638	1000	.	26411678	26411678	0	1	639,	0,
chr10	26583225	26583733	TCONS_00024639	1000	.	26583733	26583733	0	1	508,	0,
chr10	26668861	26673918	TCONS_00019126	1000	+	26673918	26673918	0	2	3338,710,	0,4347,
chr10	26668861	26682185	TCONS_00019127	1000	+	26682185	26682185	0	2	3338,65,	0,13259,
chr10	26906778	26920779	TCONS_00019148	1000	+	26920779	26920779	0	2	479,2630,	0,11371,
chr10	26906877	26920779	TCONS_00019149	1000	+	26920779	26920779	0	4	380,73,116,179,	0,11272,13522,13723,
chr10	26906937	26920779	TCONS_00019150	1000	+	26920779	26920779	0	4	320,73,140,179,	0,11212,13438,13663,
chr10	26906991	26920779	TCONS_00019151	1000	+	26920779	26920779	0	4	266,73,145,179,	0,11158,13379,13609,
chr10	27589279	27591350	TCONS_00024648	1000	.	27591350	27591350	0	1	2071,	0,
chr10	27591765	27592335	TCONS_00024649	1000	.	27592335	27592335	0	1	570,	0,
chr10	27644418	27646862	TCONS_00022443	1000	-	27646862	27646862	0	2	1046,1259,	0,1185,
chr10	27790935	27791918	TCONS_00024652	1000	.	27791918	27791918	0	1	983,	0,
chr10	27794534	27794974	TCONS_00024653	1000	.	27794974	27794974	0	1	440,	0,
chr10	27830221	27830783	TCONS_00024654	1000	.	27830783	27830783	0	1	562,	0,
chr10	27980514	27983956	TCONS_00019242	1000	+	27983956	27983956	0	2	1803,1116,	0,2326,
chr10	28073520	28074195	TCONS_00024659	1000	.	28074195	28074195	0	1	675,	0,
chr10	28223905	28224472	TCONS_00024662	1000	.	28224472	28224472	0	1	567,	0,
chr10	28283195	28283955	TCONS_00024669	1000	.	28283955	28283955	0	1	760,	0,
chr10	28352012	28352405	TCONS_00024670	1000	.	28352405	28352405	0	1	393,	0,
chr10	28415084	28415905	TCONS_00019306	1000	+	28415905	28415905	0	1	821,	0,
chr10	28443174	28451652	TCONS_00022546	1000	-	28451652	28451652	0	3	214,132,2838,	0,1631,5640,
chr10	28452299	28460253	TCONS_00019307	1000	+	28460253	28460253	0	2	3049,3029,	0,4925,
chr10	28454354	28460253	TCONS_00019308	1000	+	28460253	28460253	0	3	98,87,3029,	0,907,2870,
chr10	28455661	28460253	TCONS_00019309	1000	+	28460253	28460253	0	2	174,3029,	0,1563,
chr10	28887930	28893333	TCONS_00019323	1000	+	28893333	28893333	0	1	5403,	0,
chr10	29670027	29671841	TCONS_00022559	1000	-	29671841	29671841	0	1	1814,	0,
chr10	30209240	30210007	TCONS_00019326	1000	+	30210007	30210007	0	1	767,	0,
chr10	30225279	30227184	TCONS_00022586	1000	-	30227184	30227184	0	2	1067,55,	0,1850,
chr10	30275983	30276431	TCONS_00024677	1000	.	30276431	30276431	0	1	448,	0,
chr10	30696841	30697597	TCONS_00024695	1000	.	30697597	30697597	0	1	756,	0,
chr10	30726144	30726874	TCONS_00024696	1000	.	30726874	30726874	0	1	730,	0,
chr10	31529360	31529931	TCONS_00024703	1000	.	31529931	31529931	0	1	571,	0,
chr10	31853696	31854554	TCONS_00024704	1000	.	31854554	31854554	0	1	858,	0,
chr10	31887476	31888342	TCONS_00024708	1000	.	31888342	31888342	0	1	866,	0,
chr10	31987446	31987783	TCONS_00024709	1000	.	31987783	31987783	0	1	337,	0,
chr10	32001759	32012588	TCONS_00019368	1000	+	32012588	32012588	0	3	33,55,723,	0,903,10106,
chr10	32185645	32290234	TCONS_00019379	1000	+	32290234	32290234	0	3	786,132,964,	0,30599,103625,
chr10	33160806	33162533	TCONS_00022594	1000	-	33162533	33162533	0	1	1727,	0,
chr10	33198082	33199163	TCONS_00022595	1000	-	33199163	33199163	0	1	1081,	0,
chr10	33360204	33362401	TCONS_00019387	1000	+	33362401	33362401	0	1	2197,	0,
chr10	33502370	33503349	TCONS_00019389	1000	+	33503349	33503349	0	1	979,	0,
chr10	33580356	33581428	TCONS_00022625	1000	-	33581428	33581428	0	1	1072,	0,
chr10	33775730	33776584	TCONS_00019392	1000	+	33776584	33776584	0	1	854,	0,
chr10	33783582	33784406	TCONS_00024711	1000	.	33784406	33784406	0	1	824,	0,
chr10	33800901	33838043	TCONS_00022653	1000	-	33838043	33838043	0	3	266,200,38,	0,28623,37104,
chr10	33938959	33940147	TCONS_00024715	1000	.	33940147	33940147	0	1	1188,	0,
chr10	33943586	33948363	TCONS_00024717	1000	.	33948363	33948363	0	1	4777,	0,
chr10	33950489	33951346	TCONS_00024719	1000	.	33951346	33951346	0	1	857,	0,
chr10	33951762	33952902	TCONS_00024720	1000	.	33952902	33952902	0	1	1140,	0,
chr10	33953569	33955211	TCONS_00024721	1000	.	33955211	33955211	0	1	1642,	0,
chr10	33960030	33960819	TCONS_00024723	1000	.	33960819	33960819	0	1	789,	0,
chr10	34004360	34004941	TCONS_00024727	1000	.	34004941	34004941	0	1	581,	0,
chr10	34093189	34095509	TCONS_00019412	1000	+	34095509	34095509	0	2	784,796,	0,1524,
chr10	34179588	34198087	TCONS_00019413	1000	+	34198087	34198087	0	5	197,100,255,1551,2690,	0,11736,12518,12941,15809,
[truncated: 18,800 more rows]
