# Supplementary material for: Identification of long non-coding RNA in the horse transcriptome
Source: BMC Genomics. 2017 Jul 4;18:511. doi: 10.1186/s12864-017-3884-2 (PMC5496257; doi:10.1186/s12864-017-3884-2)
Supplement: Supplementary file 5 — The GTF table of our final list of lncRNA. (TXT 4547 kb) [file 12864_2017_3884_MOESM5_ESM.txt]

chr1	stdin	exon	95813	97612	.	.	.	gene_id "TCONS_00013429"; transcript_id "TCONS_00013429"; exon_number "1"; exon_id "TCONS_00013429.1";
chr1	stdin	exon	352668	353101	.	.	.	gene_id "TCONS_00013432"; transcript_id "TCONS_00013432"; exon_number "1"; exon_id "TCONS_00013432.1";
chr1	stdin	exon	1031654	1032410	.	-	.	gene_id "TCONS_00006674"; transcript_id "TCONS_00006674"; exon_number "1"; exon_id "TCONS_00006674.1";
chr1	stdin	exon	1032728	1032829	.	-	.	gene_id "TCONS_00006674"; transcript_id "TCONS_00006674"; exon_number "2"; exon_id "TCONS_00006674.2";
chr1	stdin	exon	1034735	1035037	.	-	.	gene_id "TCONS_00006674"; transcript_id "TCONS_00006674"; exon_number "3"; exon_id "TCONS_00006674.3";
chr1	stdin	exon	1035284	1035429	.	-	.	gene_id "TCONS_00006674"; transcript_id "TCONS_00006674"; exon_number "4"; exon_id "TCONS_00006674.4";
chr1	stdin	exon	1035535	1037341	.	-	.	gene_id "TCONS_00006674"; transcript_id "TCONS_00006674"; exon_number "5"; exon_id "TCONS_00006674.5";
chr1	stdin	exon	1331623	1332477	.	.	.	gene_id "TCONS_00013433"; transcript_id "TCONS_00013433"; exon_number "1"; exon_id "TCONS_00013433.1";
chr1	stdin	exon	1375585	1376557	.	-	.	gene_id "TCONS_00006704"; transcript_id "TCONS_00006704"; exon_number "1"; exon_id "TCONS_00006704.1";
chr1	stdin	exon	1379428	1379951	.	.	.	gene_id "TCONS_00013434"; transcript_id "TCONS_00013434"; exon_number "1"; exon_id "TCONS_00013434.1";
chr1	stdin	exon	1385252	1385428	.	+	.	gene_id "TCONS_00000065"; transcript_id "TCONS_00000065"; exon_number "1"; exon_id "TCONS_00000065.1";
chr1	stdin	exon	1385652	1386359	.	+	.	gene_id "TCONS_00000065"; transcript_id "TCONS_00000065"; exon_number "2"; exon_id "TCONS_00000065.2";
chr1	stdin	exon	1437518	1439627	.	-	.	gene_id "TCONS_00006716"; transcript_id "TCONS_00006716"; exon_number "1"; exon_id "TCONS_00006716.1";
chr1	stdin	exon	1487093	1487478	.	.	.	gene_id "TCONS_00013436"; transcript_id "TCONS_00013436"; exon_number "1"; exon_id "TCONS_00013436.1";
chr1	stdin	exon	1632151	1635133	.	-	.	gene_id "TCONS_00006723"; transcript_id "TCONS_00006723"; exon_number "1"; exon_id "TCONS_00006723.1";
chr1	stdin	exon	1651270	1652956	.	-	.	gene_id "TCONS_00006723"; transcript_id "TCONS_00006723"; exon_number "2"; exon_id "TCONS_00006723.2";
chr1	stdin	exon	1765586	1766619	.	-	.	gene_id "TCONS_00006759"; transcript_id "TCONS_00006759"; exon_number "1"; exon_id "TCONS_00006759.1";
chr1	stdin	exon	1789918	1791374	.	+	.	gene_id "TCONS_00000070"; transcript_id "TCONS_00000070"; exon_number "1"; exon_id "TCONS_00000070.1";
chr1	stdin	exon	1814459	1819454	.	-	.	gene_id "TCONS_00006767"; transcript_id "TCONS_00006767"; exon_number "1"; exon_id "TCONS_00006767.1";
chr1	stdin	exon	1821089	1821221	.	-	.	gene_id "TCONS_00006767"; transcript_id "TCONS_00006767"; exon_number "2"; exon_id "TCONS_00006767.2";
chr1	stdin	exon	1819474	1820179	.	-	.	gene_id "TCONS_00006769"; transcript_id "TCONS_00006769"; exon_number "1"; exon_id "TCONS_00006769.1";
chr1	stdin	exon	1889294	1890076	.	.	.	gene_id "TCONS_00013437"; transcript_id "TCONS_00013437"; exon_number "1"; exon_id "TCONS_00013437.1";
chr1	stdin	exon	1891714	1892243	.	.	.	gene_id "TCONS_00013438"; transcript_id "TCONS_00013438"; exon_number "1"; exon_id "TCONS_00013438.1";
chr1	stdin	exon	1974200	1974372	.	+	.	gene_id "TCONS_00000077"; transcript_id "TCONS_00000077"; exon_number "1"; exon_id "TCONS_00000077.1";
chr1	stdin	exon	2028413	2029327	.	+	.	gene_id "TCONS_00000077"; transcript_id "TCONS_00000077"; exon_number "2"; exon_id "TCONS_00000077.2";
chr1	stdin	exon	2322448	2323859	.	-	.	gene_id "TCONS_00006780"; transcript_id "TCONS_00006780"; exon_number "1"; exon_id "TCONS_00006780.1";
chr1	stdin	exon	2324121	2326728	.	-	.	gene_id "TCONS_00006782"; transcript_id "TCONS_00006782"; exon_number "1"; exon_id "TCONS_00006782.1";
chr1	stdin	exon	2327565	2327818	.	-	.	gene_id "TCONS_00006782"; transcript_id "TCONS_00006782"; exon_number "2"; exon_id "TCONS_00006782.2";
chr1	stdin	exon	2844640	2844675	.	+	.	gene_id "TCONS_00000079"; transcript_id "TCONS_00000079"; exon_number "1"; exon_id "TCONS_00000079.1";
chr1	stdin	exon	2846489	2846654	.	+	.	gene_id "TCONS_00000079"; transcript_id "TCONS_00000079"; exon_number "2"; exon_id "TCONS_00000079.2";
chr1	stdin	exon	2848529	2848629	.	+	.	gene_id "TCONS_00000079"; transcript_id "TCONS_00000079"; exon_number "3"; exon_id "TCONS_00000079.3";
chr1	stdin	exon	2849280	2852888	.	+	.	gene_id "TCONS_00000079"; transcript_id "TCONS_00000079"; exon_number "4"; exon_id "TCONS_00000079.4";
chr1	stdin	exon	2844640	2844675	.	+	.	gene_id "TCONS_00000080"; transcript_id "TCONS_00000080"; exon_number "1"; exon_id "TCONS_00000080.1";
chr1	stdin	exon	2846489	2848629	.	+	.	gene_id "TCONS_00000080"; transcript_id "TCONS_00000080"; exon_number "2"; exon_id "TCONS_00000080.2";
chr1	stdin	exon	2849280	2852888	.	+	.	gene_id "TCONS_00000080"; transcript_id "TCONS_00000080"; exon_number "3"; exon_id "TCONS_00000080.3";
chr1	stdin	exon	3088111	3088932	.	.	.	gene_id "TCONS_00013448"; transcript_id "TCONS_00013448"; exon_number "1"; exon_id "TCONS_00013448.1";
chr1	stdin	exon	3091113	3091788	.	.	.	gene_id "TCONS_00013449"; transcript_id "TCONS_00013449"; exon_number "1"; exon_id "TCONS_00013449.1";
chr1	stdin	exon	3167061	3167310	.	+	.	gene_id "TCONS_00000082"; transcript_id "TCONS_00000082"; exon_number "1"; exon_id "TCONS_00000082.1";
chr1	stdin	exon	3168128	3168948	.	+	.	gene_id "TCONS_00000082"; transcript_id "TCONS_00000082"; exon_number "2"; exon_id "TCONS_00000082.2";
chr1	stdin	exon	3170145	3171194	.	.	.	gene_id "TCONS_00013455"; transcript_id "TCONS_00013455"; exon_number "1"; exon_id "TCONS_00013455.1";
chr1	stdin	exon	3184413	3185085	.	.	.	gene_id "TCONS_00013458"; transcript_id "TCONS_00013458"; exon_number "1"; exon_id "TCONS_00013458.1";
chr1	stdin	exon	3305958	3306446	.	-	.	gene_id "TCONS_00006785"; transcript_id "TCONS_00006785"; exon_number "1"; exon_id "TCONS_00006785.1";
chr1	stdin	exon	3342731	3343501	.	-	.	gene_id "TCONS_00006785"; transcript_id "TCONS_00006785"; exon_number "2"; exon_id "TCONS_00006785.2";
chr1	stdin	exon	3376199	3377172	.	.	.	gene_id "TCONS_00013475"; transcript_id "TCONS_00013475"; exon_number "1"; exon_id "TCONS_00013475.1";
chr1	stdin	exon	3393995	3395032	.	.	.	gene_id "TCONS_00013480"; transcript_id "TCONS_00013480"; exon_number "1"; exon_id "TCONS_00013480.1";
chr1	stdin	exon	3407155	3407955	.	.	.	gene_id "TCONS_00013485"; transcript_id "TCONS_00013485"; exon_number "1"; exon_id "TCONS_00013485.1";
chr1	stdin	exon	3472454	3473229	.	-	.	gene_id "TCONS_00006791"; transcript_id "TCONS_00006791"; exon_number "1"; exon_id "TCONS_00006791.1";
chr1	stdin	exon	3473660	3473829	.	+	.	gene_id "TCONS_00000084"; transcript_id "TCONS_00000084"; exon_number "1"; exon_id "TCONS_00000084.1";
chr1	stdin	exon	3474574	3474760	.	+	.	gene_id "TCONS_00000084"; transcript_id "TCONS_00000084"; exon_number "2"; exon_id "TCONS_00000084.2";
chr1	stdin	exon	3496199	3496363	.	+	.	gene_id "TCONS_00000084"; transcript_id "TCONS_00000084"; exon_number "3"; exon_id "TCONS_00000084.3";
chr1	stdin	exon	3496472	3496534	.	+	.	gene_id "TCONS_00000084"; transcript_id "TCONS_00000084"; exon_number "4"; exon_id "TCONS_00000084.4";
chr1	stdin	exon	3510182	3513102	.	+	.	gene_id "TCONS_00000084"; transcript_id "TCONS_00000084"; exon_number "5"; exon_id "TCONS_00000084.5";
chr1	stdin	exon	3473692	3473829	.	+	.	gene_id "TCONS_00000085"; transcript_id "TCONS_00000085"; exon_number "1"; exon_id "TCONS_00000085.1";
chr1	stdin	exon	3496199	3496363	.	+	.	gene_id "TCONS_00000085"; transcript_id "TCONS_00000085"; exon_number "2"; exon_id "TCONS_00000085.2";
chr1	stdin	exon	3496472	3496534	.	+	.	gene_id "TCONS_00000085"; transcript_id "TCONS_00000085"; exon_number "3"; exon_id "TCONS_00000085.3";
chr1	stdin	exon	3510182	3513102	.	+	.	gene_id "TCONS_00000085"; transcript_id "TCONS_00000085"; exon_number "4"; exon_id "TCONS_00000085.4";
chr1	stdin	exon	3473834	3474206	.	+	.	gene_id "TCONS_00000086"; transcript_id "TCONS_00000086"; exon_number "1"; exon_id "TCONS_00000086.1";
chr1	stdin	exon	3474574	3474760	.	+	.	gene_id "TCONS_00000086"; transcript_id "TCONS_00000086"; exon_number "2"; exon_id "TCONS_00000086.2";
chr1	stdin	exon	3496199	3496363	.	+	.	gene_id "TCONS_00000086"; transcript_id "TCONS_00000086"; exon_number "3"; exon_id "TCONS_00000086.3";
chr1	stdin	exon	3496472	3496534	.	+	.	gene_id "TCONS_00000086"; transcript_id "TCONS_00000086"; exon_number "4"; exon_id "TCONS_00000086.4";
chr1	stdin	exon	3510182	3513102	.	+	.	gene_id "TCONS_00000086"; transcript_id "TCONS_00000086"; exon_number "5"; exon_id "TCONS_00000086.5";
chr1	stdin	exon	3474323	3474760	.	+	.	gene_id "TCONS_00000087"; transcript_id "TCONS_00000087"; exon_number "1"; exon_id "TCONS_00000087.1";
chr1	stdin	exon	3496199	3496363	.	+	.	gene_id "TCONS_00000087"; transcript_id "TCONS_00000087"; exon_number "2"; exon_id "TCONS_00000087.2";
chr1	stdin	exon	3496472	3496534	.	+	.	gene_id "TCONS_00000087"; transcript_id "TCONS_00000087"; exon_number "3"; exon_id "TCONS_00000087.3";
chr1	stdin	exon	3510182	3513102	.	+	.	gene_id "TCONS_00000087"; transcript_id "TCONS_00000087"; exon_number "4"; exon_id "TCONS_00000087.4";
chr1	stdin	exon	3491089	3491545	.	+	.	gene_id "TCONS_00000089"; transcript_id "TCONS_00000089"; exon_number "1"; exon_id "TCONS_00000089.1";
chr1	stdin	exon	3495017	3496363	.	+	.	gene_id "TCONS_00000089"; transcript_id "TCONS_00000089"; exon_number "2"; exon_id "TCONS_00000089.2";
chr1	stdin	exon	3496472	3496534	.	+	.	gene_id "TCONS_00000089"; transcript_id "TCONS_00000089"; exon_number "3"; exon_id "TCONS_00000089.3";
chr1	stdin	exon	3510182	3513102	.	+	.	gene_id "TCONS_00000089"; transcript_id "TCONS_00000089"; exon_number "4"; exon_id "TCONS_00000089.4";
chr1	stdin	exon	3722837	3723923	.	.	.	gene_id "TCONS_00013487"; transcript_id "TCONS_00013487"; exon_number "1"; exon_id "TCONS_00013487.1";
chr1	stdin	exon	3732271	3732903	.	-	.	gene_id "TCONS_00006792"; transcript_id "TCONS_00006792"; exon_number "1"; exon_id "TCONS_00006792.1";
chr1	stdin	exon	3737506	3737878	.	.	.	gene_id "TCONS_00013489"; transcript_id "TCONS_00013489"; exon_number "1"; exon_id "TCONS_00013489.1";
chr1	stdin	exon	4092358	4092866	.	.	.	gene_id "TCONS_00013491"; transcript_id "TCONS_00013491"; exon_number "1"; exon_id "TCONS_00013491.1";
chr1	stdin	exon	4171894	4172126	.	+	.	gene_id "TCONS_00000101"; transcript_id "TCONS_00000101"; exon_number "1"; exon_id "TCONS_00000101.1";
chr1	stdin	exon	4226959	4227571	.	+	.	gene_id "TCONS_00000101"; transcript_id "TCONS_00000101"; exon_number "2"; exon_id "TCONS_00000101.2";
chr1	stdin	exon	4246058	4246273	.	+	.	gene_id "TCONS_00000108"; transcript_id "TCONS_00000108"; exon_number "1"; exon_id "TCONS_00000108.1";
chr1	stdin	exon	4246756	4248196	.	+	.	gene_id "TCONS_00000108"; transcript_id "TCONS_00000108"; exon_number "2"; exon_id "TCONS_00000108.2";
chr1	stdin	exon	4282616	4283203	.	+	.	gene_id "TCONS_00000110"; transcript_id "TCONS_00000110"; exon_number "1"; exon_id "TCONS_00000110.1";
chr1	stdin	exon	4283429	4285055	.	+	.	gene_id "TCONS_00000110"; transcript_id "TCONS_00000110"; exon_number "2"; exon_id "TCONS_00000110.2";
chr1	stdin	exon	5459921	5461122	.	-	.	gene_id "TCONS_00006822"; transcript_id "TCONS_00006822"; exon_number "1"; exon_id "TCONS_00006822.1";
chr1	stdin	exon	5464280	5465047	.	-	.	gene_id "TCONS_00006824"; transcript_id "TCONS_00006824"; exon_number "1"; exon_id "TCONS_00006824.1";
chr1	stdin	exon	5473360	5483167	.	-	.	gene_id "TCONS_00006828"; transcript_id "TCONS_00006828"; exon_number "1"; exon_id "TCONS_00006828.1";
chr1	stdin	exon	5749303	5749624	.	.	.	gene_id "TCONS_00013538"; transcript_id "TCONS_00013538"; exon_number "1"; exon_id "TCONS_00013538.1";
chr1	stdin	exon	5806126	5806883	.	.	.	gene_id "TCONS_00013546"; transcript_id "TCONS_00013546"; exon_number "1"; exon_id "TCONS_00013546.1";
chr1	stdin	exon	5807084	5807698	.	.	.	gene_id "TCONS_00013547"; transcript_id "TCONS_00013547"; exon_number "1"; exon_id "TCONS_00013547.1";
chr1	stdin	exon	5815185	5815739	.	.	.	gene_id "TCONS_00013550"; transcript_id "TCONS_00013550"; exon_number "1"; exon_id "TCONS_00013550.1";
chr1	stdin	exon	5826986	5828229	.	.	.	gene_id "TCONS_00013553"; transcript_id "TCONS_00013553"; exon_number "1"; exon_id "TCONS_00013553.1";
chr1	stdin	exon	5857982	5858866	.	.	.	gene_id "TCONS_00013556"; transcript_id "TCONS_00013556"; exon_number "1"; exon_id "TCONS_00013556.1";
chr1	stdin	exon	5868039	5868495	.	.	.	gene_id "TCONS_00013559"; transcript_id "TCONS_00013559"; exon_number "1"; exon_id "TCONS_00013559.1";
chr1	stdin	exon	7352139	7352729	.	.	.	gene_id "TCONS_00013577"; transcript_id "TCONS_00013577"; exon_number "1"; exon_id "TCONS_00013577.1";
chr1	stdin	exon	7406815	7407073	.	+	.	gene_id "TCONS_00000172"; transcript_id "TCONS_00000172"; exon_number "1"; exon_id "TCONS_00000172.1";
chr1	stdin	exon	7411463	7411574	.	+	.	gene_id "TCONS_00000172"; transcript_id "TCONS_00000172"; exon_number "2"; exon_id "TCONS_00000172.2";
chr1	stdin	exon	7413767	7421000	.	+	.	gene_id "TCONS_00000172"; transcript_id "TCONS_00000172"; exon_number "3"; exon_id "TCONS_00000172.3";
chr1	stdin	exon	7406817	7407073	.	+	.	gene_id "TCONS_00000173"; transcript_id "TCONS_00000173"; exon_number "1"; exon_id "TCONS_00000173.1";
chr1	stdin	exon	7411463	7412197	.	+	.	gene_id "TCONS_00000173"; transcript_id "TCONS_00000173"; exon_number "2"; exon_id "TCONS_00000173.2";
chr1	stdin	exon	7407945	7410067	.	+	.	gene_id "TCONS_00000174"; transcript_id "TCONS_00000174"; exon_number "1"; exon_id "TCONS_00000174.1";
chr1	stdin	exon	7411463	7411574	.	+	.	gene_id "TCONS_00000174"; transcript_id "TCONS_00000174"; exon_number "2"; exon_id "TCONS_00000174.2";
chr1	stdin	exon	7411773	7412197	.	+	.	gene_id "TCONS_00000174"; transcript_id "TCONS_00000174"; exon_number "3"; exon_id "TCONS_00000174.3";
chr1	stdin	exon	7407945	7411574	.	+	.	gene_id "TCONS_00000176"; transcript_id "TCONS_00000176"; exon_number "1"; exon_id "TCONS_00000176.1";
chr1	stdin	exon	7413767	7421000	.	+	.	gene_id "TCONS_00000176"; transcript_id "TCONS_00000176"; exon_number "2"; exon_id "TCONS_00000176.2";
chr1	stdin	exon	8117565	8118254	.	+	.	gene_id "TCONS_00000211"; transcript_id "TCONS_00000211"; exon_number "1"; exon_id "TCONS_00000211.1";
chr1	stdin	exon	8123840	8124223	.	.	.	gene_id "TCONS_00013578"; transcript_id "TCONS_00013578"; exon_number "1"; exon_id "TCONS_00013578.1";
chr1	stdin	exon	8125690	8126455	.	.	.	gene_id "TCONS_00013579"; transcript_id "TCONS_00013579"; exon_number "1"; exon_id "TCONS_00013579.1";
chr1	stdin	exon	8138436	8138826	.	.	.	gene_id "TCONS_00013581"; transcript_id "TCONS_00013581"; exon_number "1"; exon_id "TCONS_00013581.1";
chr1	stdin	exon	8156794	8156937	.	+	.	gene_id "TCONS_00000213"; transcript_id "TCONS_00000213"; exon_number "1"; exon_id "TCONS_00000213.1";
chr1	stdin	exon	8157984	8158045	.	+	.	gene_id "TCONS_00000213"; transcript_id "TCONS_00000213"; exon_number "2"; exon_id "TCONS_00000213.2";
chr1	stdin	exon	8161175	8161349	.	+	.	gene_id "TCONS_00000213"; transcript_id "TCONS_00000213"; exon_number "3"; exon_id "TCONS_00000213.3";
chr1	stdin	exon	8162194	8162337	.	+	.	gene_id "TCONS_00000213"; transcript_id "TCONS_00000213"; exon_number "4"; exon_id "TCONS_00000213.4";
chr1	stdin	exon	8162637	8170819	.	+	.	gene_id "TCONS_00000213"; transcript_id "TCONS_00000213"; exon_number "5"; exon_id "TCONS_00000213.5";
chr1	stdin	exon	8171901	8178877	.	+	.	gene_id "TCONS_00000213"; transcript_id "TCONS_00000213"; exon_number "6"; exon_id "TCONS_00000213.6";
chr1	stdin	exon	8156803	8157284	.	+	.	gene_id "TCONS_00000216"; transcript_id "TCONS_00000216"; exon_number "1"; exon_id "TCONS_00000216.1";
chr1	stdin	exon	8157984	8158066	.	+	.	gene_id "TCONS_00000216"; transcript_id "TCONS_00000216"; exon_number "2"; exon_id "TCONS_00000216.2";
chr1	stdin	exon	8158846	8161349	.	+	.	gene_id "TCONS_00000216"; transcript_id "TCONS_00000216"; exon_number "3"; exon_id "TCONS_00000216.3";
chr1	stdin	exon	8162194	8162337	.	+	.	gene_id "TCONS_00000216"; transcript_id "TCONS_00000216"; exon_number "4"; exon_id "TCONS_00000216.4";
chr1	stdin	exon	8162637	8178877	.	+	.	gene_id "TCONS_00000216"; transcript_id "TCONS_00000216"; exon_number "5"; exon_id "TCONS_00000216.5";
chr1	stdin	exon	8157943	8161349	.	+	.	gene_id "TCONS_00000217"; transcript_id "TCONS_00000217"; exon_number "1"; exon_id "TCONS_00000217.1";
chr1	stdin	exon	8162194	8163122	.	+	.	gene_id "TCONS_00000217"; transcript_id "TCONS_00000217"; exon_number "2"; exon_id "TCONS_00000217.2";
chr1	stdin	exon	8163452	8169221	.	+	.	gene_id "TCONS_00000217"; transcript_id "TCONS_00000217"; exon_number "3"; exon_id "TCONS_00000217.3";
chr1	stdin	exon	8170643	8170819	.	+	.	gene_id "TCONS_00000217"; transcript_id "TCONS_00000217"; exon_number "4"; exon_id "TCONS_00000217.4";
chr1	stdin	exon	8171901	8178877	.	+	.	gene_id "TCONS_00000217"; transcript_id "TCONS_00000217"; exon_number "5"; exon_id "TCONS_00000217.5";
chr1	stdin	exon	8168829	8169221	.	+	.	gene_id "TCONS_00000218"; transcript_id "TCONS_00000218"; exon_number "1"; exon_id "TCONS_00000218.1";
chr1	stdin	exon	8170643	8170819	.	+	.	gene_id "TCONS_00000218"; transcript_id "TCONS_00000218"; exon_number "2"; exon_id "TCONS_00000218.2";
chr1	stdin	exon	8173961	8178877	.	+	.	gene_id "TCONS_00000218"; transcript_id "TCONS_00000218"; exon_number "3"; exon_id "TCONS_00000218.3";
chr1	stdin	exon	8168938	8169221	.	+	.	gene_id "TCONS_00000219"; transcript_id "TCONS_00000219"; exon_number "1"; exon_id "TCONS_00000219.1";
chr1	stdin	exon	8170643	8178877	.	+	.	gene_id "TCONS_00000219"; transcript_id "TCONS_00000219"; exon_number "2"; exon_id "TCONS_00000219.2";
chr1	stdin	exon	8562950	8563874	.	.	.	gene_id "TCONS_00013585"; transcript_id "TCONS_00013585"; exon_number "1"; exon_id "TCONS_00013585.1";
chr1	stdin	exon	8566570	8570179	.	+	.	gene_id "TCONS_00000256"; transcript_id "TCONS_00000256"; exon_number "1"; exon_id "TCONS_00000256.1";
chr1	stdin	exon	8573695	8574505	.	+	.	gene_id "TCONS_00000256"; transcript_id "TCONS_00000256"; exon_number "2"; exon_id "TCONS_00000256.2";
chr1	stdin	exon	8566571	8566698	.	+	.	gene_id "TCONS_00000257"; transcript_id "TCONS_00000257"; exon_number "1"; exon_id "TCONS_00000257.1";
chr1	stdin	exon	8573695	8574505	.	+	.	gene_id "TCONS_00000257"; transcript_id "TCONS_00000257"; exon_number "2"; exon_id "TCONS_00000257.2";
chr1	stdin	exon	8566596	8566698	.	+	.	gene_id "TCONS_00000258"; transcript_id "TCONS_00000258"; exon_number "1"; exon_id "TCONS_00000258.1";
chr1	stdin	exon	8573695	8574091	.	+	.	gene_id "TCONS_00000258"; transcript_id "TCONS_00000258"; exon_number "2"; exon_id "TCONS_00000258.2";
chr1	stdin	exon	8621777	8622021	.	+	.	gene_id "TCONS_00000258"; transcript_id "TCONS_00000258"; exon_number "3"; exon_id "TCONS_00000258.3";
chr1	stdin	exon	8624207	8625253	.	+	.	gene_id "TCONS_00000258"; transcript_id "TCONS_00000258"; exon_number "4"; exon_id "TCONS_00000258.4";
chr1	stdin	exon	8621852	8622021	.	+	.	gene_id "TCONS_00000261"; transcript_id "TCONS_00000261"; exon_number "1"; exon_id "TCONS_00000261.1";
chr1	stdin	exon	8622813	8623623	.	+	.	gene_id "TCONS_00000261"; transcript_id "TCONS_00000261"; exon_number "2"; exon_id "TCONS_00000261.2";
chr1	stdin	exon	8623967	8625253	.	+	.	gene_id "TCONS_00000261"; transcript_id "TCONS_00000261"; exon_number "3"; exon_id "TCONS_00000261.3";
chr1	stdin	exon	9526918	9527476	.	.	.	gene_id "TCONS_00013593"; transcript_id "TCONS_00013593"; exon_number "1"; exon_id "TCONS_00013593.1";
chr1	stdin	exon	9624963	9625311	.	.	.	gene_id "TCONS_00013613"; transcript_id "TCONS_00013613"; exon_number "1"; exon_id "TCONS_00013613.1";
chr1	stdin	exon	9744408	9745226	.	.	.	gene_id "TCONS_00013620"; transcript_id "TCONS_00013620"; exon_number "1"; exon_id "TCONS_00013620.1";
chr1	stdin	exon	9841648	9842211	.	+	.	gene_id "TCONS_00000291"; transcript_id "TCONS_00000291"; exon_number "1"; exon_id "TCONS_00000291.1";
chr1	stdin	exon	10658746	10659030	.	.	.	gene_id "TCONS_00013631"; transcript_id "TCONS_00013631"; exon_number "1"; exon_id "TCONS_00013631.1";
chr1	stdin	exon	10909266	10910298	.	-	.	gene_id "TCONS_00007010"; transcript_id "TCONS_00007010"; exon_number "1"; exon_id "TCONS_00007010.1";
chr1	stdin	exon	10914611	10915051	.	.	.	gene_id "TCONS_00013632"; transcript_id "TCONS_00013632"; exon_number "1"; exon_id "TCONS_00013632.1";
chr1	stdin	exon	10915495	10916010	.	.	.	gene_id "TCONS_00013633"; transcript_id "TCONS_00013633"; exon_number "1"; exon_id "TCONS_00013633.1";
chr1	stdin	exon	11337997	11338453	.	.	.	gene_id "TCONS_00013645"; transcript_id "TCONS_00013645"; exon_number "1"; exon_id "TCONS_00013645.1";
chr1	stdin	exon	11343489	11343836	.	+	.	gene_id "TCONS_00000355"; transcript_id "TCONS_00000355"; exon_number "1"; exon_id "TCONS_00000355.1";
chr1	stdin	exon	11432491	11432804	.	.	.	gene_id "TCONS_00013650"; transcript_id "TCONS_00013650"; exon_number "1"; exon_id "TCONS_00013650.1";
chr1	stdin	exon	11644380	11644618	.	.	.	gene_id "TCONS_00013657"; transcript_id "TCONS_00013657"; exon_number "1"; exon_id "TCONS_00013657.1";
chr1	stdin	exon	11669639	11672948	.	-	.	gene_id "TCONS_00007012"; transcript_id "TCONS_00007012"; exon_number "1"; exon_id "TCONS_00007012.1";
chr1	stdin	exon	11674719	11675610	.	-	.	gene_id "TCONS_00007012"; transcript_id "TCONS_00007012"; exon_number "2"; exon_id "TCONS_00007012.2";
chr1	stdin	exon	11676203	11676279	.	-	.	gene_id "TCONS_00007012"; transcript_id "TCONS_00007012"; exon_number "3"; exon_id "TCONS_00007012.3";
chr1	stdin	exon	12466482	12466812	.	-	.	gene_id "TCONS_00007036"; transcript_id "TCONS_00007036"; exon_number "1"; exon_id "TCONS_00007036.1";
chr1	stdin	exon	12486491	12486556	.	-	.	gene_id "TCONS_00007036"; transcript_id "TCONS_00007036"; exon_number "2"; exon_id "TCONS_00007036.2";
chr1	stdin	exon	12518139	12518575	.	.	.	gene_id "TCONS_00013664"; transcript_id "TCONS_00013664"; exon_number "1"; exon_id "TCONS_00013664.1";
chr1	stdin	exon	12876618	12876796	.	-	.	gene_id "TCONS_00007075"; transcript_id "TCONS_00007075"; exon_number "1"; exon_id "TCONS_00007075.1";
chr1	stdin	exon	12876927	12877578	.	-	.	gene_id "TCONS_00007075"; transcript_id "TCONS_00007075"; exon_number "2"; exon_id "TCONS_00007075.2";
chr1	stdin	exon	13490223	13491067	.	.	.	gene_id "TCONS_00013674"; transcript_id "TCONS_00013674"; exon_number "1"; exon_id "TCONS_00013674.1";
chr1	stdin	exon	13685950	13686312	.	.	.	gene_id "TCONS_00013678"; transcript_id "TCONS_00013678"; exon_number "1"; exon_id "TCONS_00013678.1";
chr1	stdin	exon	13686816	13686952	.	-	.	gene_id "TCONS_00007096"; transcript_id "TCONS_00007096"; exon_number "1"; exon_id "TCONS_00007096.1";
chr1	stdin	exon	13687441	13687506	.	-	.	gene_id "TCONS_00007096"; transcript_id "TCONS_00007096"; exon_number "2"; exon_id "TCONS_00007096.2";
chr1	stdin	exon	13691744	13692048	.	-	.	gene_id "TCONS_00007096"; transcript_id "TCONS_00007096"; exon_number "3"; exon_id "TCONS_00007096.3";
chr1	stdin	exon	13687117	13687506	.	-	.	gene_id "TCONS_00007097"; transcript_id "TCONS_00007097"; exon_number "1"; exon_id "TCONS_00007097.1";
chr1	stdin	exon	13691744	13692036	.	-	.	gene_id "TCONS_00007097"; transcript_id "TCONS_00007097"; exon_number "2"; exon_id "TCONS_00007097.2";
chr1	stdin	exon	13700050	13700637	.	.	.	gene_id "TCONS_00013680"; transcript_id "TCONS_00013680"; exon_number "1"; exon_id "TCONS_00013680.1";
chr1	stdin	exon	13712341	13712793	.	.	.	gene_id "TCONS_00013681"; transcript_id "TCONS_00013681"; exon_number "1"; exon_id "TCONS_00013681.1";
chr1	stdin	exon	13716831	13717373	.	.	.	gene_id "TCONS_00013683"; transcript_id "TCONS_00013683"; exon_number "1"; exon_id "TCONS_00013683.1";
chr1	stdin	exon	13781194	13783498	.	.	.	gene_id "TCONS_00013688"; transcript_id "TCONS_00013688"; exon_number "1"; exon_id "TCONS_00013688.1";
chr1	stdin	exon	13785189	13785932	.	.	.	gene_id "TCONS_00013689"; transcript_id "TCONS_00013689"; exon_number "1"; exon_id "TCONS_00013689.1";
chr1	stdin	exon	13786197	13787496	.	.	.	gene_id "TCONS_00013690"; transcript_id "TCONS_00013690"; exon_number "1"; exon_id "TCONS_00013690.1";
chr1	stdin	exon	13838798	13839426	.	.	.	gene_id "TCONS_00013691"; transcript_id "TCONS_00013691"; exon_number "1"; exon_id "TCONS_00013691.1";
chr1	stdin	exon	14011196	14012696	.	.	.	gene_id "TCONS_00013695"; transcript_id "TCONS_00013695"; exon_number "1"; exon_id "TCONS_00013695.1";
chr1	stdin	exon	14046154	14047040	.	.	.	gene_id "TCONS_00013707"; transcript_id "TCONS_00013707"; exon_number "1"; exon_id "TCONS_00013707.1";
chr1	stdin	exon	14727681	14728052	.	.	.	gene_id "TCONS_00013716"; transcript_id "TCONS_00013716"; exon_number "1"; exon_id "TCONS_00013716.1";
chr1	stdin	exon	14730924	14731474	.	.	.	gene_id "TCONS_00013717"; transcript_id "TCONS_00013717"; exon_number "1"; exon_id "TCONS_00013717.1";
chr1	stdin	exon	14975652	14976191	.	.	.	gene_id "TCONS_00013722"; transcript_id "TCONS_00013722"; exon_number "1"; exon_id "TCONS_00013722.1";
chr1	stdin	exon	15524002	15524688	.	.	.	gene_id "TCONS_00013729"; transcript_id "TCONS_00013729"; exon_number "1"; exon_id "TCONS_00013729.1";
chr1	stdin	exon	15554313	15555117	.	.	.	gene_id "TCONS_00013733"; transcript_id "TCONS_00013733"; exon_number "1"; exon_id "TCONS_00013733.1";
chr1	stdin	exon	15566706	15567439	.	.	.	gene_id "TCONS_00013734"; transcript_id "TCONS_00013734"; exon_number "1"; exon_id "TCONS_00013734.1";
chr1	stdin	exon	15669925	15670642	.	.	.	gene_id "TCONS_00013739"; transcript_id "TCONS_00013739"; exon_number "1"; exon_id "TCONS_00013739.1";
chr1	stdin	exon	16105580	16106364	.	.	.	gene_id "TCONS_00013744"; transcript_id "TCONS_00013744"; exon_number "1"; exon_id "TCONS_00013744.1";
chr1	stdin	exon	17034353	17034831	.	.	.	gene_id "TCONS_00013747"; transcript_id "TCONS_00013747"; exon_number "1"; exon_id "TCONS_00013747.1";
chr1	stdin	exon	17127815	17132311	.	+	.	gene_id "TCONS_00000498"; transcript_id "TCONS_00000498"; exon_number "1"; exon_id "TCONS_00000498.1";
chr1	stdin	exon	17423079	17424536	.	.	.	gene_id "TCONS_00013750"; transcript_id "TCONS_00013750"; exon_number "1"; exon_id "TCONS_00013750.1";
chr1	stdin	exon	17430831	17433076	.	.	.	gene_id "TCONS_00013751"; transcript_id "TCONS_00013751"; exon_number "1"; exon_id "TCONS_00013751.1";
chr1	stdin	exon	17437013	17437777	.	.	.	gene_id "TCONS_00013753"; transcript_id "TCONS_00013753"; exon_number "1"; exon_id "TCONS_00013753.1";
chr1	stdin	exon	17739325	17740676	.	.	.	gene_id "TCONS_00013771"; transcript_id "TCONS_00013771"; exon_number "1"; exon_id "TCONS_00013771.1";
chr1	stdin	exon	17756545	17756608	.	+	.	gene_id "TCONS_00000581"; transcript_id "TCONS_00000581"; exon_number "1"; exon_id "TCONS_00000581.1";
chr1	stdin	exon	17757490	17759443	.	+	.	gene_id "TCONS_00000581"; transcript_id "TCONS_00000581"; exon_number "2"; exon_id "TCONS_00000581.2";
chr1	stdin	exon	17759510	17760285	.	.	.	gene_id "TCONS_00013775"; transcript_id "TCONS_00013775"; exon_number "1"; exon_id "TCONS_00013775.1";
chr1	stdin	exon	17764818	17765772	.	.	.	gene_id "TCONS_00013776"; transcript_id "TCONS_00013776"; exon_number "1"; exon_id "TCONS_00013776.1";
chr1	stdin	exon	17775288	17776103	.	.	.	gene_id "TCONS_00013778"; transcript_id "TCONS_00013778"; exon_number "1"; exon_id "TCONS_00013778.1";
chr1	stdin	exon	17848736	17849267	.	.	.	gene_id "TCONS_00013788"; transcript_id "TCONS_00013788"; exon_number "1"; exon_id "TCONS_00013788.1";
chr1	stdin	exon	18228108	18228404	.	.	.	gene_id "TCONS_00013798"; transcript_id "TCONS_00013798"; exon_number "1"; exon_id "TCONS_00013798.1";
chr1	stdin	exon	18819988	18820604	.	.	.	gene_id "TCONS_00013811"; transcript_id "TCONS_00013811"; exon_number "1"; exon_id "TCONS_00013811.1";
chr1	stdin	exon	19452289	19453588	.	.	.	gene_id "TCONS_00013818"; transcript_id "TCONS_00013818"; exon_number "1"; exon_id "TCONS_00013818.1";
chr1	stdin	exon	19454417	19455329	.	.	.	gene_id "TCONS_00013819"; transcript_id "TCONS_00013819"; exon_number "1"; exon_id "TCONS_00013819.1";
chr1	stdin	exon	20074924	20075788	.	.	.	gene_id "TCONS_00013835"; transcript_id "TCONS_00013835"; exon_number "1"; exon_id "TCONS_00013835.1";
chr1	stdin	exon	20096585	20096962	.	.	.	gene_id "TCONS_00013838"; transcript_id "TCONS_00013838"; exon_number "1"; exon_id "TCONS_00013838.1";
chr1	stdin	exon	20130728	20132261	.	.	.	gene_id "TCONS_00013842"; transcript_id "TCONS_00013842"; exon_number "1"; exon_id "TCONS_00013842.1";
chr1	stdin	exon	20195894	20197497	.	.	.	gene_id "TCONS_00013852"; transcript_id "TCONS_00013852"; exon_number "1"; exon_id "TCONS_00013852.1";
chr1	stdin	exon	20213691	20214398	.	.	.	gene_id "TCONS_00013860"; transcript_id "TCONS_00013860"; exon_number "1"; exon_id "TCONS_00013860.1";
chr1	stdin	exon	20220292	20220925	.	.	.	gene_id "TCONS_00013861"; transcript_id "TCONS_00013861"; exon_number "1"; exon_id "TCONS_00013861.1";
chr1	stdin	exon	20223373	20223931	.	.	.	gene_id "TCONS_00013862"; transcript_id "TCONS_00013862"; exon_number "1"; exon_id "TCONS_00013862.1";
chr1	stdin	exon	20227214	20227947	.	.	.	gene_id "TCONS_00013863"; transcript_id "TCONS_00013863"; exon_number "1"; exon_id "TCONS_00013863.1";
chr1	stdin	exon	20300725	20301746	.	.	.	gene_id "TCONS_00013888"; transcript_id "TCONS_00013888"; exon_number "1"; exon_id "TCONS_00013888.1";
chr1	stdin	exon	20362236	20362398	.	-	.	gene_id "TCONS_00007246"; transcript_id "TCONS_00007246"; exon_number "1"; exon_id "TCONS_00007246.1";
chr1	stdin	exon	20362918	20364287	.	-	.	gene_id "TCONS_00007246"; transcript_id "TCONS_00007246"; exon_number "2"; exon_id "TCONS_00007246.2";
chr1	stdin	exon	20367574	20368933	.	.	.	gene_id "TCONS_00013908"; transcript_id "TCONS_00013908"; exon_number "1"; exon_id "TCONS_00013908.1";
chr1	stdin	exon	20773056	20776132	.	.	.	gene_id "TCONS_00013920"; transcript_id "TCONS_00013920"; exon_number "1"; exon_id "TCONS_00013920.1";
chr1	stdin	exon	20847196	20847868	.	.	.	gene_id "TCONS_00013925"; transcript_id "TCONS_00013925"; exon_number "1"; exon_id "TCONS_00013925.1";
chr1	stdin	exon	20893204	20894152	.	.	.	gene_id "TCONS_00013931"; transcript_id "TCONS_00013931"; exon_number "1"; exon_id "TCONS_00013931.1";
chr1	stdin	exon	20985422	20985536	.	+	.	gene_id "TCONS_00000612"; transcript_id "TCONS_00000612"; exon_number "1"; exon_id "TCONS_00000612.1";
chr1	stdin	exon	20986535	20987108	.	+	.	gene_id "TCONS_00000612"; transcript_id "TCONS_00000612"; exon_number "2"; exon_id "TCONS_00000612.2";
chr1	stdin	exon	21016269	21017620	.	.	.	gene_id "TCONS_00013942"; transcript_id "TCONS_00013942"; exon_number "1"; exon_id "TCONS_00013942.1";
chr1	stdin	exon	21043491	21045411	.	+	.	gene_id "TCONS_00000613"; transcript_id "TCONS_00000613"; exon_number "1"; exon_id "TCONS_00000613.1";
chr1	stdin	exon	21175380	21177062	.	.	.	gene_id "TCONS_00013946"; transcript_id "TCONS_00013946"; exon_number "1"; exon_id "TCONS_00013946.1";
chr1	stdin	exon	21652999	21653106	.	+	.	gene_id "TCONS_00000621"; transcript_id "TCONS_00000621"; exon_number "1"; exon_id "TCONS_00000621.1";
chr1	stdin	exon	21663600	21663888	.	+	.	gene_id "TCONS_00000621"; transcript_id "TCONS_00000621"; exon_number "2"; exon_id "TCONS_00000621.2";
chr1	stdin	exon	21664629	21664744	.	+	.	gene_id "TCONS_00000621"; transcript_id "TCONS_00000621"; exon_number "3"; exon_id "TCONS_00000621.3";
chr1	stdin	exon	21666743	21666878	.	+	.	gene_id "TCONS_00000621"; transcript_id "TCONS_00000621"; exon_number "4"; exon_id "TCONS_00000621.4";
chr1	stdin	exon	21678485	21678667	.	+	.	gene_id "TCONS_00000621"; transcript_id "TCONS_00000621"; exon_number "5"; exon_id "TCONS_00000621.5";
chr1	stdin	exon	21678801	21679002	.	+	.	gene_id "TCONS_00000621"; transcript_id "TCONS_00000621"; exon_number "6"; exon_id "TCONS_00000621.6";
chr1	stdin	exon	21679673	21680446	.	+	.	gene_id "TCONS_00000621"; transcript_id "TCONS_00000621"; exon_number "7"; exon_id "TCONS_00000621.7";
chr1	stdin	exon	21652999	21653106	.	+	.	gene_id "TCONS_00000622"; transcript_id "TCONS_00000622"; exon_number "1"; exon_id "TCONS_00000622.1";
chr1	stdin	exon	21663600	21663888	.	+	.	gene_id "TCONS_00000622"; transcript_id "TCONS_00000622"; exon_number "2"; exon_id "TCONS_00000622.2";
chr1	stdin	exon	21664629	21664744	.	+	.	gene_id "TCONS_00000622"; transcript_id "TCONS_00000622"; exon_number "3"; exon_id "TCONS_00000622.3";
chr1	stdin	exon	21666743	21666878	.	+	.	gene_id "TCONS_00000622"; transcript_id "TCONS_00000622"; exon_number "4"; exon_id "TCONS_00000622.4";
chr1	stdin	exon	21678485	21679002	.	+	.	gene_id "TCONS_00000622"; transcript_id "TCONS_00000622"; exon_number "5"; exon_id "TCONS_00000622.5";
chr1	stdin	exon	21679157	21680446	.	+	.	gene_id "TCONS_00000622"; transcript_id "TCONS_00000622"; exon_number "6"; exon_id "TCONS_00000622.6";
chr1	stdin	exon	22572776	22573878	.	-	.	gene_id "TCONS_00007318"; transcript_id "TCONS_00007318"; exon_number "1"; exon_id "TCONS_00007318.1";
chr1	stdin	exon	22578798	22579035	.	-	.	gene_id "TCONS_00007318"; transcript_id "TCONS_00007318"; exon_number "2"; exon_id "TCONS_00007318.2";
chr1	stdin	exon	22700863	22701238	.	.	.	gene_id "TCONS_00013966"; transcript_id "TCONS_00013966"; exon_number "1"; exon_id "TCONS_00013966.1";
chr1	stdin	exon	22980443	22981554	.	.	.	gene_id "TCONS_00013967"; transcript_id "TCONS_00013967"; exon_number "1"; exon_id "TCONS_00013967.1";
chr1	stdin	exon	26077107	26077684	.	.	.	gene_id "TCONS_00013990"; transcript_id "TCONS_00013990"; exon_number "1"; exon_id "TCONS_00013990.1";
chr1	stdin	exon	26495518	26495978	.	-	.	gene_id "TCONS_00007341"; transcript_id "TCONS_00007341"; exon_number "1"; exon_id "TCONS_00007341.1";
chr1	stdin	exon	26496274	26498387	.	-	.	gene_id "TCONS_00007341"; transcript_id "TCONS_00007341"; exon_number "2"; exon_id "TCONS_00007341.2";
chr1	stdin	exon	26498619	26499082	.	.	.	gene_id "TCONS_00013991"; transcript_id "TCONS_00013991"; exon_number "1"; exon_id "TCONS_00013991.1";
chr1	stdin	exon	26500421	26502691	.	-	.	gene_id "TCONS_00007343"; transcript_id "TCONS_00007343"; exon_number "1"; exon_id "TCONS_00007343.1";
chr1	stdin	exon	26503475	26504517	.	-	.	gene_id "TCONS_00007344"; transcript_id "TCONS_00007344"; exon_number "1"; exon_id "TCONS_00007344.1";
chr1	stdin	exon	26510109	26510210	.	-	.	gene_id "TCONS_00007344"; transcript_id "TCONS_00007344"; exon_number "2"; exon_id "TCONS_00007344.2";
chr1	stdin	exon	26510938	26511042	.	-	.	gene_id "TCONS_00007344"; transcript_id "TCONS_00007344"; exon_number "3"; exon_id "TCONS_00007344.3";
chr1	stdin	exon	27013536	27013915	.	.	.	gene_id "TCONS_00013997"; transcript_id "TCONS_00013997"; exon_number "1"; exon_id "TCONS_00013997.1";
chr1	stdin	exon	27331185	27332553	.	.	.	gene_id "TCONS_00014001"; transcript_id "TCONS_00014001"; exon_number "1"; exon_id "TCONS_00014001.1";
chr1	stdin	exon	27336446	27336910	.	.	.	gene_id "TCONS_00014003"; transcript_id "TCONS_00014003"; exon_number "1"; exon_id "TCONS_00014003.1";
chr1	stdin	exon	27385772	27385904	.	+	.	gene_id "TCONS_00000751"; transcript_id "TCONS_00000751"; exon_number "1"; exon_id "TCONS_00000751.1";
chr1	stdin	exon	27394095	27394302	.	+	.	gene_id "TCONS_00000751"; transcript_id "TCONS_00000751"; exon_number "2"; exon_id "TCONS_00000751.2";
chr1	stdin	exon	27399717	27402465	.	+	.	gene_id "TCONS_00000751"; transcript_id "TCONS_00000751"; exon_number "3"; exon_id "TCONS_00000751.3";
chr1	stdin	exon	27393007	27394302	.	+	.	gene_id "TCONS_00000752"; transcript_id "TCONS_00000752"; exon_number "1"; exon_id "TCONS_00000752.1";
chr1	stdin	exon	27399717	27402465	.	+	.	gene_id "TCONS_00000752"; transcript_id "TCONS_00000752"; exon_number "2"; exon_id "TCONS_00000752.2";
chr1	stdin	exon	27471715	27473853	.	.	.	gene_id "TCONS_00014005"; transcript_id "TCONS_00014005"; exon_number "1"; exon_id "TCONS_00014005.1";
chr1	stdin	exon	27556043	27556838	.	+	.	gene_id "TCONS_00000756"; transcript_id "TCONS_00000756"; exon_number "1"; exon_id "TCONS_00000756.1";
chr1	stdin	exon	27704605	27704858	.	.	.	gene_id "TCONS_00014011"; transcript_id "TCONS_00014011"; exon_number "1"; exon_id "TCONS_00014011.1";
chr1	stdin	exon	27905501	27906315	.	.	.	gene_id "TCONS_00014013"; transcript_id "TCONS_00014013"; exon_number "1"; exon_id "TCONS_00014013.1";
chr1	stdin	exon	27908159	27909346	.	.	.	gene_id "TCONS_00014015"; transcript_id "TCONS_00014015"; exon_number "1"; exon_id "TCONS_00014015.1";
chr1	stdin	exon	27927701	27930308	.	.	.	gene_id "TCONS_00014017"; transcript_id "TCONS_00014017"; exon_number "1"; exon_id "TCONS_00014017.1";
chr1	stdin	exon	27930397	27931206	.	.	.	gene_id "TCONS_00014018"; transcript_id "TCONS_00014018"; exon_number "1"; exon_id "TCONS_00014018.1";
chr1	stdin	exon	27979843	27981173	.	-	.	gene_id "TCONS_00007491"; transcript_id "TCONS_00007491"; exon_number "1"; exon_id "TCONS_00007491.1";
chr1	stdin	exon	27983354	27983989	.	-	.	gene_id "TCONS_00007491"; transcript_id "TCONS_00007491"; exon_number "2"; exon_id "TCONS_00007491.2";
chr1	stdin	exon	27979843	27981144	.	-	.	gene_id "TCONS_00007489"; transcript_id "TCONS_00007489"; exon_number "1"; exon_id "TCONS_00007489.1";
chr1	stdin	exon	27981234	27981931	.	-	.	gene_id "TCONS_00007489"; transcript_id "TCONS_00007489"; exon_number "2"; exon_id "TCONS_00007489.2";
chr1	stdin	exon	27982142	27982305	.	-	.	gene_id "TCONS_00007489"; transcript_id "TCONS_00007489"; exon_number "3"; exon_id "TCONS_00007489.3";
chr1	stdin	exon	27979843	27980917	.	-	.	gene_id "TCONS_00007490"; transcript_id "TCONS_00007490"; exon_number "1"; exon_id "TCONS_00007490.1";
chr1	stdin	exon	27981040	27981150	.	-	.	gene_id "TCONS_00007490"; transcript_id "TCONS_00007490"; exon_number "2"; exon_id "TCONS_00007490.2";
chr1	stdin	exon	27981234	27982362	.	-	.	gene_id "TCONS_00007490"; transcript_id "TCONS_00007490"; exon_number "3"; exon_id "TCONS_00007490.3";
chr1	stdin	exon	28002742	28003707	.	.	.	gene_id "TCONS_00014019"; transcript_id "TCONS_00014019"; exon_number "1"; exon_id "TCONS_00014019.1";
chr1	stdin	exon	28004083	28007484	.	.	.	gene_id "TCONS_00014020"; transcript_id "TCONS_00014020"; exon_number "1"; exon_id "TCONS_00014020.1";
chr1	stdin	exon	28008664	28009785	.	+	.	gene_id "TCONS_00000786"; transcript_id "TCONS_00000786"; exon_number "1"; exon_id "TCONS_00000786.1";
chr1	stdin	exon	28013926	28014187	.	+	.	gene_id "TCONS_00000786"; transcript_id "TCONS_00000786"; exon_number "2"; exon_id "TCONS_00000786.2";
chr1	stdin	exon	28014757	28015186	.	.	.	gene_id "TCONS_00014022"; transcript_id "TCONS_00014022"; exon_number "1"; exon_id "TCONS_00014022.1";
chr1	stdin	exon	28016345	28017345	.	.	.	gene_id "TCONS_00014023"; transcript_id "TCONS_00014023"; exon_number "1"; exon_id "TCONS_00014023.1";
chr1	stdin	exon	28275073	28275741	.	.	.	gene_id "TCONS_00014027"; transcript_id "TCONS_00014027"; exon_number "1"; exon_id "TCONS_00014027.1";
chr1	stdin	exon	28278644	28279184	.	.	.	gene_id "TCONS_00014028"; transcript_id "TCONS_00014028"; exon_number "1"; exon_id "TCONS_00014028.1";
chr1	stdin	exon	28285037	28285993	.	-	.	gene_id "TCONS_00007495"; transcript_id "TCONS_00007495"; exon_number "1"; exon_id "TCONS_00007495.1";
chr1	stdin	exon	28287296	28287507	.	-	.	gene_id "TCONS_00007495"; transcript_id "TCONS_00007495"; exon_number "2"; exon_id "TCONS_00007495.2";
chr1	stdin	exon	28288296	28288529	.	-	.	gene_id "TCONS_00007495"; transcript_id "TCONS_00007495"; exon_number "3"; exon_id "TCONS_00007495.3";
chr1	stdin	exon	28290058	28291012	.	-	.	gene_id "TCONS_00007495"; transcript_id "TCONS_00007495"; exon_number "4"; exon_id "TCONS_00007495.4";
chr1	stdin	exon	28317957	28318026	.	-	.	gene_id "TCONS_00007495"; transcript_id "TCONS_00007495"; exon_number "5"; exon_id "TCONS_00007495.5";
chr1	stdin	exon	28437542	28438210	.	.	.	gene_id "TCONS_00014035"; transcript_id "TCONS_00014035"; exon_number "1"; exon_id "TCONS_00014035.1";
chr1	stdin	exon	28725721	28726628	.	-	.	gene_id "TCONS_00007515"; transcript_id "TCONS_00007515"; exon_number "1"; exon_id "TCONS_00007515.1";
chr1	stdin	exon	28726989	28727122	.	-	.	gene_id "TCONS_00007515"; transcript_id "TCONS_00007515"; exon_number "2"; exon_id "TCONS_00007515.2";
chr1	stdin	exon	28732647	28732860	.	+	.	gene_id "TCONS_00000847"; transcript_id "TCONS_00000847"; exon_number "1"; exon_id "TCONS_00000847.1";
chr1	stdin	exon	28733301	28733426	.	+	.	gene_id "TCONS_00000847"; transcript_id "TCONS_00000847"; exon_number "2"; exon_id "TCONS_00000847.2";
chr1	stdin	exon	28754861	28757118	.	+	.	gene_id "TCONS_00000847"; transcript_id "TCONS_00000847"; exon_number "3"; exon_id "TCONS_00000847.3";
chr1	stdin	exon	28786215	28786484	.	+	.	gene_id "TCONS_00000848"; transcript_id "TCONS_00000848"; exon_number "1"; exon_id "TCONS_00000848.1";
chr1	stdin	exon	28789712	28789861	.	+	.	gene_id "TCONS_00000848"; transcript_id "TCONS_00000848"; exon_number "2"; exon_id "TCONS_00000848.2";
chr1	stdin	exon	28791207	28791415	.	+	.	gene_id "TCONS_00000848"; transcript_id "TCONS_00000848"; exon_number "3"; exon_id "TCONS_00000848.3";
chr1	stdin	exon	28795842	28796059	.	+	.	gene_id "TCONS_00000848"; transcript_id "TCONS_00000848"; exon_number "4"; exon_id "TCONS_00000848.4";
chr1	stdin	exon	28984897	28986690	.	+	.	gene_id "TCONS_00000868"; transcript_id "TCONS_00000868"; exon_number "1"; exon_id "TCONS_00000868.1";
chr1	stdin	exon	29124475	29125300	.	+	.	gene_id "TCONS_00000870"; transcript_id "TCONS_00000870"; exon_number "1"; exon_id "TCONS_00000870.1";
chr1	stdin	exon	29126467	29126691	.	+	.	gene_id "TCONS_00000870"; transcript_id "TCONS_00000870"; exon_number "2"; exon_id "TCONS_00000870.2";
chr1	stdin	exon	29210003	29210508	.	.	.	gene_id "TCONS_00014043"; transcript_id "TCONS_00014043"; exon_number "1"; exon_id "TCONS_00014043.1";
chr1	stdin	exon	29267214	29270014	.	-	.	gene_id "TCONS_00007564"; transcript_id "TCONS_00007564"; exon_number "1"; exon_id "TCONS_00007564.1";
chr1	stdin	exon	29270224	29271383	.	-	.	gene_id "TCONS_00007565"; transcript_id "TCONS_00007565"; exon_number "1"; exon_id "TCONS_00007565.1";
chr1	stdin	exon	29272249	29273317	.	-	.	gene_id "TCONS_00007566"; transcript_id "TCONS_00007566"; exon_number "1"; exon_id "TCONS_00007566.1";
chr1	stdin	exon	29386398	29386838	.	+	.	gene_id "TCONS_00000916"; transcript_id "TCONS_00000916"; exon_number "1"; exon_id "TCONS_00000916.1";
chr1	stdin	exon	29387965	29388077	.	+	.	gene_id "TCONS_00000916"; transcript_id "TCONS_00000916"; exon_number "2"; exon_id "TCONS_00000916.2";
chr1	stdin	exon	29389598	29389737	.	+	.	gene_id "TCONS_00000916"; transcript_id "TCONS_00000916"; exon_number "3"; exon_id "TCONS_00000916.3";
chr1	stdin	exon	29394730	29397355	.	+	.	gene_id "TCONS_00000916"; transcript_id "TCONS_00000916"; exon_number "4"; exon_id "TCONS_00000916.4";
chr1	stdin	exon	29386573	29386838	.	+	.	gene_id "TCONS_00000917"; transcript_id "TCONS_00000917"; exon_number "1"; exon_id "TCONS_00000917.1";
chr1	stdin	exon	29387471	29388077	.	+	.	gene_id "TCONS_00000917"; transcript_id "TCONS_00000917"; exon_number "2"; exon_id "TCONS_00000917.2";
chr1	stdin	exon	29389598	29389737	.	+	.	gene_id "TCONS_00000917"; transcript_id "TCONS_00000917"; exon_number "3"; exon_id "TCONS_00000917.3";
chr1	stdin	exon	29394730	29395006	.	+	.	gene_id "TCONS_00000917"; transcript_id "TCONS_00000917"; exon_number "4"; exon_id "TCONS_00000917.4";
chr1	stdin	exon	29395145	29395274	.	+	.	gene_id "TCONS_00000917"; transcript_id "TCONS_00000917"; exon_number "5"; exon_id "TCONS_00000917.5";
chr1	stdin	exon	29397775	29399325	.	+	.	gene_id "TCONS_00000917"; transcript_id "TCONS_00000917"; exon_number "6"; exon_id "TCONS_00000917.6";
chr1	stdin	exon	29414371	29414509	.	-	.	gene_id "TCONS_00007571"; transcript_id "TCONS_00007571"; exon_number "1"; exon_id "TCONS_00007571.1";
chr1	stdin	exon	29423796	29423891	.	-	.	gene_id "TCONS_00007571"; transcript_id "TCONS_00007571"; exon_number "2"; exon_id "TCONS_00007571.2";
chr1	stdin	exon	29561629	29562604	.	.	.	gene_id "TCONS_00014047"; transcript_id "TCONS_00014047"; exon_number "1"; exon_id "TCONS_00014047.1";
chr1	stdin	exon	29564921	29566100	.	.	.	gene_id "TCONS_00014048"; transcript_id "TCONS_00014048"; exon_number "1"; exon_id "TCONS_00014048.1";
chr1	stdin	exon	29670745	29671104	.	.	.	gene_id "TCONS_00014049"; transcript_id "TCONS_00014049"; exon_number "1"; exon_id "TCONS_00014049.1";
chr1	stdin	exon	29898301	29900034	.	-	.	gene_id "TCONS_00007606"; transcript_id "TCONS_00007606"; exon_number "1"; exon_id "TCONS_00007606.1";
chr1	stdin	exon	30049525	30050115	.	-	.	gene_id "TCONS_00007633"; transcript_id "TCONS_00007633"; exon_number "1"; exon_id "TCONS_00007633.1";
chr1	stdin	exon	30063365	30063441	.	-	.	gene_id "TCONS_00007633"; transcript_id "TCONS_00007633"; exon_number "2"; exon_id "TCONS_00007633.2";
chr1	stdin	exon	30193027	30193547	.	-	.	gene_id "TCONS_00007636"; transcript_id "TCONS_00007636"; exon_number "1"; exon_id "TCONS_00007636.1";
chr1	stdin	exon	30194492	30195010	.	-	.	gene_id "TCONS_00007636"; transcript_id "TCONS_00007636"; exon_number "2"; exon_id "TCONS_00007636.2";
chr1	stdin	exon	31078037	31078427	.	-	.	gene_id "TCONS_00007643"; transcript_id "TCONS_00007643"; exon_number "1"; exon_id "TCONS_00007643.1";
chr1	stdin	exon	31079002	31079209	.	-	.	gene_id "TCONS_00007643"; transcript_id "TCONS_00007643"; exon_number "2"; exon_id "TCONS_00007643.2";
chr1	stdin	exon	31123009	31123757	.	.	.	gene_id "TCONS_00014064"; transcript_id "TCONS_00014064"; exon_number "1"; exon_id "TCONS_00014064.1";
chr1	stdin	exon	31506732	31506842	.	+	.	gene_id "TCONS_00001048"; transcript_id "TCONS_00001048"; exon_number "1"; exon_id "TCONS_00001048.1";
chr1	stdin	exon	31507351	31507510	.	+	.	gene_id "TCONS_00001048"; transcript_id "TCONS_00001048"; exon_number "2"; exon_id "TCONS_00001048.2";
chr1	stdin	exon	31507702	31507830	.	+	.	gene_id "TCONS_00001048"; transcript_id "TCONS_00001048"; exon_number "3"; exon_id "TCONS_00001048.3";
chr1	stdin	exon	31508363	31508504	.	+	.	gene_id "TCONS_00001048"; transcript_id "TCONS_00001048"; exon_number "4"; exon_id "TCONS_00001048.4";
chr1	stdin	exon	31511444	31513969	.	+	.	gene_id "TCONS_00001048"; transcript_id "TCONS_00001048"; exon_number "5"; exon_id "TCONS_00001048.5";
chr1	stdin	exon	31507342	31507510	.	+	.	gene_id "TCONS_00001049"; transcript_id "TCONS_00001049"; exon_number "1"; exon_id "TCONS_00001049.1";
chr1	stdin	exon	31507699	31507830	.	+	.	gene_id "TCONS_00001049"; transcript_id "TCONS_00001049"; exon_number "2"; exon_id "TCONS_00001049.2";
chr1	stdin	exon	31508363	31508504	.	+	.	gene_id "TCONS_00001049"; transcript_id "TCONS_00001049"; exon_number "3"; exon_id "TCONS_00001049.3";
chr1	stdin	exon	31511444	31513969	.	+	.	gene_id "TCONS_00001049"; transcript_id "TCONS_00001049"; exon_number "4"; exon_id "TCONS_00001049.4";
chr1	stdin	exon	31507393	31507510	.	+	.	gene_id "TCONS_00001050"; transcript_id "TCONS_00001050"; exon_number "1"; exon_id "TCONS_00001050.1";
chr1	stdin	exon	31507702	31507830	.	+	.	gene_id "TCONS_00001050"; transcript_id "TCONS_00001050"; exon_number "2"; exon_id "TCONS_00001050.2";
chr1	stdin	exon	31511444	31513969	.	+	.	gene_id "TCONS_00001050"; transcript_id "TCONS_00001050"; exon_number "3"; exon_id "TCONS_00001050.3";
chr1	stdin	exon	31507405	31507510	.	+	.	gene_id "TCONS_00001051"; transcript_id "TCONS_00001051"; exon_number "1"; exon_id "TCONS_00001051.1";
chr1	stdin	exon	31507699	31507830	.	+	.	gene_id "TCONS_00001051"; transcript_id "TCONS_00001051"; exon_number "2"; exon_id "TCONS_00001051.2";
chr1	stdin	exon	31508363	31508504	.	+	.	gene_id "TCONS_00001051"; transcript_id "TCONS_00001051"; exon_number "3"; exon_id "TCONS_00001051.3";
chr1	stdin	exon	31511444	31511536	.	+	.	gene_id "TCONS_00001051"; transcript_id "TCONS_00001051"; exon_number "4"; exon_id "TCONS_00001051.4";
chr1	stdin	exon	31512386	31513969	.	+	.	gene_id "TCONS_00001051"; transcript_id "TCONS_00001051"; exon_number "5"; exon_id "TCONS_00001051.5";
chr1	stdin	exon	31507411	31507510	.	+	.	gene_id "TCONS_00001052"; transcript_id "TCONS_00001052"; exon_number "1"; exon_id "TCONS_00001052.1";
chr1	stdin	exon	31507699	31507830	.	+	.	gene_id "TCONS_00001052"; transcript_id "TCONS_00001052"; exon_number "2"; exon_id "TCONS_00001052.2";
chr1	stdin	exon	31511444	31513969	.	+	.	gene_id "TCONS_00001052"; transcript_id "TCONS_00001052"; exon_number "3"; exon_id "TCONS_00001052.3";
chr1	stdin	exon	31554934	31555473	.	.	.	gene_id "TCONS_00014071"; transcript_id "TCONS_00014071"; exon_number "1"; exon_id "TCONS_00014071.1";
chr1	stdin	exon	31608708	31609147	.	.	.	gene_id "TCONS_00014072"; transcript_id "TCONS_00014072"; exon_number "1"; exon_id "TCONS_00014072.1";
chr1	stdin	exon	31609613	31611094	.	.	.	gene_id "TCONS_00014073"; transcript_id "TCONS_00014073"; exon_number "1"; exon_id "TCONS_00014073.1";
chr1	stdin	exon	31612678	31613608	.	-	.	gene_id "TCONS_00007674"; transcript_id "TCONS_00007674"; exon_number "1"; exon_id "TCONS_00007674.1";
chr1	stdin	exon	31614373	31615200	.	-	.	gene_id "TCONS_00007674"; transcript_id "TCONS_00007674"; exon_number "2"; exon_id "TCONS_00007674.2";
chr1	stdin	exon	31615310	31615634	.	-	.	gene_id "TCONS_00007674"; transcript_id "TCONS_00007674"; exon_number "3"; exon_id "TCONS_00007674.3";
chr1	stdin	exon	31628843	31629702	.	.	.	gene_id "TCONS_00014076"; transcript_id "TCONS_00014076"; exon_number "1"; exon_id "TCONS_00014076.1";
chr1	stdin	exon	31832839	31834486	.	.	.	gene_id "TCONS_00014077"; transcript_id "TCONS_00014077"; exon_number "1"; exon_id "TCONS_00014077.1";
chr1	stdin	exon	31845229	31845885	.	.	.	gene_id "TCONS_00014079"; transcript_id "TCONS_00014079"; exon_number "1"; exon_id "TCONS_00014079.1";
chr1	stdin	exon	31889705	31893794	.	.	.	gene_id "TCONS_00014080"; transcript_id "TCONS_00014080"; exon_number "1"; exon_id "TCONS_00014080.1";
chr1	stdin	exon	31897431	31899098	.	+	.	gene_id "TCONS_00001082"; transcript_id "TCONS_00001082"; exon_number "1"; exon_id "TCONS_00001082.1";
chr1	stdin	exon	31910457	31911433	.	.	.	gene_id "TCONS_00014083"; transcript_id "TCONS_00014083"; exon_number "1"; exon_id "TCONS_00014083.1";
chr1	stdin	exon	31915662	31916238	.	.	.	gene_id "TCONS_00014084"; transcript_id "TCONS_00014084"; exon_number "1"; exon_id "TCONS_00014084.1";
chr1	stdin	exon	31986104	31986725	.	+	.	gene_id "TCONS_00001097"; transcript_id "TCONS_00001097"; exon_number "1"; exon_id "TCONS_00001097.1";
chr1	stdin	exon	32461873	32462457	.	.	.	gene_id "TCONS_00014094"; transcript_id "TCONS_00014094"; exon_number "1"; exon_id "TCONS_00014094.1";
chr1	stdin	exon	32476352	32477018	.	.	.	gene_id "TCONS_00014095"; transcript_id "TCONS_00014095"; exon_number "1"; exon_id "TCONS_00014095.1";
chr1	stdin	exon	32481156	32482474	.	.	.	gene_id "TCONS_00014097"; transcript_id "TCONS_00014097"; exon_number "1"; exon_id "TCONS_00014097.1";
chr1	stdin	exon	32590280	32592314	.	.	.	gene_id "TCONS_00014100"; transcript_id "TCONS_00014100"; exon_number "1"; exon_id "TCONS_00014100.1";
chr1	stdin	exon	32819671	32821019	.	.	.	gene_id "TCONS_00014104"; transcript_id "TCONS_00014104"; exon_number "1"; exon_id "TCONS_00014104.1";
chr1	stdin	exon	32844306	32845808	.	.	.	gene_id "TCONS_00014107"; transcript_id "TCONS_00014107"; exon_number "1"; exon_id "TCONS_00014107.1";
chr1	stdin	exon	33048084	33049386	.	-	.	gene_id "TCONS_00007752"; transcript_id "TCONS_00007752"; exon_number "1"; exon_id "TCONS_00007752.1";
chr1	stdin	exon	33095730	33099485	.	-	.	gene_id "TCONS_00007761"; transcript_id "TCONS_00007761"; exon_number "1"; exon_id "TCONS_00007761.1";
chr1	stdin	exon	33212411	33212691	.	+	.	gene_id "TCONS_00001130"; transcript_id "TCONS_00001130"; exon_number "1"; exon_id "TCONS_00001130.1";
chr1	stdin	exon	33228320	33228619	.	+	.	gene_id "TCONS_00001130"; transcript_id "TCONS_00001130"; exon_number "2"; exon_id "TCONS_00001130.2";
chr1	stdin	exon	33212411	33212691	.	+	.	gene_id "TCONS_00001131"; transcript_id "TCONS_00001131"; exon_number "1"; exon_id "TCONS_00001131.1";
chr1	stdin	exon	33228320	33228394	.	+	.	gene_id "TCONS_00001131"; transcript_id "TCONS_00001131"; exon_number "2"; exon_id "TCONS_00001131.2";
chr1	stdin	exon	33234264	33238704	.	+	.	gene_id "TCONS_00001131"; transcript_id "TCONS_00001131"; exon_number "3"; exon_id "TCONS_00001131.3";
chr1	stdin	exon	33373898	33374212	.	.	.	gene_id "TCONS_00014120"; transcript_id "TCONS_00014120"; exon_number "1"; exon_id "TCONS_00014120.1";
chr1	stdin	exon	33482807	33483721	.	.	.	gene_id "TCONS_00014122"; transcript_id "TCONS_00014122"; exon_number "1"; exon_id "TCONS_00014122.1";
chr1	stdin	exon	33484151	33486808	.	.	.	gene_id "TCONS_00014123"; transcript_id "TCONS_00014123"; exon_number "1"; exon_id "TCONS_00014123.1";
chr1	stdin	exon	33734655	33735176	.	.	.	gene_id "TCONS_00014128"; transcript_id "TCONS_00014128"; exon_number "1"; exon_id "TCONS_00014128.1";
chr1	stdin	exon	33738389	33738895	.	.	.	gene_id "TCONS_00014129"; transcript_id "TCONS_00014129"; exon_number "1"; exon_id "TCONS_00014129.1";
chr1	stdin	exon	33750350	33750834	.	-	.	gene_id "TCONS_00007775"; transcript_id "TCONS_00007775"; exon_number "1"; exon_id "TCONS_00007775.1";
chr1	stdin	exon	33766967	33767770	.	-	.	gene_id "TCONS_00007777"; transcript_id "TCONS_00007777"; exon_number "1"; exon_id "TCONS_00007777.1";
chr1	stdin	exon	33769005	33769348	.	-	.	gene_id "TCONS_00007778"; transcript_id "TCONS_00007778"; exon_number "1"; exon_id "TCONS_00007778.1";
chr1	stdin	exon	34588789	34589452	.	.	.	gene_id "TCONS_00014134"; transcript_id "TCONS_00014134"; exon_number "1"; exon_id "TCONS_00014134.1";
chr1	stdin	exon	34590903	34591483	.	.	.	gene_id "TCONS_00014135"; transcript_id "TCONS_00014135"; exon_number "1"; exon_id "TCONS_00014135.1";
chr1	stdin	exon	35252206	35253049	.	.	.	gene_id "TCONS_00014143"; transcript_id "TCONS_00014143"; exon_number "1"; exon_id "TCONS_00014143.1";
chr1	stdin	exon	35287319	35287551	.	.	.	gene_id "TCONS_00014144"; transcript_id "TCONS_00014144"; exon_number "1"; exon_id "TCONS_00014144.1";
chr1	stdin	exon	35287622	35288014	.	.	.	gene_id "TCONS_00014145"; transcript_id "TCONS_00014145"; exon_number "1"; exon_id "TCONS_00014145.1";
chr1	stdin	exon	35528755	35529334	.	.	.	gene_id "TCONS_00014149"; transcript_id "TCONS_00014149"; exon_number "1"; exon_id "TCONS_00014149.1";
chr1	stdin	exon	35750911	35751284	.	.	.	gene_id "TCONS_00014155"; transcript_id "TCONS_00014155"; exon_number "1"; exon_id "TCONS_00014155.1";
chr1	stdin	exon	35753735	35754502	.	.	.	gene_id "TCONS_00014156"; transcript_id "TCONS_00014156"; exon_number "1"; exon_id "TCONS_00014156.1";
chr1	stdin	exon	36122539	36122837	.	+	.	gene_id "TCONS_00001286"; transcript_id "TCONS_00001286"; exon_number "1"; exon_id "TCONS_00001286.1";
chr1	stdin	exon	36124414	36125186	.	+	.	gene_id "TCONS_00001286"; transcript_id "TCONS_00001286"; exon_number "2"; exon_id "TCONS_00001286.2";
chr1	stdin	exon	36256601	36257392	.	.	.	gene_id "TCONS_00014169"; transcript_id "TCONS_00014169"; exon_number "1"; exon_id "TCONS_00014169.1";
chr1	stdin	exon	36258138	36258835	.	.	.	gene_id "TCONS_00014170"; transcript_id "TCONS_00014170"; exon_number "1"; exon_id "TCONS_00014170.1";
chr1	stdin	exon	36326360	36328212	.	-	.	gene_id "TCONS_00007875"; transcript_id "TCONS_00007875"; exon_number "1"; exon_id "TCONS_00007875.1";
chr1	stdin	exon	36449577	36451187	.	.	.	gene_id "TCONS_00014179"; transcript_id "TCONS_00014179"; exon_number "1"; exon_id "TCONS_00014179.1";
chr1	stdin	exon	36825603	36827584	.	-	.	gene_id "TCONS_00007900"; transcript_id "TCONS_00007900"; exon_number "1"; exon_id "TCONS_00007900.1";
chr1	stdin	exon	36835517	36836623	.	-	.	gene_id "TCONS_00007900"; transcript_id "TCONS_00007900"; exon_number "2"; exon_id "TCONS_00007900.2";
chr1	stdin	exon	37054548	37054653	.	+	.	gene_id "TCONS_00001331"; transcript_id "TCONS_00001331"; exon_number "1"; exon_id "TCONS_00001331.1";
chr1	stdin	exon	37060529	37060733	.	+	.	gene_id "TCONS_00001331"; transcript_id "TCONS_00001331"; exon_number "2"; exon_id "TCONS_00001331.2";
chr1	stdin	exon	37252997	37253620	.	+	.	gene_id "TCONS_00001339"; transcript_id "TCONS_00001339"; exon_number "1"; exon_id "TCONS_00001339.1";
chr1	stdin	exon	37254337	37254714	.	+	.	gene_id "TCONS_00001339"; transcript_id "TCONS_00001339"; exon_number "2"; exon_id "TCONS_00001339.2";
chr1	stdin	exon	37252997	37253620	.	+	.	gene_id "TCONS_00001340"; transcript_id "TCONS_00001340"; exon_number "1"; exon_id "TCONS_00001340.1";
chr1	stdin	exon	37254337	37254508	.	+	.	gene_id "TCONS_00001340"; transcript_id "TCONS_00001340"; exon_number "2"; exon_id "TCONS_00001340.2";
chr1	stdin	exon	37256526	37256950	.	+	.	gene_id "TCONS_00001340"; transcript_id "TCONS_00001340"; exon_number "3"; exon_id "TCONS_00001340.3";
chr1	stdin	exon	37252997	37253620	.	+	.	gene_id "TCONS_00001345"; transcript_id "TCONS_00001345"; exon_number "1"; exon_id "TCONS_00001345.1";
chr1	stdin	exon	37254337	37254508	.	+	.	gene_id "TCONS_00001345"; transcript_id "TCONS_00001345"; exon_number "2"; exon_id "TCONS_00001345.2";
chr1	stdin	exon	37256526	37256736	.	+	.	gene_id "TCONS_00001345"; transcript_id "TCONS_00001345"; exon_number "3"; exon_id "TCONS_00001345.3";
chr1	stdin	exon	37258906	37260778	.	+	.	gene_id "TCONS_00001345"; transcript_id "TCONS_00001345"; exon_number "4"; exon_id "TCONS_00001345.4";
chr1	stdin	exon	37254126	37254508	.	+	.	gene_id "TCONS_00001346"; transcript_id "TCONS_00001346"; exon_number "1"; exon_id "TCONS_00001346.1";
chr1	stdin	exon	37256526	37256736	.	+	.	gene_id "TCONS_00001346"; transcript_id "TCONS_00001346"; exon_number "2"; exon_id "TCONS_00001346.2";
chr1	stdin	exon	37258906	37260778	.	+	.	gene_id "TCONS_00001346"; transcript_id "TCONS_00001346"; exon_number "3"; exon_id "TCONS_00001346.3";
chr1	stdin	exon	37255670	37256736	.	+	.	gene_id "TCONS_00001347"; transcript_id "TCONS_00001347"; exon_number "1"; exon_id "TCONS_00001347.1";
chr1	stdin	exon	37258906	37260778	.	+	.	gene_id "TCONS_00001347"; transcript_id "TCONS_00001347"; exon_number "2"; exon_id "TCONS_00001347.2";
chr1	stdin	exon	38322650	38322913	.	.	.	gene_id "TCONS_00014193"; transcript_id "TCONS_00014193"; exon_number "1"; exon_id "TCONS_00014193.1";
chr1	stdin	exon	38568094	38569004	.	.	.	gene_id "TCONS_00014194"; transcript_id "TCONS_00014194"; exon_number "1"; exon_id "TCONS_00014194.1";
chr1	stdin	exon	38648438	38648648	.	+	.	gene_id "TCONS_00001356"; transcript_id "TCONS_00001356"; exon_number "1"; exon_id "TCONS_00001356.1";
chr1	stdin	exon	38654023	38654171	.	+	.	gene_id "TCONS_00001356"; transcript_id "TCONS_00001356"; exon_number "2"; exon_id "TCONS_00001356.2";
chr1	stdin	exon	38669005	38669884	.	+	.	gene_id "TCONS_00001356"; transcript_id "TCONS_00001356"; exon_number "3"; exon_id "TCONS_00001356.3";
chr1	stdin	exon	38648438	38648648	.	+	.	gene_id "TCONS_00001357"; transcript_id "TCONS_00001357"; exon_number "1"; exon_id "TCONS_00001357.1";
chr1	stdin	exon	38654023	38654171	.	+	.	gene_id "TCONS_00001357"; transcript_id "TCONS_00001357"; exon_number "2"; exon_id "TCONS_00001357.2";
chr1	stdin	exon	38671564	38677387	.	+	.	gene_id "TCONS_00001357"; transcript_id "TCONS_00001357"; exon_number "3"; exon_id "TCONS_00001357.3";
chr1	stdin	exon	38648438	38648648	.	+	.	gene_id "TCONS_00001358"; transcript_id "TCONS_00001358"; exon_number "1"; exon_id "TCONS_00001358.1";
chr1	stdin	exon	38654023	38654171	.	+	.	gene_id "TCONS_00001358"; transcript_id "TCONS_00001358"; exon_number "2"; exon_id "TCONS_00001358.2";
chr1	stdin	exon	38672651	38677387	.	+	.	gene_id "TCONS_00001358"; transcript_id "TCONS_00001358"; exon_number "3"; exon_id "TCONS_00001358.3";
chr1	stdin	exon	38648442	38648648	.	+	.	gene_id "TCONS_00001360"; transcript_id "TCONS_00001360"; exon_number "1"; exon_id "TCONS_00001360.1";
chr1	stdin	exon	38654023	38654171	.	+	.	gene_id "TCONS_00001360"; transcript_id "TCONS_00001360"; exon_number "2"; exon_id "TCONS_00001360.2";
chr1	stdin	exon	38671564	38671699	.	+	.	gene_id "TCONS_00001360"; transcript_id "TCONS_00001360"; exon_number "3"; exon_id "TCONS_00001360.3";
chr1	stdin	exon	38672651	38672753	.	+	.	gene_id "TCONS_00001360"; transcript_id "TCONS_00001360"; exon_number "4"; exon_id "TCONS_00001360.4";
chr1	stdin	exon	38673929	38677387	.	+	.	gene_id "TCONS_00001360"; transcript_id "TCONS_00001360"; exon_number "5"; exon_id "TCONS_00001360.5";
chr1	stdin	exon	38768054	38769975	.	.	.	gene_id "TCONS_00014195"; transcript_id "TCONS_00014195"; exon_number "1"; exon_id "TCONS_00014195.1";
chr1	stdin	exon	38787606	38788262	.	.	.	gene_id "TCONS_00014196"; transcript_id "TCONS_00014196"; exon_number "1"; exon_id "TCONS_00014196.1";
chr1	stdin	exon	38842639	38844907	.	+	.	gene_id "TCONS_00001385"; transcript_id "TCONS_00001385"; exon_number "1"; exon_id "TCONS_00001385.1";
chr1	stdin	exon	39250538	39251179	.	.	.	gene_id "TCONS_00014200"; transcript_id "TCONS_00014200"; exon_number "1"; exon_id "TCONS_00014200.1";
chr1	stdin	exon	40421888	40422499	.	.	.	gene_id "TCONS_00014245"; transcript_id "TCONS_00014245"; exon_number "1"; exon_id "TCONS_00014245.1";
chr1	stdin	exon	40438207	40438771	.	.	.	gene_id "TCONS_00014248"; transcript_id "TCONS_00014248"; exon_number "1"; exon_id "TCONS_00014248.1";
chr1	stdin	exon	40474214	40474687	.	-	.	gene_id "TCONS_00007979"; transcript_id "TCONS_00007979"; exon_number "1"; exon_id "TCONS_00007979.1";
chr1	stdin	exon	40474809	40476263	.	-	.	gene_id "TCONS_00007979"; transcript_id "TCONS_00007979"; exon_number "2"; exon_id "TCONS_00007979.2";
chr1	stdin	exon	40481942	40483057	.	.	.	gene_id "TCONS_00014253"; transcript_id "TCONS_00014253"; exon_number "1"; exon_id "TCONS_00014253.1";
chr1	stdin	exon	40483807	40484877	.	.	.	gene_id "TCONS_00014254"; transcript_id "TCONS_00014254"; exon_number "1"; exon_id "TCONS_00014254.1";
chr1	stdin	exon	40786545	40787214	.	.	.	gene_id "TCONS_00014257"; transcript_id "TCONS_00014257"; exon_number "1"; exon_id "TCONS_00014257.1";
chr1	stdin	exon	40828480	40828844	.	.	.	gene_id "TCONS_00014258"; transcript_id "TCONS_00014258"; exon_number "1"; exon_id "TCONS_00014258.1";
chr1	stdin	exon	40842286	40842971	.	.	.	gene_id "TCONS_00014260"; transcript_id "TCONS_00014260"; exon_number "1"; exon_id "TCONS_00014260.1";
chr1	stdin	exon	40846483	40848145	.	.	.	gene_id "TCONS_00014261"; transcript_id "TCONS_00014261"; exon_number "1"; exon_id "TCONS_00014261.1";
chr1	stdin	exon	41036569	41038409	.	-	.	gene_id "TCONS_00007998"; transcript_id "TCONS_00007998"; exon_number "1"; exon_id "TCONS_00007998.1";
chr1	stdin	exon	43128431	43130080	.	.	.	gene_id "TCONS_00014283"; transcript_id "TCONS_00014283"; exon_number "1"; exon_id "TCONS_00014283.1";
chr1	stdin	exon	43140059	43141476	.	.	.	gene_id "TCONS_00014287"; transcript_id "TCONS_00014287"; exon_number "1"; exon_id "TCONS_00014287.1";
chr1	stdin	exon	43145915	43147126	.	.	.	gene_id "TCONS_00014291"; transcript_id "TCONS_00014291"; exon_number "1"; exon_id "TCONS_00014291.1";
chr1	stdin	exon	43150217	43150825	.	.	.	gene_id "TCONS_00014294"; transcript_id "TCONS_00014294"; exon_number "1"; exon_id "TCONS_00014294.1";
chr1	stdin	exon	43158965	43160598	.	.	.	gene_id "TCONS_00014298"; transcript_id "TCONS_00014298"; exon_number "1"; exon_id "TCONS_00014298.1";
chr1	stdin	exon	43179693	43181330	.	.	.	gene_id "TCONS_00014305"; transcript_id "TCONS_00014305"; exon_number "1"; exon_id "TCONS_00014305.1";
chr1	stdin	exon	43443876	43444333	.	.	.	gene_id "TCONS_00014309"; transcript_id "TCONS_00014309"; exon_number "1"; exon_id "TCONS_00014309.1";
chr1	stdin	exon	43476995	43477245	.	.	.	gene_id "TCONS_00014310"; transcript_id "TCONS_00014310"; exon_number "1"; exon_id "TCONS_00014310.1";
chr1	stdin	exon	45040069	45041168	.	.	.	gene_id "TCONS_00014313"; transcript_id "TCONS_00014313"; exon_number "1"; exon_id "TCONS_00014313.1";
chr1	stdin	exon	45042881	45044436	.	.	.	gene_id "TCONS_00014314"; transcript_id "TCONS_00014314"; exon_number "1"; exon_id "TCONS_00014314.1";
chr1	stdin	exon	45046884	45047683	.	.	.	gene_id "TCONS_00014315"; transcript_id "TCONS_00014315"; exon_number "1"; exon_id "TCONS_00014315.1";
chr1	stdin	exon	45068800	45069222	.	-	.	gene_id "TCONS_00008017"; transcript_id "TCONS_00008017"; exon_number "1"; exon_id "TCONS_00008017.1";
chr1	stdin	exon	45102664	45103355	.	.	.	gene_id "TCONS_00014316"; transcript_id "TCONS_00014316"; exon_number "1"; exon_id "TCONS_00014316.1";
chr1	stdin	exon	45103406	45104145	.	.	.	gene_id "TCONS_00014317"; transcript_id "TCONS_00014317"; exon_number "1"; exon_id "TCONS_00014317.1";
chr1	stdin	exon	45371337	45372040	.	-	.	gene_id "TCONS_00008018"; transcript_id "TCONS_00008018"; exon_number "1"; exon_id "TCONS_00008018.1";
chr1	stdin	exon	45416217	45416511	.	-	.	gene_id "TCONS_00008020"; transcript_id "TCONS_00008020"; exon_number "1"; exon_id "TCONS_00008020.1";
chr1	stdin	exon	45451413	45452608	.	-	.	gene_id "TCONS_00008021"; transcript_id "TCONS_00008021"; exon_number "1"; exon_id "TCONS_00008021.1";
chr1	stdin	exon	45459076	45460094	.	-	.	gene_id "TCONS_00008022"; transcript_id "TCONS_00008022"; exon_number "1"; exon_id "TCONS_00008022.1";
chr1	stdin	exon	45464731	45464958	.	-	.	gene_id "TCONS_00008023"; transcript_id "TCONS_00008023"; exon_number "1"; exon_id "TCONS_00008023.1";
chr1	stdin	exon	45465541	45466417	.	-	.	gene_id "TCONS_00008024"; transcript_id "TCONS_00008024"; exon_number "1"; exon_id "TCONS_00008024.1";
chr1	stdin	exon	45469556	45469929	.	-	.	gene_id "TCONS_00008025"; transcript_id "TCONS_00008025"; exon_number "1"; exon_id "TCONS_00008025.1";
chr1	stdin	exon	45490447	45491396	.	-	.	gene_id "TCONS_00008026"; transcript_id "TCONS_00008026"; exon_number "1"; exon_id "TCONS_00008026.1";
chr1	stdin	exon	45520231	45520805	.	-	.	gene_id "TCONS_00008029"; transcript_id "TCONS_00008029"; exon_number "1"; exon_id "TCONS_00008029.1";
chr1	stdin	exon	45543101	45543537	.	-	.	gene_id "TCONS_00008032"; transcript_id "TCONS_00008032"; exon_number "1"; exon_id "TCONS_00008032.1";
chr1	stdin	exon	45545462	45546203	.	-	.	gene_id "TCONS_00008033"; transcript_id "TCONS_00008033"; exon_number "1"; exon_id "TCONS_00008033.1";
chr1	stdin	exon	45559602	45560018	.	-	.	gene_id "TCONS_00008034"; transcript_id "TCONS_00008034"; exon_number "1"; exon_id "TCONS_00008034.1";
chr1	stdin	exon	45561924	45563052	.	-	.	gene_id "TCONS_00008035"; transcript_id "TCONS_00008035"; exon_number "1"; exon_id "TCONS_00008035.1";
chr1	stdin	exon	45586264	45586870	.	-	.	gene_id "TCONS_00008037"; transcript_id "TCONS_00008037"; exon_number "1"; exon_id "TCONS_00008037.1";
chr1	stdin	exon	45587839	45589434	.	-	.	gene_id "TCONS_00008038"; transcript_id "TCONS_00008038"; exon_number "1"; exon_id "TCONS_00008038.1";
chr1	stdin	exon	45589743	45591759	.	-	.	gene_id "TCONS_00008039"; transcript_id "TCONS_00008039"; exon_number "1"; exon_id "TCONS_00008039.1";
chr1	stdin	exon	45597288	45598086	.	-	.	gene_id "TCONS_00008040"; transcript_id "TCONS_00008040"; exon_number "1"; exon_id "TCONS_00008040.1";
chr1	stdin	exon	45600768	45601765	.	-	.	gene_id "TCONS_00008041"; transcript_id "TCONS_00008041"; exon_number "1"; exon_id "TCONS_00008041.1";
chr1	stdin	exon	45607448	45608108	.	-	.	gene_id "TCONS_00008043"; transcript_id "TCONS_00008043"; exon_number "1"; exon_id "TCONS_00008043.1";
chr1	stdin	exon	45608173	45609385	.	-	.	gene_id "TCONS_00008044"; transcript_id "TCONS_00008044"; exon_number "1"; exon_id "TCONS_00008044.1";
chr1	stdin	exon	45621099	45621993	.	-	.	gene_id "TCONS_00008045"; transcript_id "TCONS_00008045"; exon_number "1"; exon_id "TCONS_00008045.1";
chr1	stdin	exon	45623623	45624576	.	-	.	gene_id "TCONS_00008046"; transcript_id "TCONS_00008046"; exon_number "1"; exon_id "TCONS_00008046.1";
chr1	stdin	exon	45634183	45634970	.	-	.	gene_id "TCONS_00008047"; transcript_id "TCONS_00008047"; exon_number "1"; exon_id "TCONS_00008047.1";
chr1	stdin	exon	45641359	45641713	.	-	.	gene_id "TCONS_00008048"; transcript_id "TCONS_00008048"; exon_number "1"; exon_id "TCONS_00008048.1";
chr1	stdin	exon	45651714	45652773	.	-	.	gene_id "TCONS_00008050"; transcript_id "TCONS_00008050"; exon_number "1"; exon_id "TCONS_00008050.1";
chr1	stdin	exon	45657369	45657580	.	-	.	gene_id "TCONS_00008051"; transcript_id "TCONS_00008051"; exon_number "1"; exon_id "TCONS_00008051.1";
chr1	stdin	exon	45664853	45665592	.	-	.	gene_id "TCONS_00008052"; transcript_id "TCONS_00008052"; exon_number "1"; exon_id "TCONS_00008052.1";
chr1	stdin	exon	45665854	45666433	.	-	.	gene_id "TCONS_00008053"; transcript_id "TCONS_00008053"; exon_number "1"; exon_id "TCONS_00008053.1";
chr1	stdin	exon	45676417	45676954	.	-	.	gene_id "TCONS_00008054"; transcript_id "TCONS_00008054"; exon_number "1"; exon_id "TCONS_00008054.1";
chr1	stdin	exon	45689591	45690492	.	-	.	gene_id "TCONS_00008055"; transcript_id "TCONS_00008055"; exon_number "1"; exon_id "TCONS_00008055.1";
chr1	stdin	exon	45694336	45694711	.	-	.	gene_id "TCONS_00008057"; transcript_id "TCONS_00008057"; exon_number "1"; exon_id "TCONS_00008057.1";
chr1	stdin	exon	45700557	45701150	.	-	.	gene_id "TCONS_00008059"; transcript_id "TCONS_00008059"; exon_number "1"; exon_id "TCONS_00008059.1";
chr1	stdin	exon	45704664	45705008	.	-	.	gene_id "TCONS_00008060"; transcript_id "TCONS_00008060"; exon_number "1"; exon_id "TCONS_00008060.1";
chr1	stdin	exon	45721817	45722177	.	.	.	gene_id "TCONS_00014318"; transcript_id "TCONS_00014318"; exon_number "1"; exon_id "TCONS_00014318.1";
chr1	stdin	exon	45727444	45728808	.	-	.	gene_id "TCONS_00008064"; transcript_id "TCONS_00008064"; exon_number "1"; exon_id "TCONS_00008064.1";
chr1	stdin	exon	46167444	46168060	.	.	.	gene_id "TCONS_00014321"; transcript_id "TCONS_00014321"; exon_number "1"; exon_id "TCONS_00014321.1";
chr1	stdin	exon	46172593	46173154	.	.	.	gene_id "TCONS_00014322"; transcript_id "TCONS_00014322"; exon_number "1"; exon_id "TCONS_00014322.1";
chr1	stdin	exon	46263742	46264058	.	.	.	gene_id "TCONS_00014327"; transcript_id "TCONS_00014327"; exon_number "1"; exon_id "TCONS_00014327.1";
chr1	stdin	exon	46292741	46293371	.	.	.	gene_id "TCONS_00014329"; transcript_id "TCONS_00014329"; exon_number "1"; exon_id "TCONS_00014329.1";
chr1	stdin	exon	46308587	46309262	.	.	.	gene_id "TCONS_00014332"; transcript_id "TCONS_00014332"; exon_number "1"; exon_id "TCONS_00014332.1";
chr1	stdin	exon	46327980	46328513	.	.	.	gene_id "TCONS_00014337"; transcript_id "TCONS_00014337"; exon_number "1"; exon_id "TCONS_00014337.1";
chr1	stdin	exon	46437840	46440322	.	+	.	gene_id "TCONS_00001518"; transcript_id "TCONS_00001518"; exon_number "1"; exon_id "TCONS_00001518.1";
chr1	stdin	exon	46440413	46450982	.	+	.	gene_id "TCONS_00001518"; transcript_id "TCONS_00001518"; exon_number "2"; exon_id "TCONS_00001518.2";
chr1	stdin	exon	46442106	46442501	.	-	.	gene_id "TCONS_00008085"; transcript_id "TCONS_00008085"; exon_number "1"; exon_id "TCONS_00008085.1";
chr1	stdin	exon	46444966	46446652	.	-	.	gene_id "TCONS_00008086"; transcript_id "TCONS_00008086"; exon_number "1"; exon_id "TCONS_00008086.1";
chr1	stdin	exon	46447272	46449105	.	-	.	gene_id "TCONS_00008087"; transcript_id "TCONS_00008087"; exon_number "1"; exon_id "TCONS_00008087.1";
chr1	stdin	exon	46480438	46480829	.	+	.	gene_id "TCONS_00001524"; transcript_id "TCONS_00001524"; exon_number "1"; exon_id "TCONS_00001524.1";
chr1	stdin	exon	46505607	46505674	.	+	.	gene_id "TCONS_00001524"; transcript_id "TCONS_00001524"; exon_number "2"; exon_id "TCONS_00001524.2";
chr1	stdin	exon	46507274	46507436	.	+	.	gene_id "TCONS_00001524"; transcript_id "TCONS_00001524"; exon_number "3"; exon_id "TCONS_00001524.3";
chr1	stdin	exon	46510180	46515393	.	+	.	gene_id "TCONS_00001524"; transcript_id "TCONS_00001524"; exon_number "4"; exon_id "TCONS_00001524.4";
chr1	stdin	exon	47332819	47333769	.	-	.	gene_id "TCONS_00008094"; transcript_id "TCONS_00008094"; exon_number "1"; exon_id "TCONS_00008094.1";
chr1	stdin	exon	47406651	47410797	.	-	.	gene_id "TCONS_00008098"; transcript_id "TCONS_00008098"; exon_number "1"; exon_id "TCONS_00008098.1";
chr1	stdin	exon	47516515	47517914	.	-	.	gene_id "TCONS_00008102"; transcript_id "TCONS_00008102"; exon_number "1"; exon_id "TCONS_00008102.1";
chr1	stdin	exon	47529994	47531358	.	-	.	gene_id "TCONS_00008104"; transcript_id "TCONS_00008104"; exon_number "1"; exon_id "TCONS_00008104.1";
chr1	stdin	exon	47544257	47544652	.	-	.	gene_id "TCONS_00008105"; transcript_id "TCONS_00008105"; exon_number "1"; exon_id "TCONS_00008105.1";
chr1	stdin	exon	47545227	47546571	.	-	.	gene_id "TCONS_00008106"; transcript_id "TCONS_00008106"; exon_number "1"; exon_id "TCONS_00008106.1";
chr1	stdin	exon	47547702	47549415	.	-	.	gene_id "TCONS_00008107"; transcript_id "TCONS_00008107"; exon_number "1"; exon_id "TCONS_00008107.1";
chr1	stdin	exon	47550089	47550961	.	-	.	gene_id "TCONS_00008108"; transcript_id "TCONS_00008108"; exon_number "1"; exon_id "TCONS_00008108.1";
chr1	stdin	exon	47551188	47555232	.	-	.	gene_id "TCONS_00008109"; transcript_id "TCONS_00008109"; exon_number "1"; exon_id "TCONS_00008109.1";
chr1	stdin	exon	47555852	47557889	.	-	.	gene_id "TCONS_00008110"; transcript_id "TCONS_00008110"; exon_number "1"; exon_id "TCONS_00008110.1";
chr1	stdin	exon	47573513	47574943	.	-	.	gene_id "TCONS_00008111"; transcript_id "TCONS_00008111"; exon_number "1"; exon_id "TCONS_00008111.1";
chr1	stdin	exon	47575051	47576736	.	-	.	gene_id "TCONS_00008112"; transcript_id "TCONS_00008112"; exon_number "1"; exon_id "TCONS_00008112.1";
chr1	stdin	exon	47583837	47584861	.	-	.	gene_id "TCONS_00008115"; transcript_id "TCONS_00008115"; exon_number "1"; exon_id "TCONS_00008115.1";
chr1	stdin	exon	47591219	47594233	.	-	.	gene_id "TCONS_00008116"; transcript_id "TCONS_00008116"; exon_number "1"; exon_id "TCONS_00008116.1";
chr1	stdin	exon	48171807	48173958	.	-	.	gene_id "TCONS_00008125"; transcript_id "TCONS_00008125"; exon_number "1"; exon_id "TCONS_00008125.1";
chr1	stdin	exon	48175525	48176434	.	-	.	gene_id "TCONS_00008125"; transcript_id "TCONS_00008125"; exon_number "2"; exon_id "TCONS_00008125.2";
chr1	stdin	exon	48175162	48175590	.	+	.	gene_id "TCONS_00001541"; transcript_id "TCONS_00001541"; exon_number "1"; exon_id "TCONS_00001541.1";
chr1	stdin	exon	48199145	48201848	.	+	.	gene_id "TCONS_00001541"; transcript_id "TCONS_00001541"; exon_number "2"; exon_id "TCONS_00001541.2";
chr1	stdin	exon	48201905	48203731	.	.	.	gene_id "TCONS_00014353"; transcript_id "TCONS_00014353"; exon_number "1"; exon_id "TCONS_00014353.1";
chr1	stdin	exon	48207406	48207458	.	+	.	gene_id "TCONS_00001543"; transcript_id "TCONS_00001543"; exon_number "1"; exon_id "TCONS_00001543.1";
chr1	stdin	exon	48209730	48210778	.	+	.	gene_id "TCONS_00001543"; transcript_id "TCONS_00001543"; exon_number "2"; exon_id "TCONS_00001543.2";
chr1	stdin	exon	48213385	48213868	.	.	.	gene_id "TCONS_00014356"; transcript_id "TCONS_00014356"; exon_number "1"; exon_id "TCONS_00014356.1";
chr1	stdin	exon	48232583	48235632	.	+	.	gene_id "TCONS_00001546"; transcript_id "TCONS_00001546"; exon_number "1"; exon_id "TCONS_00001546.1";
chr1	stdin	exon	48296505	48304353	.	+	.	gene_id "TCONS_00001550"; transcript_id "TCONS_00001550"; exon_number "1"; exon_id "TCONS_00001550.1";
chr1	stdin	exon	48526768	48527815	.	-	.	gene_id "TCONS_00008129"; transcript_id "TCONS_00008129"; exon_number "1"; exon_id "TCONS_00008129.1";
chr1	stdin	exon	48530167	48531199	.	-	.	gene_id "TCONS_00008130"; transcript_id "TCONS_00008130"; exon_number "1"; exon_id "TCONS_00008130.1";
chr1	stdin	exon	48600885	48601162	.	-	.	gene_id "TCONS_00008132"; transcript_id "TCONS_00008132"; exon_number "1"; exon_id "TCONS_00008132.1";
chr1	stdin	exon	48601595	48606346	.	-	.	gene_id "TCONS_00008133"; transcript_id "TCONS_00008133"; exon_number "1"; exon_id "TCONS_00008133.1";
chr1	stdin	exon	48631719	48656054	.	-	.	gene_id "TCONS_00008135"; transcript_id "TCONS_00008135"; exon_number "1"; exon_id "TCONS_00008135.1";
chr1	stdin	exon	48656896	48659381	.	-	.	gene_id "TCONS_00008136"; transcript_id "TCONS_00008136"; exon_number "1"; exon_id "TCONS_00008136.1";
chr1	stdin	exon	48716869	48717279	.	+	.	gene_id "TCONS_00001561"; transcript_id "TCONS_00001561"; exon_number "1"; exon_id "TCONS_00001561.1";
chr1	stdin	exon	48719623	48719798	.	+	.	gene_id "TCONS_00001561"; transcript_id "TCONS_00001561"; exon_number "2"; exon_id "TCONS_00001561.2";
chr1	stdin	exon	48721682	48721709	.	+	.	gene_id "TCONS_00001561"; transcript_id "TCONS_00001561"; exon_number "3"; exon_id "TCONS_00001561.3";
chr1	stdin	exon	48722408	48725629	.	+	.	gene_id "TCONS_00001561"; transcript_id "TCONS_00001561"; exon_number "4"; exon_id "TCONS_00001561.4";
chr1	stdin	exon	48718191	48718608	.	+	.	gene_id "TCONS_00001563"; transcript_id "TCONS_00001563"; exon_number "1"; exon_id "TCONS_00001563.1";
chr1	stdin	exon	48719623	48719798	.	+	.	gene_id "TCONS_00001563"; transcript_id "TCONS_00001563"; exon_number "2"; exon_id "TCONS_00001563.2";
chr1	stdin	exon	48722408	48725629	.	+	.	gene_id "TCONS_00001563"; transcript_id "TCONS_00001563"; exon_number "3"; exon_id "TCONS_00001563.3";
chr1	stdin	exon	48718394	48718608	.	+	.	gene_id "TCONS_00001564"; transcript_id "TCONS_00001564"; exon_number "1"; exon_id "TCONS_00001564.1";
chr1	stdin	exon	48719623	48719798	.	+	.	gene_id "TCONS_00001564"; transcript_id "TCONS_00001564"; exon_number "2"; exon_id "TCONS_00001564.2";
chr1	stdin	exon	48721682	48721709	.	+	.	gene_id "TCONS_00001564"; transcript_id "TCONS_00001564"; exon_number "3"; exon_id "TCONS_00001564.3";
chr1	stdin	exon	48722408	48725629	.	+	.	gene_id "TCONS_00001564"; transcript_id "TCONS_00001564"; exon_number "4"; exon_id "TCONS_00001564.4";
chr1	stdin	exon	48721278	48721530	.	+	.	gene_id "TCONS_00001565"; transcript_id "TCONS_00001565"; exon_number "1"; exon_id "TCONS_00001565.1";
chr1	stdin	exon	48963674	48963750	.	-	.	gene_id "TCONS_00008162"; transcript_id "TCONS_00008162"; exon_number "1"; exon_id "TCONS_00008162.1";
chr1	stdin	exon	48972841	48972959	.	-	.	gene_id "TCONS_00008162"; transcript_id "TCONS_00008162"; exon_number "2"; exon_id "TCONS_00008162.2";
chr1	stdin	exon	49004144	49004342	.	-	.	gene_id "TCONS_00008162"; transcript_id "TCONS_00008162"; exon_number "3"; exon_id "TCONS_00008162.3";
chr1	stdin	exon	49007736	49007792	.	-	.	gene_id "TCONS_00008162"; transcript_id "TCONS_00008162"; exon_number "4"; exon_id "TCONS_00008162.4";
chr1	stdin	exon	49014009	49014047	.	-	.	gene_id "TCONS_00008162"; transcript_id "TCONS_00008162"; exon_number "5"; exon_id "TCONS_00008162.5";
chr1	stdin	exon	49014187	49014747	.	-	.	gene_id "TCONS_00008162"; transcript_id "TCONS_00008162"; exon_number "6"; exon_id "TCONS_00008162.6";
chr1	stdin	exon	48968464	48972959	.	-	.	gene_id "TCONS_00008164"; transcript_id "TCONS_00008164"; exon_number "1"; exon_id "TCONS_00008164.1";
chr1	stdin	exon	49004144	49004342	.	-	.	gene_id "TCONS_00008164"; transcript_id "TCONS_00008164"; exon_number "2"; exon_id "TCONS_00008164.2";
chr1	stdin	exon	49007736	49007792	.	-	.	gene_id "TCONS_00008164"; transcript_id "TCONS_00008164"; exon_number "3"; exon_id "TCONS_00008164.3";
chr1	stdin	exon	49014009	49014047	.	-	.	gene_id "TCONS_00008164"; transcript_id "TCONS_00008164"; exon_number "4"; exon_id "TCONS_00008164.4";
chr1	stdin	exon	49014187	49014747	.	-	.	gene_id "TCONS_00008164"; transcript_id "TCONS_00008164"; exon_number "5"; exon_id "TCONS_00008164.5";
chr1	stdin	exon	49243121	49243598	.	.	.	gene_id "TCONS_00014362"; transcript_id "TCONS_00014362"; exon_number "1"; exon_id "TCONS_00014362.1";
chr1	stdin	exon	49248651	49250837	.	-	.	gene_id "TCONS_00008165"; transcript_id "TCONS_00008165"; exon_number "1"; exon_id "TCONS_00008165.1";
chr1	stdin	exon	49316989	49317873	.	+	.	gene_id "TCONS_00001579"; transcript_id "TCONS_00001579"; exon_number "1"; exon_id "TCONS_00001579.1";
chr1	stdin	exon	49329545	49331776	.	-	.	gene_id "TCONS_00008175"; transcript_id "TCONS_00008175"; exon_number "1"; exon_id "TCONS_00008175.1";
chr1	stdin	exon	49333102	49333213	.	-	.	gene_id "TCONS_00008175"; transcript_id "TCONS_00008175"; exon_number "2"; exon_id "TCONS_00008175.2";
chr1	stdin	exon	49342343	49342575	.	-	.	gene_id "TCONS_00008175"; transcript_id "TCONS_00008175"; exon_number "3"; exon_id "TCONS_00008175.3";
chr1	stdin	exon	49329545	49331776	.	-	.	gene_id "TCONS_00008176"; transcript_id "TCONS_00008176"; exon_number "1"; exon_id "TCONS_00008176.1";
chr1	stdin	exon	49333102	49333213	.	-	.	gene_id "TCONS_00008176"; transcript_id "TCONS_00008176"; exon_number "2"; exon_id "TCONS_00008176.2";
chr1	stdin	exon	49340892	49340986	.	-	.	gene_id "TCONS_00008176"; transcript_id "TCONS_00008176"; exon_number "3"; exon_id "TCONS_00008176.3";
chr1	stdin	exon	49342343	49342575	.	-	.	gene_id "TCONS_00008176"; transcript_id "TCONS_00008176"; exon_number "4"; exon_id "TCONS_00008176.4";
chr1	stdin	exon	49348105	49349342	.	.	.	gene_id "TCONS_00014363"; transcript_id "TCONS_00014363"; exon_number "1"; exon_id "TCONS_00014363.1";
chr1	stdin	exon	49349516	49350830	.	.	.	gene_id "TCONS_00014364"; transcript_id "TCONS_00014364"; exon_number "1"; exon_id "TCONS_00014364.1";
chr1	stdin	exon	49509562	49510169	.	.	.	gene_id "TCONS_00014367"; transcript_id "TCONS_00014367"; exon_number "1"; exon_id "TCONS_00014367.1";
chr1	stdin	exon	49530360	49531529	.	-	.	gene_id "TCONS_00008179"; transcript_id "TCONS_00008179"; exon_number "1"; exon_id "TCONS_00008179.1";
chr1	stdin	exon	49536941	49536975	.	-	.	gene_id "TCONS_00008179"; transcript_id "TCONS_00008179"; exon_number "2"; exon_id "TCONS_00008179.2";
chr1	stdin	exon	49949128	49950462	.	-	.	gene_id "TCONS_00008236"; transcript_id "TCONS_00008236"; exon_number "1"; exon_id "TCONS_00008236.1";
chr1	stdin	exon	49949201	49950197	.	+	.	gene_id "TCONS_00001580"; transcript_id "TCONS_00001580"; exon_number "1"; exon_id "TCONS_00001580.1";
chr1	stdin	exon	49951217	49952048	.	+	.	gene_id "TCONS_00001580"; transcript_id "TCONS_00001580"; exon_number "2"; exon_id "TCONS_00001580.2";
chr1	stdin	exon	50057830	50060150	.	.	.	gene_id "TCONS_00014387"; transcript_id "TCONS_00014387"; exon_number "1"; exon_id "TCONS_00014387.1";
chr1	stdin	exon	50070017	50071631	.	.	.	gene_id "TCONS_00014391"; transcript_id "TCONS_00014391"; exon_number "1"; exon_id "TCONS_00014391.1";
chr1	stdin	exon	50086805	50088174	.	.	.	gene_id "TCONS_00014395"; transcript_id "TCONS_00014395"; exon_number "1"; exon_id "TCONS_00014395.1";
chr1	stdin	exon	50088440	50092250	.	.	.	gene_id "TCONS_00014396"; transcript_id "TCONS_00014396"; exon_number "1"; exon_id "TCONS_00014396.1";
chr1	stdin	exon	50098460	50100472	.	.	.	gene_id "TCONS_00014399"; transcript_id "TCONS_00014399"; exon_number "1"; exon_id "TCONS_00014399.1";
chr1	stdin	exon	50101559	50102874	.	.	.	gene_id "TCONS_00014400"; transcript_id "TCONS_00014400"; exon_number "1"; exon_id "TCONS_00014400.1";
chr1	stdin	exon	50126727	50127564	.	.	.	gene_id "TCONS_00014406"; transcript_id "TCONS_00014406"; exon_number "1"; exon_id "TCONS_00014406.1";
chr1	stdin	exon	50130123	50131204	.	.	.	gene_id "TCONS_00014409"; transcript_id "TCONS_00014409"; exon_number "1"; exon_id "TCONS_00014409.1";
chr1	stdin	exon	50138427	50138879	.	.	.	gene_id "TCONS_00014413"; transcript_id "TCONS_00014413"; exon_number "1"; exon_id "TCONS_00014413.1";
chr1	stdin	exon	50153352	50154153	.	.	.	gene_id "TCONS_00014418"; transcript_id "TCONS_00014418"; exon_number "1"; exon_id "TCONS_00014418.1";
chr1	stdin	exon	50174304	50177125	.	.	.	gene_id "TCONS_00014421"; transcript_id "TCONS_00014421"; exon_number "1"; exon_id "TCONS_00014421.1";
chr1	stdin	exon	50256649	50261846	.	.	.	gene_id "TCONS_00014426"; transcript_id "TCONS_00014426"; exon_number "1"; exon_id "TCONS_00014426.1";
chr1	stdin	exon	50262020	50264169	.	.	.	gene_id "TCONS_00014427"; transcript_id "TCONS_00014427"; exon_number "1"; exon_id "TCONS_00014427.1";
chr1	stdin	exon	50264600	50265964	.	.	.	gene_id "TCONS_00014428"; transcript_id "TCONS_00014428"; exon_number "1"; exon_id "TCONS_00014428.1";
chr1	stdin	exon	50282965	50286309	.	+	.	gene_id "TCONS_00001585"; transcript_id "TCONS_00001585"; exon_number "1"; exon_id "TCONS_00001585.1";
chr1	stdin	exon	50289578	50289685	.	+	.	gene_id "TCONS_00001585"; transcript_id "TCONS_00001585"; exon_number "2"; exon_id "TCONS_00001585.2";
chr1	stdin	exon	50292709	50293036	.	.	.	gene_id "TCONS_00014433"; transcript_id "TCONS_00014433"; exon_number "1"; exon_id "TCONS_00014433.1";
chr1	stdin	exon	50293867	50295298	.	.	.	gene_id "TCONS_00014434"; transcript_id "TCONS_00014434"; exon_number "1"; exon_id "TCONS_00014434.1";
chr1	stdin	exon	50298671	50299792	.	.	.	gene_id "TCONS_00014435"; transcript_id "TCONS_00014435"; exon_number "1"; exon_id "TCONS_00014435.1";
chr1	stdin	exon	50300045	50300919	.	.	.	gene_id "TCONS_00014436"; transcript_id "TCONS_00014436"; exon_number "1"; exon_id "TCONS_00014436.1";
chr1	stdin	exon	50374118	50375042	.	+	.	gene_id "TCONS_00001587"; transcript_id "TCONS_00001587"; exon_number "1"; exon_id "TCONS_00001587.1";
chr1	stdin	exon	50398252	50398373	.	-	.	gene_id "TCONS_00008259"; transcript_id "TCONS_00008259"; exon_number "1"; exon_id "TCONS_00008259.1";
chr1	stdin	exon	50409062	50409158	.	-	.	gene_id "TCONS_00008259"; transcript_id "TCONS_00008259"; exon_number "2"; exon_id "TCONS_00008259.2";
chr1	stdin	exon	50411385	50411942	.	.	.	gene_id "TCONS_00014443"; transcript_id "TCONS_00014443"; exon_number "1"; exon_id "TCONS_00014443.1";
chr1	stdin	exon	51463719	51464669	.	.	.	gene_id "TCONS_00014449"; transcript_id "TCONS_00014449"; exon_number "1"; exon_id "TCONS_00014449.1";
chr1	stdin	exon	51477101	51479402	.	.	.	gene_id "TCONS_00014452"; transcript_id "TCONS_00014452"; exon_number "1"; exon_id "TCONS_00014452.1";
chr1	stdin	exon	51862025	51862763	.	.	.	gene_id "TCONS_00014465"; transcript_id "TCONS_00014465"; exon_number "1"; exon_id "TCONS_00014465.1";
chr1	stdin	exon	51871282	51871820	.	.	.	gene_id "TCONS_00014468"; transcript_id "TCONS_00014468"; exon_number "1"; exon_id "TCONS_00014468.1";
chr1	stdin	exon	52022038	52022244	.	.	.	gene_id "TCONS_00014493"; transcript_id "TCONS_00014493"; exon_number "1"; exon_id "TCONS_00014493.1";
chr1	stdin	exon	52022992	52023206	.	+	.	gene_id "TCONS_00001627"; transcript_id "TCONS_00001627"; exon_number "1"; exon_id "TCONS_00001627.1";
chr1	stdin	exon	52025402	52026671	.	+	.	gene_id "TCONS_00001627"; transcript_id "TCONS_00001627"; exon_number "2"; exon_id "TCONS_00001627.2";
chr1	stdin	exon	52022997	52023206	.	+	.	gene_id "TCONS_00001628"; transcript_id "TCONS_00001628"; exon_number "1"; exon_id "TCONS_00001628.1";
chr1	stdin	exon	52044514	52044575	.	+	.	gene_id "TCONS_00001628"; transcript_id "TCONS_00001628"; exon_number "2"; exon_id "TCONS_00001628.2";
chr1	stdin	exon	52046511	52048297	.	+	.	gene_id "TCONS_00001628"; transcript_id "TCONS_00001628"; exon_number "3"; exon_id "TCONS_00001628.3";
chr1	stdin	exon	52174402	52174687	.	+	.	gene_id "TCONS_00001630"; transcript_id "TCONS_00001630"; exon_number "1"; exon_id "TCONS_00001630.1";
chr1	stdin	exon	52176474	52177111	.	+	.	gene_id "TCONS_00001630"; transcript_id "TCONS_00001630"; exon_number "2"; exon_id "TCONS_00001630.2";
chr1	stdin	exon	52273508	52273938	.	.	.	gene_id "TCONS_00014501"; transcript_id "TCONS_00014501"; exon_number "1"; exon_id "TCONS_00014501.1";
chr1	stdin	exon	52657040	52666206	.	+	.	gene_id "TCONS_00001631"; transcript_id "TCONS_00001631"; exon_number "1"; exon_id "TCONS_00001631.1";
chr1	stdin	exon	52666260	52666353	.	+	.	gene_id "TCONS_00001631"; transcript_id "TCONS_00001631"; exon_number "2"; exon_id "TCONS_00001631.2";
chr1	stdin	exon	52806128	52807293	.	-	.	gene_id "TCONS_00008345"; transcript_id "TCONS_00008345"; exon_number "1"; exon_id "TCONS_00008345.1";
chr1	stdin	exon	52807843	52812570	.	-	.	gene_id "TCONS_00008346"; transcript_id "TCONS_00008346"; exon_number "1"; exon_id "TCONS_00008346.1";
chr1	stdin	exon	52814300	52814749	.	.	.	gene_id "TCONS_00014506"; transcript_id "TCONS_00014506"; exon_number "1"; exon_id "TCONS_00014506.1";
chr1	stdin	exon	52937063	52937487	.	+	.	gene_id "TCONS_00001653"; transcript_id "TCONS_00001653"; exon_number "1"; exon_id "TCONS_00001653.1";
chr1	stdin	exon	52938589	52940277	.	+	.	gene_id "TCONS_00001653"; transcript_id "TCONS_00001653"; exon_number "2"; exon_id "TCONS_00001653.2";
chr1	stdin	exon	53117507	53117740	.	+	.	gene_id "TCONS_00001684"; transcript_id "TCONS_00001684"; exon_number "1"; exon_id "TCONS_00001684.1";
chr1	stdin	exon	53151473	53153441	.	+	.	gene_id "TCONS_00001684"; transcript_id "TCONS_00001684"; exon_number "2"; exon_id "TCONS_00001684.2";
chr1	stdin	exon	53318495	53326447	.	+	.	gene_id "TCONS_00001724"; transcript_id "TCONS_00001724"; exon_number "1"; exon_id "TCONS_00001724.1";
chr1	stdin	exon	53334906	53335422	.	+	.	gene_id "TCONS_00001728"; transcript_id "TCONS_00001728"; exon_number "1"; exon_id "TCONS_00001728.1";
chr1	stdin	exon	53341461	53344217	.	+	.	gene_id "TCONS_00001729"; transcript_id "TCONS_00001729"; exon_number "1"; exon_id "TCONS_00001729.1";
chr1	stdin	exon	53344870	53350520	.	+	.	gene_id "TCONS_00001730"; transcript_id "TCONS_00001730"; exon_number "1"; exon_id "TCONS_00001730.1";
chr1	stdin	exon	53385296	53385663	.	+	.	gene_id "TCONS_00001733"; transcript_id "TCONS_00001733"; exon_number "1"; exon_id "TCONS_00001733.1";
chr1	stdin	exon	53409846	53411648	.	+	.	gene_id "TCONS_00001736"; transcript_id "TCONS_00001736"; exon_number "1"; exon_id "TCONS_00001736.1";
chr1	stdin	exon	53438414	53445588	.	+	.	gene_id "TCONS_00001741"; transcript_id "TCONS_00001741"; exon_number "1"; exon_id "TCONS_00001741.1";
chr1	stdin	exon	53464694	53469585	.	+	.	gene_id "TCONS_00001743"; transcript_id "TCONS_00001743"; exon_number "1"; exon_id "TCONS_00001743.1";
chr1	stdin	exon	53468130	53468378	.	-	.	gene_id "TCONS_00008351"; transcript_id "TCONS_00008351"; exon_number "1"; exon_id "TCONS_00008351.1";
chr1	stdin	exon	53493775	53498582	.	+	.	gene_id "TCONS_00001746"; transcript_id "TCONS_00001746"; exon_number "1"; exon_id "TCONS_00001746.1";
chr1	stdin	exon	53508692	53510600	.	+	.	gene_id "TCONS_00001749"; transcript_id "TCONS_00001749"; exon_number "1"; exon_id "TCONS_00001749.1";
chr1	stdin	exon	53513083	53514881	.	+	.	gene_id "TCONS_00001750"; transcript_id "TCONS_00001750"; exon_number "1"; exon_id "TCONS_00001750.1";
chr1	stdin	exon	53550623	53552658	.	+	.	gene_id "TCONS_00001758"; transcript_id "TCONS_00001758"; exon_number "1"; exon_id "TCONS_00001758.1";
chr1	stdin	exon	53587003	53587169	.	+	.	gene_id "TCONS_00001759"; transcript_id "TCONS_00001759"; exon_number "1"; exon_id "TCONS_00001759.1";
chr1	stdin	exon	53644044	53644195	.	+	.	gene_id "TCONS_00001759"; transcript_id "TCONS_00001759"; exon_number "2"; exon_id "TCONS_00001759.2";
chr1	stdin	exon	53647803	53647882	.	+	.	gene_id "TCONS_00001759"; transcript_id "TCONS_00001759"; exon_number "3"; exon_id "TCONS_00001759.3";
chr1	stdin	exon	53649093	53649162	.	+	.	gene_id "TCONS_00001759"; transcript_id "TCONS_00001759"; exon_number "4"; exon_id "TCONS_00001759.4";
chr1	stdin	exon	53652343	53652593	.	+	.	gene_id "TCONS_00001759"; transcript_id "TCONS_00001759"; exon_number "5"; exon_id "TCONS_00001759.5";
chr1	stdin	exon	53653498	53653704	.	+	.	gene_id "TCONS_00001759"; transcript_id "TCONS_00001759"; exon_number "6"; exon_id "TCONS_00001759.6";
chr1	stdin	exon	53654808	53654880	.	+	.	gene_id "TCONS_00001759"; transcript_id "TCONS_00001759"; exon_number "7"; exon_id "TCONS_00001759.7";
chr1	stdin	exon	53663572	53663712	.	+	.	gene_id "TCONS_00001759"; transcript_id "TCONS_00001759"; exon_number "8"; exon_id "TCONS_00001759.8";
chr1	stdin	exon	53587003	53587169	.	+	.	gene_id "TCONS_00001760"; transcript_id "TCONS_00001760"; exon_number "1"; exon_id "TCONS_00001760.1";
chr1	stdin	exon	53644044	53644195	.	+	.	gene_id "TCONS_00001760"; transcript_id "TCONS_00001760"; exon_number "2"; exon_id "TCONS_00001760.2";
chr1	stdin	exon	53647803	53647882	.	+	.	gene_id "TCONS_00001760"; transcript_id "TCONS_00001760"; exon_number "3"; exon_id "TCONS_00001760.3";
chr1	stdin	exon	53649093	53649162	.	+	.	gene_id "TCONS_00001760"; transcript_id "TCONS_00001760"; exon_number "4"; exon_id "TCONS_00001760.4";
chr1	stdin	exon	53652343	53652526	.	+	.	gene_id "TCONS_00001760"; transcript_id "TCONS_00001760"; exon_number "5"; exon_id "TCONS_00001760.5";
chr1	stdin	exon	53653498	53653704	.	+	.	gene_id "TCONS_00001760"; transcript_id "TCONS_00001760"; exon_number "6"; exon_id "TCONS_00001760.6";
chr1	stdin	exon	53654808	53654880	.	+	.	gene_id "TCONS_00001760"; transcript_id "TCONS_00001760"; exon_number "7"; exon_id "TCONS_00001760.7";
chr1	stdin	exon	53663572	53663712	.	+	.	gene_id "TCONS_00001760"; transcript_id "TCONS_00001760"; exon_number "8"; exon_id "TCONS_00001760.8";
chr1	stdin	exon	53650962	53651964	.	+	.	gene_id "TCONS_00001762"; transcript_id "TCONS_00001762"; exon_number "1"; exon_id "TCONS_00001762.1";
chr1	stdin	exon	53652343	53652526	.	+	.	gene_id "TCONS_00001762"; transcript_id "TCONS_00001762"; exon_number "2"; exon_id "TCONS_00001762.2";
chr1	stdin	exon	53653498	53653691	.	+	.	gene_id "TCONS_00001762"; transcript_id "TCONS_00001762"; exon_number "3"; exon_id "TCONS_00001762.3";
chr1	stdin	exon	55574953	55575265	.	+	.	gene_id "TCONS_00001767"; transcript_id "TCONS_00001767"; exon_number "1"; exon_id "TCONS_00001767.1";
chr1	stdin	exon	55575444	55577220	.	+	.	gene_id "TCONS_00001768"; transcript_id "TCONS_00001768"; exon_number "1"; exon_id "TCONS_00001768.1";
chr1	stdin	exon	55577651	55579438	.	+	.	gene_id "TCONS_00001769"; transcript_id "TCONS_00001769"; exon_number "1"; exon_id "TCONS_00001769.1";
chr1	stdin	exon	55592896	55593619	.	+	.	gene_id "TCONS_00001773"; transcript_id "TCONS_00001773"; exon_number "1"; exon_id "TCONS_00001773.1";
chr1	stdin	exon	55594385	55595240	.	+	.	gene_id "TCONS_00001774"; transcript_id "TCONS_00001774"; exon_number "1"; exon_id "TCONS_00001774.1";
chr1	stdin	exon	55595540	55598783	.	+	.	gene_id "TCONS_00001775"; transcript_id "TCONS_00001775"; exon_number "1"; exon_id "TCONS_00001775.1";
chr1	stdin	exon	55599269	55600226	.	+	.	gene_id "TCONS_00001776"; transcript_id "TCONS_00001776"; exon_number "1"; exon_id "TCONS_00001776.1";
chr1	stdin	exon	55617859	55618345	.	+	.	gene_id "TCONS_00001781"; transcript_id "TCONS_00001781"; exon_number "1"; exon_id "TCONS_00001781.1";
chr1	stdin	exon	55625236	55626074	.	+	.	gene_id "TCONS_00001783"; transcript_id "TCONS_00001783"; exon_number "1"; exon_id "TCONS_00001783.1";
chr1	stdin	exon	55626865	55627929	.	+	.	gene_id "TCONS_00001784"; transcript_id "TCONS_00001784"; exon_number "1"; exon_id "TCONS_00001784.1";
chr1	stdin	exon	55628263	55629072	.	+	.	gene_id "TCONS_00001785"; transcript_id "TCONS_00001785"; exon_number "1"; exon_id "TCONS_00001785.1";
chr1	stdin	exon	55629133	55630256	.	+	.	gene_id "TCONS_00001786"; transcript_id "TCONS_00001786"; exon_number "1"; exon_id "TCONS_00001786.1";
chr1	stdin	exon	55637995	55639270	.	+	.	gene_id "TCONS_00001788"; transcript_id "TCONS_00001788"; exon_number "1"; exon_id "TCONS_00001788.1";
chr1	stdin	exon	55641024	55641451	.	+	.	gene_id "TCONS_00001789"; transcript_id "TCONS_00001789"; exon_number "1"; exon_id "TCONS_00001789.1";
chr1	stdin	exon	55644770	55645770	.	+	.	gene_id "TCONS_00001791"; transcript_id "TCONS_00001791"; exon_number "1"; exon_id "TCONS_00001791.1";
chr1	stdin	exon	55653714	55654778	.	+	.	gene_id "TCONS_00001794"; transcript_id "TCONS_00001794"; exon_number "1"; exon_id "TCONS_00001794.1";
chr1	stdin	exon	55663491	55664129	.	+	.	gene_id "TCONS_00001797"; transcript_id "TCONS_00001797"; exon_number "1"; exon_id "TCONS_00001797.1";
chr1	stdin	exon	55669951	55670519	.	+	.	gene_id "TCONS_00001799"; transcript_id "TCONS_00001799"; exon_number "1"; exon_id "TCONS_00001799.1";
chr1	stdin	exon	55679833	55680702	.	+	.	gene_id "TCONS_00001800"; transcript_id "TCONS_00001800"; exon_number "1"; exon_id "TCONS_00001800.1";
chr1	stdin	exon	56509623	56513826	.	+	.	gene_id "TCONS_00001807"; transcript_id "TCONS_00001807"; exon_number "1"; exon_id "TCONS_00001807.1";
chr1	stdin	exon	56515587	56516269	.	.	.	gene_id "TCONS_00014512"; transcript_id "TCONS_00014512"; exon_number "1"; exon_id "TCONS_00014512.1";
chr1	stdin	exon	56516727	56518096	.	+	.	gene_id "TCONS_00001808"; transcript_id "TCONS_00001808"; exon_number "1"; exon_id "TCONS_00001808.1";
chr1	stdin	exon	56703533	56706439	.	-	.	gene_id "TCONS_00008450"; transcript_id "TCONS_00008450"; exon_number "1"; exon_id "TCONS_00008450.1";
chr1	stdin	exon	56722228	56722455	.	-	.	gene_id "TCONS_00008451"; transcript_id "TCONS_00008451"; exon_number "1"; exon_id "TCONS_00008451.1";
chr1	stdin	exon	56722626	56722998	.	-	.	gene_id "TCONS_00008452"; transcript_id "TCONS_00008452"; exon_number "1"; exon_id "TCONS_00008452.1";
chr1	stdin	exon	57101828	57106114	.	.	.	gene_id "TCONS_00014518"; transcript_id "TCONS_00014518"; exon_number "1"; exon_id "TCONS_00014518.1";
chr1	stdin	exon	57106944	57107768	.	.	.	gene_id "TCONS_00014519"; transcript_id "TCONS_00014519"; exon_number "1"; exon_id "TCONS_00014519.1";
chr1	stdin	exon	57108054	57108834	.	.	.	gene_id "TCONS_00014520"; transcript_id "TCONS_00014520"; exon_number "1"; exon_id "TCONS_00014520.1";
chr1	stdin	exon	57241363	57242445	.	.	.	gene_id "TCONS_00014524"; transcript_id "TCONS_00014524"; exon_number "1"; exon_id "TCONS_00014524.1";
chr1	stdin	exon	57372048	57372532	.	.	.	gene_id "TCONS_00014528"; transcript_id "TCONS_00014528"; exon_number "1"; exon_id "TCONS_00014528.1";
chr1	stdin	exon	57410816	57412778	.	.	.	gene_id "TCONS_00014529"; transcript_id "TCONS_00014529"; exon_number "1"; exon_id "TCONS_00014529.1";
chr1	stdin	exon	57633046	57634028	.	.	.	gene_id "TCONS_00014533"; transcript_id "TCONS_00014533"; exon_number "1"; exon_id "TCONS_00014533.1";
chr1	stdin	exon	58231397	58231736	.	.	.	gene_id "TCONS_00014542"; transcript_id "TCONS_00014542"; exon_number "1"; exon_id "TCONS_00014542.1";
chr1	stdin	exon	58479306	58479902	.	.	.	gene_id "TCONS_00014545"; transcript_id "TCONS_00014545"; exon_number "1"; exon_id "TCONS_00014545.1";
chr1	stdin	exon	58847523	58850239	.	.	.	gene_id "TCONS_00014551"; transcript_id "TCONS_00014551"; exon_number "1"; exon_id "TCONS_00014551.1";
chr1	stdin	exon	59303097	59303449	.	+	.	gene_id "TCONS_00001962"; transcript_id "TCONS_00001962"; exon_number "1"; exon_id "TCONS_00001962.1";
chr1	stdin	exon	59309044	59309583	.	.	.	gene_id "TCONS_00014556"; transcript_id "TCONS_00014556"; exon_number "1"; exon_id "TCONS_00014556.1";
chr1	stdin	exon	59337295	59338365	.	-	.	gene_id "TCONS_00008518"; transcript_id "TCONS_00008518"; exon_number "1"; exon_id "TCONS_00008518.1";
chr1	stdin	exon	59339623	59340285	.	-	.	gene_id "TCONS_00008518"; transcript_id "TCONS_00008518"; exon_number "2"; exon_id "TCONS_00008518.2";
chr1	stdin	exon	59365427	59365918	.	.	.	gene_id "TCONS_00014558"; transcript_id "TCONS_00014558"; exon_number "1"; exon_id "TCONS_00014558.1";
chr1	stdin	exon	59942308	59942900	.	.	.	gene_id "TCONS_00014567"; transcript_id "TCONS_00014567"; exon_number "1"; exon_id "TCONS_00014567.1";
chr1	stdin	exon	59944084	59944163	.	-	.	gene_id "TCONS_00008536"; transcript_id "TCONS_00008536"; exon_number "1"; exon_id "TCONS_00008536.1";
chr1	stdin	exon	59946754	59947257	.	-	.	gene_id "TCONS_00008536"; transcript_id "TCONS_00008536"; exon_number "2"; exon_id "TCONS_00008536.2";
chr1	stdin	exon	60131786	60132718	.	.	.	gene_id "TCONS_00014569"; transcript_id "TCONS_00014569"; exon_number "1"; exon_id "TCONS_00014569.1";
chr1	stdin	exon	60544926	60545985	.	.	.	gene_id "TCONS_00014583"; transcript_id "TCONS_00014583"; exon_number "1"; exon_id "TCONS_00014583.1";
chr1	stdin	exon	60780228	60781866	.	.	.	gene_id "TCONS_00014586"; transcript_id "TCONS_00014586"; exon_number "1"; exon_id "TCONS_00014586.1";
chr1	stdin	exon	60782493	60783585	.	.	.	gene_id "TCONS_00014587"; transcript_id "TCONS_00014587"; exon_number "1"; exon_id "TCONS_00014587.1";
chr1	stdin	exon	60790362	60791434	.	.	.	gene_id "TCONS_00014588"; transcript_id "TCONS_00014588"; exon_number "1"; exon_id "TCONS_00014588.1";
chr1	stdin	exon	61468460	61468771	.	+	.	gene_id "TCONS_00002104"; transcript_id "TCONS_00002104"; exon_number "1"; exon_id "TCONS_00002104.1";
chr1	stdin	exon	61539524	61539979	.	.	.	gene_id "TCONS_00014591"; transcript_id "TCONS_00014591"; exon_number "1"; exon_id "TCONS_00014591.1";
chr1	stdin	exon	62335105	62335669	.	.	.	gene_id "TCONS_00014601"; transcript_id "TCONS_00014601"; exon_number "1"; exon_id "TCONS_00014601.1";
chr1	stdin	exon	62568857	62569874	.	.	.	gene_id "TCONS_00014607"; transcript_id "TCONS_00014607"; exon_number "1"; exon_id "TCONS_00014607.1";
chr1	stdin	exon	62570052	62570444	.	.	.	gene_id "TCONS_00014608"; transcript_id "TCONS_00014608"; exon_number "1"; exon_id "TCONS_00014608.1";
chr1	stdin	exon	62579582	62580160	.	.	.	gene_id "TCONS_00014611"; transcript_id "TCONS_00014611"; exon_number "1"; exon_id "TCONS_00014611.1";
chr1	stdin	exon	62677528	62680689	.	.	.	gene_id "TCONS_00014614"; transcript_id "TCONS_00014614"; exon_number "1"; exon_id "TCONS_00014614.1";
chr1	stdin	exon	62680817	62681412	.	.	.	gene_id "TCONS_00014615"; transcript_id "TCONS_00014615"; exon_number "1"; exon_id "TCONS_00014615.1";
chr1	stdin	exon	62683125	62685747	.	.	.	gene_id "TCONS_00014617"; transcript_id "TCONS_00014617"; exon_number "1"; exon_id "TCONS_00014617.1";
chr1	stdin	exon	62709698	62710130	.	+	.	gene_id "TCONS_00002165"; transcript_id "TCONS_00002165"; exon_number "1"; exon_id "TCONS_00002165.1";
chr1	stdin	exon	62712679	62712771	.	+	.	gene_id "TCONS_00002165"; transcript_id "TCONS_00002165"; exon_number "2"; exon_id "TCONS_00002165.2";
chr1	stdin	exon	62715018	62715267	.	+	.	gene_id "TCONS_00002165"; transcript_id "TCONS_00002165"; exon_number "3"; exon_id "TCONS_00002165.3";
chr1	stdin	exon	62712691	62712771	.	+	.	gene_id "TCONS_00002166"; transcript_id "TCONS_00002166"; exon_number "1"; exon_id "TCONS_00002166.1";
chr1	stdin	exon	62725457	62725594	.	+	.	gene_id "TCONS_00002166"; transcript_id "TCONS_00002166"; exon_number "2"; exon_id "TCONS_00002166.2";
chr1	stdin	exon	62730523	62731479	.	+	.	gene_id "TCONS_00002166"; transcript_id "TCONS_00002166"; exon_number "3"; exon_id "TCONS_00002166.3";
chr1	stdin	exon	62772110	62774096	.	.	.	gene_id "TCONS_00014631"; transcript_id "TCONS_00014631"; exon_number "1"; exon_id "TCONS_00014631.1";
chr1	stdin	exon	62797840	62799838	.	.	.	gene_id "TCONS_00014640"; transcript_id "TCONS_00014640"; exon_number "1"; exon_id "TCONS_00014640.1";
chr1	stdin	exon	62804309	62804926	.	.	.	gene_id "TCONS_00014642"; transcript_id "TCONS_00014642"; exon_number "1"; exon_id "TCONS_00014642.1";
chr1	stdin	exon	62815249	62816860	.	.	.	gene_id "TCONS_00014646"; transcript_id "TCONS_00014646"; exon_number "1"; exon_id "TCONS_00014646.1";
chr1	stdin	exon	62824961	62825540	.	.	.	gene_id "TCONS_00014647"; transcript_id "TCONS_00014647"; exon_number "1"; exon_id "TCONS_00014647.1";
chr1	stdin	exon	62865980	62866080	.	+	.	gene_id "TCONS_00002176"; transcript_id "TCONS_00002176"; exon_number "1"; exon_id "TCONS_00002176.1";
chr1	stdin	exon	62877988	62878045	.	+	.	gene_id "TCONS_00002176"; transcript_id "TCONS_00002176"; exon_number "2"; exon_id "TCONS_00002176.2";
chr1	stdin	exon	62878688	62926663	.	+	.	gene_id "TCONS_00002176"; transcript_id "TCONS_00002176"; exon_number "3"; exon_id "TCONS_00002176.3";
chr1	stdin	exon	62926743	62932014	.	+	.	gene_id "TCONS_00002178"; transcript_id "TCONS_00002178"; exon_number "1"; exon_id "TCONS_00002178.1";
chr1	stdin	exon	63412244	63413275	.	+	.	gene_id "TCONS_00002208"; transcript_id "TCONS_00002208"; exon_number "1"; exon_id "TCONS_00002208.1";
chr1	stdin	exon	63415780	63418239	.	+	.	gene_id "TCONS_00002209"; transcript_id "TCONS_00002209"; exon_number "1"; exon_id "TCONS_00002209.1";
chr1	stdin	exon	63932530	63933640	.	+	.	gene_id "TCONS_00002226"; transcript_id "TCONS_00002226"; exon_number "1"; exon_id "TCONS_00002226.1";
chr1	stdin	exon	64968020	64969307	.	.	.	gene_id "TCONS_00014659"; transcript_id "TCONS_00014659"; exon_number "1"; exon_id "TCONS_00014659.1";
chr1	stdin	exon	65977640	65983364	.	-	.	gene_id "TCONS_00008860"; transcript_id "TCONS_00008860"; exon_number "1"; exon_id "TCONS_00008860.1";
chr1	stdin	exon	66006087	66006314	.	-	.	gene_id "TCONS_00008860"; transcript_id "TCONS_00008860"; exon_number "2"; exon_id "TCONS_00008860.2";
chr1	stdin	exon	65977640	65983366	.	-	.	gene_id "TCONS_00008861"; transcript_id "TCONS_00008861"; exon_number "1"; exon_id "TCONS_00008861.1";
chr1	stdin	exon	66006087	66007127	.	-	.	gene_id "TCONS_00008861"; transcript_id "TCONS_00008861"; exon_number "2"; exon_id "TCONS_00008861.2";
chr1	stdin	exon	65977640	65983364	.	-	.	gene_id "TCONS_00008859"; transcript_id "TCONS_00008859"; exon_number "1"; exon_id "TCONS_00008859.1";
chr1	stdin	exon	65992661	65993120	.	-	.	gene_id "TCONS_00008859"; transcript_id "TCONS_00008859"; exon_number "2"; exon_id "TCONS_00008859.2";
chr1	stdin	exon	66183839	66186752	.	+	.	gene_id "TCONS_00002247"; transcript_id "TCONS_00002247"; exon_number "1"; exon_id "TCONS_00002247.1";
chr1	stdin	exon	66187401	66189235	.	+	.	gene_id "TCONS_00002247"; transcript_id "TCONS_00002247"; exon_number "2"; exon_id "TCONS_00002247.2";
chr1	stdin	exon	66403022	66404132	.	-	.	gene_id "TCONS_00008891"; transcript_id "TCONS_00008891"; exon_number "1"; exon_id "TCONS_00008891.1";
chr1	stdin	exon	66683255	66683731	.	.	.	gene_id "TCONS_00014677"; transcript_id "TCONS_00014677"; exon_number "1"; exon_id "TCONS_00014677.1";
chr1	stdin	exon	66690878	66691455	.	.	.	gene_id "TCONS_00014679"; transcript_id "TCONS_00014679"; exon_number "1"; exon_id "TCONS_00014679.1";
chr1	stdin	exon	66696812	66698560	.	.	.	gene_id "TCONS_00014681"; transcript_id "TCONS_00014681"; exon_number "1"; exon_id "TCONS_00014681.1";
chr1	stdin	exon	66745362	66746961	.	-	.	gene_id "TCONS_00008900"; transcript_id "TCONS_00008900"; exon_number "1"; exon_id "TCONS_00008900.1";
chr1	stdin	exon	66778707	66780621	.	-	.	gene_id "TCONS_00008902"; transcript_id "TCONS_00008902"; exon_number "1"; exon_id "TCONS_00008902.1";
chr1	stdin	exon	67072459	67074240	.	+	.	gene_id "TCONS_00002293"; transcript_id "TCONS_00002293"; exon_number "1"; exon_id "TCONS_00002293.1";
chr1	stdin	exon	67092486	67093120	.	.	.	gene_id "TCONS_00014687"; transcript_id "TCONS_00014687"; exon_number "1"; exon_id "TCONS_00014687.1";
chr1	stdin	exon	67264319	67264883	.	.	.	gene_id "TCONS_00014691"; transcript_id "TCONS_00014691"; exon_number "1"; exon_id "TCONS_00014691.1";
chr1	stdin	exon	67432838	67435627	.	-	.	gene_id "TCONS_00008926"; transcript_id "TCONS_00008926"; exon_number "1"; exon_id "TCONS_00008926.1";
chr1	stdin	exon	67435689	67444030	.	-	.	gene_id "TCONS_00008927"; transcript_id "TCONS_00008927"; exon_number "1"; exon_id "TCONS_00008927.1";
chr1	stdin	exon	67446745	67446949	.	-	.	gene_id "TCONS_00008927"; transcript_id "TCONS_00008927"; exon_number "2"; exon_id "TCONS_00008927.2";
chr1	stdin	exon	67575484	67581101	.	+	.	gene_id "TCONS_00002315"; transcript_id "TCONS_00002315"; exon_number "1"; exon_id "TCONS_00002315.1";
chr1	stdin	exon	67591487	67591585	.	+	.	gene_id "TCONS_00002315"; transcript_id "TCONS_00002315"; exon_number "2"; exon_id "TCONS_00002315.2";
chr1	stdin	exon	67910454	67911245	.	-	.	gene_id "TCONS_00008950"; transcript_id "TCONS_00008950"; exon_number "1"; exon_id "TCONS_00008950.1";
chr1	stdin	exon	67911487	67911559	.	-	.	gene_id "TCONS_00008950"; transcript_id "TCONS_00008950"; exon_number "2"; exon_id "TCONS_00008950.2";
chr1	stdin	exon	67911976	67912263	.	-	.	gene_id "TCONS_00008950"; transcript_id "TCONS_00008950"; exon_number "3"; exon_id "TCONS_00008950.3";
chr1	stdin	exon	68083000	68083717	.	.	.	gene_id "TCONS_00014695"; transcript_id "TCONS_00014695"; exon_number "1"; exon_id "TCONS_00014695.1";
chr1	stdin	exon	68135885	68136984	.	.	.	gene_id "TCONS_00014698"; transcript_id "TCONS_00014698"; exon_number "1"; exon_id "TCONS_00014698.1";
chr1	stdin	exon	68152262	68152817	.	.	.	gene_id "TCONS_00014699"; transcript_id "TCONS_00014699"; exon_number "1"; exon_id "TCONS_00014699.1";
chr1	stdin	exon	68191833	68198070	.	-	.	gene_id "TCONS_00008951"; transcript_id "TCONS_00008951"; exon_number "1"; exon_id "TCONS_00008951.1";
chr1	stdin	exon	68423896	68423952	.	+	.	gene_id "TCONS_00002346"; transcript_id "TCONS_00002346"; exon_number "1"; exon_id "TCONS_00002346.1";
chr1	stdin	exon	68427637	68429059	.	+	.	gene_id "TCONS_00002346"; transcript_id "TCONS_00002346"; exon_number "2"; exon_id "TCONS_00002346.2";
chr1	stdin	exon	68426856	68426972	.	+	.	gene_id "TCONS_00002347"; transcript_id "TCONS_00002347"; exon_number "1"; exon_id "TCONS_00002347.1";
chr1	stdin	exon	68427350	68427545	.	+	.	gene_id "TCONS_00002347"; transcript_id "TCONS_00002347"; exon_number "2"; exon_id "TCONS_00002347.2";
chr1	stdin	exon	68427637	68429059	.	+	.	gene_id "TCONS_00002347"; transcript_id "TCONS_00002347"; exon_number "3"; exon_id "TCONS_00002347.3";
chr1	stdin	exon	68426861	68426972	.	+	.	gene_id "TCONS_00002348"; transcript_id "TCONS_00002348"; exon_number "1"; exon_id "TCONS_00002348.1";
chr1	stdin	exon	68427637	68429059	.	+	.	gene_id "TCONS_00002348"; transcript_id "TCONS_00002348"; exon_number "2"; exon_id "TCONS_00002348.2";
chr1	stdin	exon	68426872	68426963	.	+	.	gene_id "TCONS_00002349"; transcript_id "TCONS_00002349"; exon_number "1"; exon_id "TCONS_00002349.1";
chr1	stdin	exon	68427637	68429059	.	+	.	gene_id "TCONS_00002349"; transcript_id "TCONS_00002349"; exon_number "2"; exon_id "TCONS_00002349.2";
chr1	stdin	exon	68426886	68427545	.	+	.	gene_id "TCONS_00002351"; transcript_id "TCONS_00002351"; exon_number "1"; exon_id "TCONS_00002351.1";
chr1	stdin	exon	68427637	68429059	.	+	.	gene_id "TCONS_00002351"; transcript_id "TCONS_00002351"; exon_number "2"; exon_id "TCONS_00002351.2";
chr1	stdin	exon	68427675	68428229	.	-	.	gene_id "TCONS_00008958"; transcript_id "TCONS_00008958"; exon_number "1"; exon_id "TCONS_00008958.1";
chr1	stdin	exon	68428394	68428512	.	-	.	gene_id "TCONS_00008958"; transcript_id "TCONS_00008958"; exon_number "2"; exon_id "TCONS_00008958.2";
chr1	stdin	exon	68428707	68428853	.	-	.	gene_id "TCONS_00008958"; transcript_id "TCONS_00008958"; exon_number "3"; exon_id "TCONS_00008958.3";
chr1	stdin	exon	68440125	68441130	.	+	.	gene_id "TCONS_00002354"; transcript_id "TCONS_00002354"; exon_number "1"; exon_id "TCONS_00002354.1";
chr1	stdin	exon	68636692	68636828	.	+	.	gene_id "TCONS_00002360"; transcript_id "TCONS_00002360"; exon_number "1"; exon_id "TCONS_00002360.1";
chr1	stdin	exon	68637874	68638408	.	+	.	gene_id "TCONS_00002360"; transcript_id "TCONS_00002360"; exon_number "2"; exon_id "TCONS_00002360.2";
chr1	stdin	exon	68677682	68678212	.	.	.	gene_id "TCONS_00014707"; transcript_id "TCONS_00014707"; exon_number "1"; exon_id "TCONS_00014707.1";
chr1	stdin	exon	68814675	68814999	.	.	.	gene_id "TCONS_00014708"; transcript_id "TCONS_00014708"; exon_number "1"; exon_id "TCONS_00014708.1";
chr1	stdin	exon	68965560	68968168	.	-	.	gene_id "TCONS_00008969"; transcript_id "TCONS_00008969"; exon_number "1"; exon_id "TCONS_00008969.1";
chr1	stdin	exon	68971990	68972442	.	-	.	gene_id "TCONS_00008969"; transcript_id "TCONS_00008969"; exon_number "2"; exon_id "TCONS_00008969.2";
chr1	stdin	exon	69042873	69043108	.	.	.	gene_id "TCONS_00014712"; transcript_id "TCONS_00014712"; exon_number "1"; exon_id "TCONS_00014712.1";
chr1	stdin	exon	69048037	69048530	.	+	.	gene_id "TCONS_00002362"; transcript_id "TCONS_00002362"; exon_number "1"; exon_id "TCONS_00002362.1";
chr1	stdin	exon	69122820	69122984	.	+	.	gene_id "TCONS_00002362"; transcript_id "TCONS_00002362"; exon_number "2"; exon_id "TCONS_00002362.2";
chr1	stdin	exon	69124528	69124635	.	+	.	gene_id "TCONS_00002362"; transcript_id "TCONS_00002362"; exon_number "3"; exon_id "TCONS_00002362.3";
chr1	stdin	exon	69125325	69126648	.	+	.	gene_id "TCONS_00002362"; transcript_id "TCONS_00002362"; exon_number "4"; exon_id "TCONS_00002362.4";
chr1	stdin	exon	69351462	69351539	.	+	.	gene_id "TCONS_00002373"; transcript_id "TCONS_00002373"; exon_number "1"; exon_id "TCONS_00002373.1";
chr1	stdin	exon	69352440	69353565	.	+	.	gene_id "TCONS_00002373"; transcript_id "TCONS_00002373"; exon_number "2"; exon_id "TCONS_00002373.2";
chr1	stdin	exon	69351472	69351539	.	+	.	gene_id "TCONS_00002374"; transcript_id "TCONS_00002374"; exon_number "1"; exon_id "TCONS_00002374.1";
chr1	stdin	exon	69352444	69353565	.	+	.	gene_id "TCONS_00002374"; transcript_id "TCONS_00002374"; exon_number "2"; exon_id "TCONS_00002374.2";
chr1	stdin	exon	69509618	69510748	.	-	.	gene_id "TCONS_00008998"; transcript_id "TCONS_00008998"; exon_number "1"; exon_id "TCONS_00008998.1";
chr1	stdin	exon	69511151	69511883	.	-	.	gene_id "TCONS_00008998"; transcript_id "TCONS_00008998"; exon_number "2"; exon_id "TCONS_00008998.2";
chr1	stdin	exon	69513700	69516272	.	-	.	gene_id "TCONS_00009001"; transcript_id "TCONS_00009001"; exon_number "1"; exon_id "TCONS_00009001.1";
chr1	stdin	exon	69558989	69561309	.	-	.	gene_id "TCONS_00009006"; transcript_id "TCONS_00009006"; exon_number "1"; exon_id "TCONS_00009006.1";
chr1	stdin	exon	69597493	69597588	.	+	.	gene_id "TCONS_00002376"; transcript_id "TCONS_00002376"; exon_number "1"; exon_id "TCONS_00002376.1";
chr1	stdin	exon	69602570	69602699	.	+	.	gene_id "TCONS_00002376"; transcript_id "TCONS_00002376"; exon_number "2"; exon_id "TCONS_00002376.2";
chr1	stdin	exon	69604823	69605687	.	+	.	gene_id "TCONS_00002376"; transcript_id "TCONS_00002376"; exon_number "3"; exon_id "TCONS_00002376.3";
chr1	stdin	exon	69609331	69609486	.	+	.	gene_id "TCONS_00002376"; transcript_id "TCONS_00002376"; exon_number "4"; exon_id "TCONS_00002376.4";
chr1	stdin	exon	69609928	69610043	.	+	.	gene_id "TCONS_00002376"; transcript_id "TCONS_00002376"; exon_number "5"; exon_id "TCONS_00002376.5";
chr1	stdin	exon	69613336	69613439	.	+	.	gene_id "TCONS_00002376"; transcript_id "TCONS_00002376"; exon_number "6"; exon_id "TCONS_00002376.6";
chr1	stdin	exon	69677318	69678258	.	+	.	gene_id "TCONS_00002379"; transcript_id "TCONS_00002379"; exon_number "1"; exon_id "TCONS_00002379.1";
chr1	stdin	exon	70554925	70555212	.	.	.	gene_id "TCONS_00014715"; transcript_id "TCONS_00014715"; exon_number "1"; exon_id "TCONS_00014715.1";
chr1	stdin	exon	70605486	70606278	.	.	.	gene_id "TCONS_00014716"; transcript_id "TCONS_00014716"; exon_number "1"; exon_id "TCONS_00014716.1";
chr1	stdin	exon	70713751	70713870	.	-	.	gene_id "TCONS_00009014"; transcript_id "TCONS_00009014"; exon_number "1"; exon_id "TCONS_00009014.1";
chr1	stdin	exon	70714905	70714998	.	-	.	gene_id "TCONS_00009014"; transcript_id "TCONS_00009014"; exon_number "2"; exon_id "TCONS_00009014.2";
chr1	stdin	exon	70715557	70715683	.	-	.	gene_id "TCONS_00009014"; transcript_id "TCONS_00009014"; exon_number "3"; exon_id "TCONS_00009014.3";
chr1	stdin	exon	70732048	70732106	.	-	.	gene_id "TCONS_00009014"; transcript_id "TCONS_00009014"; exon_number "4"; exon_id "TCONS_00009014.4";
chr1	stdin	exon	70747439	70747608	.	-	.	gene_id "TCONS_00009014"; transcript_id "TCONS_00009014"; exon_number "5"; exon_id "TCONS_00009014.5";
chr1	stdin	exon	70750143	70750294	.	-	.	gene_id "TCONS_00009014"; transcript_id "TCONS_00009014"; exon_number "6"; exon_id "TCONS_00009014.6";
chr1	stdin	exon	70760911	70761393	.	-	.	gene_id "TCONS_00009014"; transcript_id "TCONS_00009014"; exon_number "7"; exon_id "TCONS_00009014.7";
chr1	stdin	exon	70713751	70713870	.	-	.	gene_id "TCONS_00009015"; transcript_id "TCONS_00009015"; exon_number "1"; exon_id "TCONS_00009015.1";
chr1	stdin	exon	70714905	70714998	.	-	.	gene_id "TCONS_00009015"; transcript_id "TCONS_00009015"; exon_number "2"; exon_id "TCONS_00009015.2";
chr1	stdin	exon	70715557	70715683	.	-	.	gene_id "TCONS_00009015"; transcript_id "TCONS_00009015"; exon_number "3"; exon_id "TCONS_00009015.3";
chr1	stdin	exon	70732048	70732106	.	-	.	gene_id "TCONS_00009015"; transcript_id "TCONS_00009015"; exon_number "4"; exon_id "TCONS_00009015.4";
chr1	stdin	exon	70747439	70747608	.	-	.	gene_id "TCONS_00009015"; transcript_id "TCONS_00009015"; exon_number "5"; exon_id "TCONS_00009015.5";
chr1	stdin	exon	70750143	70750294	.	-	.	gene_id "TCONS_00009015"; transcript_id "TCONS_00009015"; exon_number "6"; exon_id "TCONS_00009015.6";
chr1	stdin	exon	70760833	70761393	.	-	.	gene_id "TCONS_00009015"; transcript_id "TCONS_00009015"; exon_number "7"; exon_id "TCONS_00009015.7";
chr1	stdin	exon	70731118	70732106	.	-	.	gene_id "TCONS_00009016"; transcript_id "TCONS_00009016"; exon_number "1"; exon_id "TCONS_00009016.1";
chr1	stdin	exon	70732424	70732532	.	-	.	gene_id "TCONS_00009016"; transcript_id "TCONS_00009016"; exon_number "2"; exon_id "TCONS_00009016.2";
chr1	stdin	exon	70747439	70747608	.	-	.	gene_id "TCONS_00009016"; transcript_id "TCONS_00009016"; exon_number "3"; exon_id "TCONS_00009016.3";
chr1	stdin	exon	70750143	70750294	.	-	.	gene_id "TCONS_00009016"; transcript_id "TCONS_00009016"; exon_number "4"; exon_id "TCONS_00009016.4";
chr1	stdin	exon	70760833	70761393	.	-	.	gene_id "TCONS_00009016"; transcript_id "TCONS_00009016"; exon_number "5"; exon_id "TCONS_00009016.5";
chr1	stdin	exon	70732492	70732532	.	-	.	gene_id "TCONS_00009017"; transcript_id "TCONS_00009017"; exon_number "1"; exon_id "TCONS_00009017.1";
chr1	stdin	exon	70747439	70747608	.	-	.	gene_id "TCONS_00009017"; transcript_id "TCONS_00009017"; exon_number "2"; exon_id "TCONS_00009017.2";
chr1	stdin	exon	70750143	70750294	.	-	.	gene_id "TCONS_00009017"; transcript_id "TCONS_00009017"; exon_number "3"; exon_id "TCONS_00009017.3";
chr1	stdin	exon	70760911	70761393	.	-	.	gene_id "TCONS_00009017"; transcript_id "TCONS_00009017"; exon_number "4"; exon_id "TCONS_00009017.4";
chr1	stdin	exon	70768192	70768709	.	.	.	gene_id "TCONS_00014722"; transcript_id "TCONS_00014722"; exon_number "1"; exon_id "TCONS_00014722.1";
chr1	stdin	exon	70778084	70779508	.	-	.	gene_id "TCONS_00009019"; transcript_id "TCONS_00009019"; exon_number "1"; exon_id "TCONS_00009019.1";
chr1	stdin	exon	70838464	70839708	.	.	.	gene_id "TCONS_00014725"; transcript_id "TCONS_00014725"; exon_number "1"; exon_id "TCONS_00014725.1";
chr1	stdin	exon	70866191	70866506	.	+	.	gene_id "TCONS_00002437"; transcript_id "TCONS_00002437"; exon_number "1"; exon_id "TCONS_00002437.1";
chr1	stdin	exon	70872366	70872550	.	+	.	gene_id "TCONS_00002437"; transcript_id "TCONS_00002437"; exon_number "2"; exon_id "TCONS_00002437.2";
chr1	stdin	exon	70879862	70881059	.	+	.	gene_id "TCONS_00002437"; transcript_id "TCONS_00002437"; exon_number "3"; exon_id "TCONS_00002437.3";
chr1	stdin	exon	70890462	70890898	.	.	.	gene_id "TCONS_00014728"; transcript_id "TCONS_00014728"; exon_number "1"; exon_id "TCONS_00014728.1";
chr1	stdin	exon	70897041	70899228	.	.	.	gene_id "TCONS_00014732"; transcript_id "TCONS_00014732"; exon_number "1"; exon_id "TCONS_00014732.1";
chr1	stdin	exon	71083125	71084213	.	-	.	gene_id "TCONS_00009029"; transcript_id "TCONS_00009029"; exon_number "1"; exon_id "TCONS_00009029.1";
chr1	stdin	exon	71901779	71902496	.	.	.	gene_id "TCONS_00014738"; transcript_id "TCONS_00014738"; exon_number "1"; exon_id "TCONS_00014738.1";
chr1	stdin	exon	71909731	71914153	.	+	.	gene_id "TCONS_00002476"; transcript_id "TCONS_00002476"; exon_number "1"; exon_id "TCONS_00002476.1";
chr1	stdin	exon	71966003	71968384	.	-	.	gene_id "TCONS_00009078"; transcript_id "TCONS_00009078"; exon_number "1"; exon_id "TCONS_00009078.1";
chr1	stdin	exon	72685317	72685427	.	+	.	gene_id "TCONS_00002477"; transcript_id "TCONS_00002477"; exon_number "1"; exon_id "TCONS_00002477.1";
chr1	stdin	exon	72720894	72721012	.	+	.	gene_id "TCONS_00002477"; transcript_id "TCONS_00002477"; exon_number "2"; exon_id "TCONS_00002477.2";
chr1	stdin	exon	72725829	72726162	.	+	.	gene_id "TCONS_00002477"; transcript_id "TCONS_00002477"; exon_number "3"; exon_id "TCONS_00002477.3";
chr1	stdin	exon	73881274	73881789	.	.	.	gene_id "TCONS_00014746"; transcript_id "TCONS_00014746"; exon_number "1"; exon_id "TCONS_00014746.1";
chr1	stdin	exon	74579313	74579606	.	-	.	gene_id "TCONS_00009153"; transcript_id "TCONS_00009153"; exon_number "1"; exon_id "TCONS_00009153.1";
chr1	stdin	exon	75387621	75387860	.	-	.	gene_id "TCONS_00009180"; transcript_id "TCONS_00009180"; exon_number "1"; exon_id "TCONS_00009180.1";
chr1	stdin	exon	75389321	75389515	.	-	.	gene_id "TCONS_00009180"; transcript_id "TCONS_00009180"; exon_number "2"; exon_id "TCONS_00009180.2";
chr1	stdin	exon	75389613	75389817	.	-	.	gene_id "TCONS_00009180"; transcript_id "TCONS_00009180"; exon_number "3"; exon_id "TCONS_00009180.3";
chr1	stdin	exon	75397931	75398400	.	-	.	gene_id "TCONS_00009180"; transcript_id "TCONS_00009180"; exon_number "4"; exon_id "TCONS_00009180.4";
chr1	stdin	exon	75990514	75991689	.	.	.	gene_id "TCONS_00014790"; transcript_id "TCONS_00014790"; exon_number "1"; exon_id "TCONS_00014790.1";
chr1	stdin	exon	76269182	76269944	.	.	.	gene_id "TCONS_00014806"; transcript_id "TCONS_00014806"; exon_number "1"; exon_id "TCONS_00014806.1";
chr1	stdin	exon	76278624	76279789	.	.	.	gene_id "TCONS_00014809"; transcript_id "TCONS_00014809"; exon_number "1"; exon_id "TCONS_00014809.1";
chr1	stdin	exon	76282823	76283378	.	.	.	gene_id "TCONS_00014810"; transcript_id "TCONS_00014810"; exon_number "1"; exon_id "TCONS_00014810.1";
chr1	stdin	exon	76289030	76290342	.	.	.	gene_id "TCONS_00014811"; transcript_id "TCONS_00014811"; exon_number "1"; exon_id "TCONS_00014811.1";
chr1	stdin	exon	76304220	76305085	.	.	.	gene_id "TCONS_00014817"; transcript_id "TCONS_00014817"; exon_number "1"; exon_id "TCONS_00014817.1";
chr1	stdin	exon	76309250	76310236	.	.	.	gene_id "TCONS_00014818"; transcript_id "TCONS_00014818"; exon_number "1"; exon_id "TCONS_00014818.1";
chr1	stdin	exon	76365423	76365912	.	.	.	gene_id "TCONS_00014829"; transcript_id "TCONS_00014829"; exon_number "1"; exon_id "TCONS_00014829.1";
chr1	stdin	exon	76368799	76370690	.	.	.	gene_id "TCONS_00014830"; transcript_id "TCONS_00014830"; exon_number "1"; exon_id "TCONS_00014830.1";
chr1	stdin	exon	76370844	76371323	.	.	.	gene_id "TCONS_00014831"; transcript_id "TCONS_00014831"; exon_number "1"; exon_id "TCONS_00014831.1";
chr1	stdin	exon	76447610	76447774	.	+	.	gene_id "TCONS_00002577"; transcript_id "TCONS_00002577"; exon_number "1"; exon_id "TCONS_00002577.1";
chr1	stdin	exon	76449501	76449973	.	+	.	gene_id "TCONS_00002577"; transcript_id "TCONS_00002577"; exon_number "2"; exon_id "TCONS_00002577.2";
chr1	stdin	exon	76579566	76579643	.	+	.	gene_id "TCONS_00002578"; transcript_id "TCONS_00002578"; exon_number "1"; exon_id "TCONS_00002578.1";
chr1	stdin	exon	76580483	76580567	.	+	.	gene_id "TCONS_00002578"; transcript_id "TCONS_00002578"; exon_number "2"; exon_id "TCONS_00002578.2";
chr1	stdin	exon	76582761	76583285	.	+	.	gene_id "TCONS_00002578"; transcript_id "TCONS_00002578"; exon_number "3"; exon_id "TCONS_00002578.3";
chr1	stdin	exon	76587448	76588871	.	.	.	gene_id "TCONS_00014843"; transcript_id "TCONS_00014843"; exon_number "1"; exon_id "TCONS_00014843.1";
chr1	stdin	exon	76626755	76627809	.	-	.	gene_id "TCONS_00009204"; transcript_id "TCONS_00009204"; exon_number "1"; exon_id "TCONS_00009204.1";
chr1	stdin	exon	76714278	76718223	.	-	.	gene_id "TCONS_00009206"; transcript_id "TCONS_00009206"; exon_number "1"; exon_id "TCONS_00009206.1";
chr1	stdin	exon	76718988	76719120	.	-	.	gene_id "TCONS_00009206"; transcript_id "TCONS_00009206"; exon_number "2"; exon_id "TCONS_00009206.2";
chr1	stdin	exon	76881278	76882641	.	-	.	gene_id "TCONS_00009207"; transcript_id "TCONS_00009207"; exon_number "1"; exon_id "TCONS_00009207.1";
chr1	stdin	exon	76882722	76883713	.	-	.	gene_id "TCONS_00009208"; transcript_id "TCONS_00009208"; exon_number "1"; exon_id "TCONS_00009208.1";
chr1	stdin	exon	77189591	77192932	.	-	.	gene_id "TCONS_00009253"; transcript_id "TCONS_00009253"; exon_number "1"; exon_id "TCONS_00009253.1";
chr1	stdin	exon	77193033	77193741	.	-	.	gene_id "TCONS_00009253"; transcript_id "TCONS_00009253"; exon_number "2"; exon_id "TCONS_00009253.2";
chr1	stdin	exon	77309846	77310443	.	.	.	gene_id "TCONS_00014870"; transcript_id "TCONS_00014870"; exon_number "1"; exon_id "TCONS_00014870.1";
chr1	stdin	exon	77312322	77313687	.	.	.	gene_id "TCONS_00014871"; transcript_id "TCONS_00014871"; exon_number "1"; exon_id "TCONS_00014871.1";
chr1	stdin	exon	77328341	77329046	.	-	.	gene_id "TCONS_00009262"; transcript_id "TCONS_00009262"; exon_number "1"; exon_id "TCONS_00009262.1";
chr1	stdin	exon	77336072	77336192	.	-	.	gene_id "TCONS_00009262"; transcript_id "TCONS_00009262"; exon_number "2"; exon_id "TCONS_00009262.2";
chr1	stdin	exon	77336428	77336537	.	-	.	gene_id "TCONS_00009262"; transcript_id "TCONS_00009262"; exon_number "3"; exon_id "TCONS_00009262.3";
chr1	stdin	exon	77362201	77362355	.	-	.	gene_id "TCONS_00009262"; transcript_id "TCONS_00009262"; exon_number "4"; exon_id "TCONS_00009262.4";
chr1	stdin	exon	77376619	77377562	.	.	.	gene_id "TCONS_00014893"; transcript_id "TCONS_00014893"; exon_number "1"; exon_id "TCONS_00014893.1";
chr1	stdin	exon	77386504	77386702	.	-	.	gene_id "TCONS_00009265"; transcript_id "TCONS_00009265"; exon_number "1"; exon_id "TCONS_00009265.1";
chr1	stdin	exon	77393615	77394132	.	-	.	gene_id "TCONS_00009265"; transcript_id "TCONS_00009265"; exon_number "2"; exon_id "TCONS_00009265.2";
chr1	stdin	exon	77408605	77411253	.	-	.	gene_id "TCONS_00009268"; transcript_id "TCONS_00009268"; exon_number "1"; exon_id "TCONS_00009268.1";
chr1	stdin	exon	77411972	77413413	.	-	.	gene_id "TCONS_00009268"; transcript_id "TCONS_00009268"; exon_number "2"; exon_id "TCONS_00009268.2";
chr1	stdin	exon	77413538	77415409	.	-	.	gene_id "TCONS_00009269"; transcript_id "TCONS_00009269"; exon_number "1"; exon_id "TCONS_00009269.1";
chr1	stdin	exon	77415707	77416238	.	-	.	gene_id "TCONS_00009269"; transcript_id "TCONS_00009269"; exon_number "2"; exon_id "TCONS_00009269.2";
chr1	stdin	exon	77416805	77417754	.	.	.	gene_id "TCONS_00014897"; transcript_id "TCONS_00014897"; exon_number "1"; exon_id "TCONS_00014897.1";
chr1	stdin	exon	77418097	77418467	.	-	.	gene_id "TCONS_00009271"; transcript_id "TCONS_00009271"; exon_number "1"; exon_id "TCONS_00009271.1";
chr1	stdin	exon	77420183	77420958	.	-	.	gene_id "TCONS_00009271"; transcript_id "TCONS_00009271"; exon_number "2"; exon_id "TCONS_00009271.2";
chr1	stdin	exon	77423021	77423058	.	-	.	gene_id "TCONS_00009271"; transcript_id "TCONS_00009271"; exon_number "3"; exon_id "TCONS_00009271.3";
chr1	stdin	exon	77418097	77418471	.	-	.	gene_id "TCONS_00009272"; transcript_id "TCONS_00009272"; exon_number "1"; exon_id "TCONS_00009272.1";
chr1	stdin	exon	77420183	77420958	.	-	.	gene_id "TCONS_00009272"; transcript_id "TCONS_00009272"; exon_number "2"; exon_id "TCONS_00009272.2";
chr1	stdin	exon	77425354	77426438	.	-	.	gene_id "TCONS_00009272"; transcript_id "TCONS_00009272"; exon_number "3"; exon_id "TCONS_00009272.3";
chr1	stdin	exon	77425311	77425475	.	-	.	gene_id "TCONS_00009275"; transcript_id "TCONS_00009275"; exon_number "1"; exon_id "TCONS_00009275.1";
chr1	stdin	exon	77433345	77434432	.	-	.	gene_id "TCONS_00009275"; transcript_id "TCONS_00009275"; exon_number "2"; exon_id "TCONS_00009275.2";
chr1	stdin	exon	77434694	77435495	.	.	.	gene_id "TCONS_00014900"; transcript_id "TCONS_00014900"; exon_number "1"; exon_id "TCONS_00014900.1";
chr1	stdin	exon	77436827	77438561	.	.	.	gene_id "TCONS_00014902"; transcript_id "TCONS_00014902"; exon_number "1"; exon_id "TCONS_00014902.1";
chr1	stdin	exon	77489263	77489803	.	-	.	gene_id "TCONS_00009289"; transcript_id "TCONS_00009289"; exon_number "1"; exon_id "TCONS_00009289.1";
chr1	stdin	exon	77490575	77490610	.	-	.	gene_id "TCONS_00009289"; transcript_id "TCONS_00009289"; exon_number "2"; exon_id "TCONS_00009289.2";
chr1	stdin	exon	77751772	77751980	.	-	.	gene_id "TCONS_00009297"; transcript_id "TCONS_00009297"; exon_number "1"; exon_id "TCONS_00009297.1";
chr1	stdin	exon	78279848	78280357	.	.	.	gene_id "TCONS_00014909"; transcript_id "TCONS_00014909"; exon_number "1"; exon_id "TCONS_00014909.1";
chr1	stdin	exon	78286492	78286870	.	+	.	gene_id "TCONS_00002627"; transcript_id "TCONS_00002627"; exon_number "1"; exon_id "TCONS_00002627.1";
chr1	stdin	exon	78288242	78288349	.	+	.	gene_id "TCONS_00002627"; transcript_id "TCONS_00002627"; exon_number "2"; exon_id "TCONS_00002627.2";
chr1	stdin	exon	78288486	78290978	.	+	.	gene_id "TCONS_00002627"; transcript_id "TCONS_00002627"; exon_number "3"; exon_id "TCONS_00002627.3";
chr1	stdin	exon	78292527	78292754	.	.	.	gene_id "TCONS_00014911"; transcript_id "TCONS_00014911"; exon_number "1"; exon_id "TCONS_00014911.1";
chr1	stdin	exon	78311598	78312495	.	.	.	gene_id "TCONS_00014912"; transcript_id "TCONS_00014912"; exon_number "1"; exon_id "TCONS_00014912.1";
chr1	stdin	exon	78391591	78391909	.	-	.	gene_id "TCONS_00009302"; transcript_id "TCONS_00009302"; exon_number "1"; exon_id "TCONS_00009302.1";
chr1	stdin	exon	78455237	78455363	.	-	.	gene_id "TCONS_00009302"; transcript_id "TCONS_00009302"; exon_number "2"; exon_id "TCONS_00009302.2";
chr1	stdin	exon	78438826	78439022	.	-	.	gene_id "TCONS_00009303"; transcript_id "TCONS_00009303"; exon_number "1"; exon_id "TCONS_00009303.1";
chr1	stdin	exon	78455237	78455363	.	-	.	gene_id "TCONS_00009303"; transcript_id "TCONS_00009303"; exon_number "2"; exon_id "TCONS_00009303.2";
chr1	stdin	exon	78667556	78671177	.	.	.	gene_id "TCONS_00014913"; transcript_id "TCONS_00014913"; exon_number "1"; exon_id "TCONS_00014913.1";
chr1	stdin	exon	78671421	78673364	.	.	.	gene_id "TCONS_00014914"; transcript_id "TCONS_00014914"; exon_number "1"; exon_id "TCONS_00014914.1";
chr1	stdin	exon	78673553	78680698	.	.	.	gene_id "TCONS_00014915"; transcript_id "TCONS_00014915"; exon_number "1"; exon_id "TCONS_00014915.1";
chr1	stdin	exon	78690135	78690575	.	+	.	gene_id "TCONS_00002656"; transcript_id "TCONS_00002656"; exon_number "1"; exon_id "TCONS_00002656.1";
chr1	stdin	exon	78691469	78691954	.	+	.	gene_id "TCONS_00002656"; transcript_id "TCONS_00002656"; exon_number "2"; exon_id "TCONS_00002656.2";
chr1	stdin	exon	78698600	78699226	.	.	.	gene_id "TCONS_00014918"; transcript_id "TCONS_00014918"; exon_number "1"; exon_id "TCONS_00014918.1";
chr1	stdin	exon	78716149	78717656	.	.	.	gene_id "TCONS_00014923"; transcript_id "TCONS_00014923"; exon_number "1"; exon_id "TCONS_00014923.1";
chr1	stdin	exon	78730905	78732364	.	.	.	gene_id "TCONS_00014928"; transcript_id "TCONS_00014928"; exon_number "1"; exon_id "TCONS_00014928.1";
chr1	stdin	exon	78735332	78736136	.	.	.	gene_id "TCONS_00014930"; transcript_id "TCONS_00014930"; exon_number "1"; exon_id "TCONS_00014930.1";
chr1	stdin	exon	78742108	78742649	.	.	.	gene_id "TCONS_00014932"; transcript_id "TCONS_00014932"; exon_number "1"; exon_id "TCONS_00014932.1";
chr1	stdin	exon	78952256	78953029	.	-	.	gene_id "TCONS_00009304"; transcript_id "TCONS_00009304"; exon_number "1"; exon_id "TCONS_00009304.1";
chr1	stdin	exon	79329684	79332223	.	-	.	gene_id "TCONS_00009331"; transcript_id "TCONS_00009331"; exon_number "1"; exon_id "TCONS_00009331.1";
chr1	stdin	exon	79334008	79335556	.	.	.	gene_id "TCONS_00014939"; transcript_id "TCONS_00014939"; exon_number "1"; exon_id "TCONS_00014939.1";
chr1	stdin	exon	79416727	79416874	.	+	.	gene_id "TCONS_00002660"; transcript_id "TCONS_00002660"; exon_number "1"; exon_id "TCONS_00002660.1";
chr1	stdin	exon	79417356	79417393	.	+	.	gene_id "TCONS_00002660"; transcript_id "TCONS_00002660"; exon_number "2"; exon_id "TCONS_00002660.2";
chr1	stdin	exon	79460737	79460806	.	+	.	gene_id "TCONS_00002660"; transcript_id "TCONS_00002660"; exon_number "3"; exon_id "TCONS_00002660.3";
chr1	stdin	exon	79461306	79461348	.	+	.	gene_id "TCONS_00002660"; transcript_id "TCONS_00002660"; exon_number "4"; exon_id "TCONS_00002660.4";
chr1	stdin	exon	79462890	79463428	.	+	.	gene_id "TCONS_00002660"; transcript_id "TCONS_00002660"; exon_number "5"; exon_id "TCONS_00002660.5";
chr1	stdin	exon	79416727	79416874	.	+	.	gene_id "TCONS_00002661"; transcript_id "TCONS_00002661"; exon_number "1"; exon_id "TCONS_00002661.1";
chr1	stdin	exon	79442299	79442360	.	+	.	gene_id "TCONS_00002661"; transcript_id "TCONS_00002661"; exon_number "2"; exon_id "TCONS_00002661.2";
chr1	stdin	exon	79461306	79461348	.	+	.	gene_id "TCONS_00002661"; transcript_id "TCONS_00002661"; exon_number "3"; exon_id "TCONS_00002661.3";
chr1	stdin	exon	79462890	79463428	.	+	.	gene_id "TCONS_00002661"; transcript_id "TCONS_00002661"; exon_number "4"; exon_id "TCONS_00002661.4";
chr1	stdin	exon	79416742	79416874	.	+	.	gene_id "TCONS_00002664"; transcript_id "TCONS_00002664"; exon_number "1"; exon_id "TCONS_00002664.1";
chr1	stdin	exon	79417356	79417393	.	+	.	gene_id "TCONS_00002664"; transcript_id "TCONS_00002664"; exon_number "2"; exon_id "TCONS_00002664.2";
chr1	stdin	exon	79442299	79442360	.	+	.	gene_id "TCONS_00002664"; transcript_id "TCONS_00002664"; exon_number "3"; exon_id "TCONS_00002664.3";
chr1	stdin	exon	79461306	79461348	.	+	.	gene_id "TCONS_00002664"; transcript_id "TCONS_00002664"; exon_number "4"; exon_id "TCONS_00002664.4";
chr1	stdin	exon	79462890	79462957	.	+	.	gene_id "TCONS_00002664"; transcript_id "TCONS_00002664"; exon_number "5"; exon_id "TCONS_00002664.5";
chr1	stdin	exon	79463080	79463428	.	+	.	gene_id "TCONS_00002664"; transcript_id "TCONS_00002664"; exon_number "6"; exon_id "TCONS_00002664.6";
chr1	stdin	exon	79416765	79416874	.	+	.	gene_id "TCONS_00002665"; transcript_id "TCONS_00002665"; exon_number "1"; exon_id "TCONS_00002665.1";
chr1	stdin	exon	79439345	79439503	.	+	.	gene_id "TCONS_00002665"; transcript_id "TCONS_00002665"; exon_number "2"; exon_id "TCONS_00002665.2";
chr1	stdin	exon	79442299	79442360	.	+	.	gene_id "TCONS_00002665"; transcript_id "TCONS_00002665"; exon_number "3"; exon_id "TCONS_00002665.3";
chr1	stdin	exon	79460737	79460806	.	+	.	gene_id "TCONS_00002665"; transcript_id "TCONS_00002665"; exon_number "4"; exon_id "TCONS_00002665.4";
chr1	stdin	exon	79461306	79461348	.	+	.	gene_id "TCONS_00002665"; transcript_id "TCONS_00002665"; exon_number "5"; exon_id "TCONS_00002665.5";
chr1	stdin	exon	79462890	79462957	.	+	.	gene_id "TCONS_00002665"; transcript_id "TCONS_00002665"; exon_number "6"; exon_id "TCONS_00002665.6";
chr1	stdin	exon	79463080	79463428	.	+	.	gene_id "TCONS_00002665"; transcript_id "TCONS_00002665"; exon_number "7"; exon_id "TCONS_00002665.7";
chr1	stdin	exon	79424765	79424814	.	+	.	gene_id "TCONS_00002666"; transcript_id "TCONS_00002666"; exon_number "1"; exon_id "TCONS_00002666.1";
chr1	stdin	exon	79442299	79442360	.	+	.	gene_id "TCONS_00002666"; transcript_id "TCONS_00002666"; exon_number "2"; exon_id "TCONS_00002666.2";
chr1	stdin	exon	79461306	79461348	.	+	.	gene_id "TCONS_00002666"; transcript_id "TCONS_00002666"; exon_number "3"; exon_id "TCONS_00002666.3";
chr1	stdin	exon	79462890	79463428	.	+	.	gene_id "TCONS_00002666"; transcript_id "TCONS_00002666"; exon_number "4"; exon_id "TCONS_00002666.4";
chr1	stdin	exon	79439390	79439503	.	+	.	gene_id "TCONS_00002667"; transcript_id "TCONS_00002667"; exon_number "1"; exon_id "TCONS_00002667.1";
chr1	stdin	exon	79442299	79442360	.	+	.	gene_id "TCONS_00002667"; transcript_id "TCONS_00002667"; exon_number "2"; exon_id "TCONS_00002667.2";
chr1	stdin	exon	79461306	79463428	.	+	.	gene_id "TCONS_00002667"; transcript_id "TCONS_00002667"; exon_number "3"; exon_id "TCONS_00002667.3";
chr1	stdin	exon	79466456	79468435	.	+	.	gene_id "TCONS_00002668"; transcript_id "TCONS_00002668"; exon_number "1"; exon_id "TCONS_00002668.1";
chr1	stdin	exon	79774293	79775765	.	.	.	gene_id "TCONS_00014942"; transcript_id "TCONS_00014942"; exon_number "1"; exon_id "TCONS_00014942.1";
chr1	stdin	exon	79796968	79797387	.	-	.	gene_id "TCONS_00009348"; transcript_id "TCONS_00009348"; exon_number "1"; exon_id "TCONS_00009348.1";
chr1	stdin	exon	79800713	79803400	.	-	.	gene_id "TCONS_00009348"; transcript_id "TCONS_00009348"; exon_number "2"; exon_id "TCONS_00009348.2";
chr1	stdin	exon	79926672	79927986	.	.	.	gene_id "TCONS_00014944"; transcript_id "TCONS_00014944"; exon_number "1"; exon_id "TCONS_00014944.1";
chr1	stdin	exon	79933581	79934372	.	.	.	gene_id "TCONS_00014945"; transcript_id "TCONS_00014945"; exon_number "1"; exon_id "TCONS_00014945.1";
chr1	stdin	exon	80558840	80560136	.	.	.	gene_id "TCONS_00014950"; transcript_id "TCONS_00014950"; exon_number "1"; exon_id "TCONS_00014950.1";
chr1	stdin	exon	80937599	80938479	.	+	.	gene_id "TCONS_00002719"; transcript_id "TCONS_00002719"; exon_number "1"; exon_id "TCONS_00002719.1";
chr1	stdin	exon	81199704	81200378	.	.	.	gene_id "TCONS_00014959"; transcript_id "TCONS_00014959"; exon_number "1"; exon_id "TCONS_00014959.1";
chr1	stdin	exon	81306431	81307012	.	.	.	gene_id "TCONS_00014961"; transcript_id "TCONS_00014961"; exon_number "1"; exon_id "TCONS_00014961.1";
chr1	stdin	exon	81415690	81416386	.	+	.	gene_id "TCONS_00002735"; transcript_id "TCONS_00002735"; exon_number "1"; exon_id "TCONS_00002735.1";
chr1	stdin	exon	81417874	81420698	.	+	.	gene_id "TCONS_00002735"; transcript_id "TCONS_00002735"; exon_number "2"; exon_id "TCONS_00002735.2";
chr1	stdin	exon	81434979	81435127	.	+	.	gene_id "TCONS_00002736"; transcript_id "TCONS_00002736"; exon_number "1"; exon_id "TCONS_00002736.1";
chr1	stdin	exon	81458427	81458614	.	+	.	gene_id "TCONS_00002736"; transcript_id "TCONS_00002736"; exon_number "2"; exon_id "TCONS_00002736.2";
chr1	stdin	exon	81494095	81495985	.	+	.	gene_id "TCONS_00002736"; transcript_id "TCONS_00002736"; exon_number "3"; exon_id "TCONS_00002736.3";
chr1	stdin	exon	81543757	81544093	.	+	.	gene_id "TCONS_00002744"; transcript_id "TCONS_00002744"; exon_number "1"; exon_id "TCONS_00002744.1";
chr1	stdin	exon	81544962	81546362	.	+	.	gene_id "TCONS_00002744"; transcript_id "TCONS_00002744"; exon_number "2"; exon_id "TCONS_00002744.2";
chr1	stdin	exon	81692793	81693301	.	.	.	gene_id "TCONS_00014963"; transcript_id "TCONS_00014963"; exon_number "1"; exon_id "TCONS_00014963.1";
chr1	stdin	exon	82215713	82218269	.	.	.	gene_id "TCONS_00014964"; transcript_id "TCONS_00014964"; exon_number "1"; exon_id "TCONS_00014964.1";
chr1	stdin	exon	82521702	82522343	.	.	.	gene_id "TCONS_00014968"; transcript_id "TCONS_00014968"; exon_number "1"; exon_id "TCONS_00014968.1";
chr1	stdin	exon	82605029	82605249	.	.	.	gene_id "TCONS_00014974"; transcript_id "TCONS_00014974"; exon_number "1"; exon_id "TCONS_00014974.1";
chr1	stdin	exon	82797870	82798459	.	+	.	gene_id "TCONS_00002781"; transcript_id "TCONS_00002781"; exon_number "1"; exon_id "TCONS_00002781.1";
chr1	stdin	exon	82802938	82808738	.	+	.	gene_id "TCONS_00002781"; transcript_id "TCONS_00002781"; exon_number "2"; exon_id "TCONS_00002781.2";
chr1	stdin	exon	82797870	82801988	.	+	.	gene_id "TCONS_00002782"; transcript_id "TCONS_00002782"; exon_number "1"; exon_id "TCONS_00002782.1";
chr1	stdin	exon	82802938	82808738	.	+	.	gene_id "TCONS_00002782"; transcript_id "TCONS_00002782"; exon_number "2"; exon_id "TCONS_00002782.2";
chr1	stdin	exon	82797992	82798459	.	+	.	gene_id "TCONS_00002783"; transcript_id "TCONS_00002783"; exon_number "1"; exon_id "TCONS_00002783.1";
chr1	stdin	exon	82801802	82801988	.	+	.	gene_id "TCONS_00002783"; transcript_id "TCONS_00002783"; exon_number "2"; exon_id "TCONS_00002783.2";
chr1	stdin	exon	82802938	82808738	.	+	.	gene_id "TCONS_00002783"; transcript_id "TCONS_00002783"; exon_number "3"; exon_id "TCONS_00002783.3";
chr1	stdin	exon	82931598	82932521	.	.	.	gene_id "TCONS_00014977"; transcript_id "TCONS_00014977"; exon_number "1"; exon_id "TCONS_00014977.1";
chr1	stdin	exon	83039954	83040462	.	.	.	gene_id "TCONS_00014978"; transcript_id "TCONS_00014978"; exon_number "1"; exon_id "TCONS_00014978.1";
chr1	stdin	exon	83310585	83310983	.	.	.	gene_id "TCONS_00014987"; transcript_id "TCONS_00014987"; exon_number "1"; exon_id "TCONS_00014987.1";
chr1	stdin	exon	83338960	83339787	.	.	.	gene_id "TCONS_00014990"; transcript_id "TCONS_00014990"; exon_number "1"; exon_id "TCONS_00014990.1";
chr1	stdin	exon	83967313	83970258	.	-	.	gene_id "TCONS_00009503"; transcript_id "TCONS_00009503"; exon_number "1"; exon_id "TCONS_00009503.1";
chr1	stdin	exon	83977335	83977363	.	-	.	gene_id "TCONS_00009503"; transcript_id "TCONS_00009503"; exon_number "2"; exon_id "TCONS_00009503.2";
chr1	stdin	exon	83967313	83970258	.	-	.	gene_id "TCONS_00009504"; transcript_id "TCONS_00009504"; exon_number "1"; exon_id "TCONS_00009504.1";
chr1	stdin	exon	83981863	83981900	.	-	.	gene_id "TCONS_00009504"; transcript_id "TCONS_00009504"; exon_number "2"; exon_id "TCONS_00009504.2";
chr1	stdin	exon	85113960	85114905	.	.	.	gene_id "TCONS_00015003"; transcript_id "TCONS_00015003"; exon_number "1"; exon_id "TCONS_00015003.1";
chr1	stdin	exon	85115586	85116275	.	.	.	gene_id "TCONS_00015004"; transcript_id "TCONS_00015004"; exon_number "1"; exon_id "TCONS_00015004.1";
chr1	stdin	exon	85130943	85131421	.	.	.	gene_id "TCONS_00015006"; transcript_id "TCONS_00015006"; exon_number "1"; exon_id "TCONS_00015006.1";
chr1	stdin	exon	85171351	85171674	.	.	.	gene_id "TCONS_00015008"; transcript_id "TCONS_00015008"; exon_number "1"; exon_id "TCONS_00015008.1";
chr1	stdin	exon	85496717	85498847	.	.	.	gene_id "TCONS_00015032"; transcript_id "TCONS_00015032"; exon_number "1"; exon_id "TCONS_00015032.1";
chr1	stdin	exon	85500608	85501253	.	.	.	gene_id "TCONS_00015033"; transcript_id "TCONS_00015033"; exon_number "1"; exon_id "TCONS_00015033.1";
chr1	stdin	exon	85720142	85721101	.	.	.	gene_id "TCONS_00015038"; transcript_id "TCONS_00015038"; exon_number "1"; exon_id "TCONS_00015038.1";
chr1	stdin	exon	85749913	85751422	.	.	.	gene_id "TCONS_00015040"; transcript_id "TCONS_00015040"; exon_number "1"; exon_id "TCONS_00015040.1";
chr1	stdin	exon	85754675	85755426	.	.	.	gene_id "TCONS_00015041"; transcript_id "TCONS_00015041"; exon_number "1"; exon_id "TCONS_00015041.1";
chr1	stdin	exon	85790000	85790893	.	-	.	gene_id "TCONS_00009534"; transcript_id "TCONS_00009534"; exon_number "1"; exon_id "TCONS_00009534.1";
chr1	stdin	exon	85796408	85796494	.	-	.	gene_id "TCONS_00009534"; transcript_id "TCONS_00009534"; exon_number "2"; exon_id "TCONS_00009534.2";
chr1	stdin	exon	85798141	85798703	.	-	.	gene_id "TCONS_00009534"; transcript_id "TCONS_00009534"; exon_number "3"; exon_id "TCONS_00009534.3";
chr1	stdin	exon	86797068	86797945	.	-	.	gene_id "TCONS_00009549"; transcript_id "TCONS_00009549"; exon_number "1"; exon_id "TCONS_00009549.1";
chr1	stdin	exon	86801134	86801346	.	-	.	gene_id "TCONS_00009550"; transcript_id "TCONS_00009550"; exon_number "1"; exon_id "TCONS_00009550.1";
chr1	stdin	exon	86925884	86926375	.	-	.	gene_id "TCONS_00009553"; transcript_id "TCONS_00009553"; exon_number "1"; exon_id "TCONS_00009553.1";
chr1	stdin	exon	86936219	86936472	.	-	.	gene_id "TCONS_00009554"; transcript_id "TCONS_00009554"; exon_number "1"; exon_id "TCONS_00009554.1";
chr1	stdin	exon	86968428	86969165	.	-	.	gene_id "TCONS_00009556"; transcript_id "TCONS_00009556"; exon_number "1"; exon_id "TCONS_00009556.1";
chr1	stdin	exon	86989967	86990406	.	-	.	gene_id "TCONS_00009558"; transcript_id "TCONS_00009558"; exon_number "1"; exon_id "TCONS_00009558.1";
chr1	stdin	exon	86998915	86999269	.	-	.	gene_id "TCONS_00009559"; transcript_id "TCONS_00009559"; exon_number "1"; exon_id "TCONS_00009559.1";
chr1	stdin	exon	87005927	87006494	.	-	.	gene_id "TCONS_00009560"; transcript_id "TCONS_00009560"; exon_number "1"; exon_id "TCONS_00009560.1";
chr1	stdin	exon	87006860	87007650	.	-	.	gene_id "TCONS_00009561"; transcript_id "TCONS_00009561"; exon_number "1"; exon_id "TCONS_00009561.1";
chr1	stdin	exon	87008317	87009713	.	-	.	gene_id "TCONS_00009562"; transcript_id "TCONS_00009562"; exon_number "1"; exon_id "TCONS_00009562.1";
chr1	stdin	exon	87010547	87011688	.	-	.	gene_id "TCONS_00009563"; transcript_id "TCONS_00009563"; exon_number "1"; exon_id "TCONS_00009563.1";
chr1	stdin	exon	87023609	87024689	.	-	.	gene_id "TCONS_00009566"; transcript_id "TCONS_00009566"; exon_number "1"; exon_id "TCONS_00009566.1";
chr1	stdin	exon	87035313	87035770	.	-	.	gene_id "TCONS_00009569"; transcript_id "TCONS_00009569"; exon_number "1"; exon_id "TCONS_00009569.1";
chr1	stdin	exon	87041497	87042591	.	-	.	gene_id "TCONS_00009572"; transcript_id "TCONS_00009572"; exon_number "1"; exon_id "TCONS_00009572.1";
chr1	stdin	exon	87054686	87055930	.	-	.	gene_id "TCONS_00009573"; transcript_id "TCONS_00009573"; exon_number "1"; exon_id "TCONS_00009573.1";
chr1	stdin	exon	87056426	87057461	.	-	.	gene_id "TCONS_00009574"; transcript_id "TCONS_00009574"; exon_number "1"; exon_id "TCONS_00009574.1";
chr1	stdin	exon	87058473	87059583	.	-	.	gene_id "TCONS_00009575"; transcript_id "TCONS_00009575"; exon_number "1"; exon_id "TCONS_00009575.1";
chr1	stdin	exon	87064162	87064820	.	-	.	gene_id "TCONS_00009576"; transcript_id "TCONS_00009576"; exon_number "1"; exon_id "TCONS_00009576.1";
chr1	stdin	exon	87065247	87065918	.	-	.	gene_id "TCONS_00009577"; transcript_id "TCONS_00009577"; exon_number "1"; exon_id "TCONS_00009577.1";
chr1	stdin	exon	87068790	87069353	.	-	.	gene_id "TCONS_00009578"; transcript_id "TCONS_00009578"; exon_number "1"; exon_id "TCONS_00009578.1";
chr1	stdin	exon	87070061	87071094	.	-	.	gene_id "TCONS_00009579"; transcript_id "TCONS_00009579"; exon_number "1"; exon_id "TCONS_00009579.1";
chr1	stdin	exon	87075567	87076722	.	-	.	gene_id "TCONS_00009580"; transcript_id "TCONS_00009580"; exon_number "1"; exon_id "TCONS_00009580.1";
chr1	stdin	exon	87087313	87088617	.	-	.	gene_id "TCONS_00009583"; transcript_id "TCONS_00009583"; exon_number "1"; exon_id "TCONS_00009583.1";
chr1	stdin	exon	87101326	87101755	.	.	.	gene_id "TCONS_00015044"; transcript_id "TCONS_00015044"; exon_number "1"; exon_id "TCONS_00015044.1";
chr1	stdin	exon	87111919	87113717	.	-	.	gene_id "TCONS_00009588"; transcript_id "TCONS_00009588"; exon_number "1"; exon_id "TCONS_00009588.1";
chr1	stdin	exon	87119392	87121708	.	-	.	gene_id "TCONS_00009589"; transcript_id "TCONS_00009589"; exon_number "1"; exon_id "TCONS_00009589.1";
chr1	stdin	exon	87123662	87125480	.	-	.	gene_id "TCONS_00009590"; transcript_id "TCONS_00009590"; exon_number "1"; exon_id "TCONS_00009590.1";
chr1	stdin	exon	87131526	87133513	.	-	.	gene_id "TCONS_00009591"; transcript_id "TCONS_00009591"; exon_number "1"; exon_id "TCONS_00009591.1";
chr1	stdin	exon	87136461	87137598	.	-	.	gene_id "TCONS_00009592"; transcript_id "TCONS_00009592"; exon_number "1"; exon_id "TCONS_00009592.1";
chr1	stdin	exon	87138647	87139228	.	-	.	gene_id "TCONS_00009593"; transcript_id "TCONS_00009593"; exon_number "1"; exon_id "TCONS_00009593.1";
chr1	stdin	exon	87142566	87143097	.	-	.	gene_id "TCONS_00009595"; transcript_id "TCONS_00009595"; exon_number "1"; exon_id "TCONS_00009595.1";
chr1	stdin	exon	87155911	87157388	.	-	.	gene_id "TCONS_00009598"; transcript_id "TCONS_00009598"; exon_number "1"; exon_id "TCONS_00009598.1";
chr1	stdin	exon	87157619	87157845	.	-	.	gene_id "TCONS_00009599"; transcript_id "TCONS_00009599"; exon_number "1"; exon_id "TCONS_00009599.1";
chr1	stdin	exon	87158949	87159478	.	-	.	gene_id "TCONS_00009600"; transcript_id "TCONS_00009600"; exon_number "1"; exon_id "TCONS_00009600.1";
chr1	stdin	exon	87160954	87161694	.	-	.	gene_id "TCONS_00009601"; transcript_id "TCONS_00009601"; exon_number "1"; exon_id "TCONS_00009601.1";
chr1	stdin	exon	87161921	87165433	.	-	.	gene_id "TCONS_00009602"; transcript_id "TCONS_00009602"; exon_number "1"; exon_id "TCONS_00009602.1";
chr1	stdin	exon	87177505	87180550	.	-	.	gene_id "TCONS_00009605"; transcript_id "TCONS_00009605"; exon_number "1"; exon_id "TCONS_00009605.1";
chr1	stdin	exon	87226486	87230339	.	-	.	gene_id "TCONS_00009614"; transcript_id "TCONS_00009614"; exon_number "1"; exon_id "TCONS_00009614.1";
chr1	stdin	exon	87233666	87235829	.	-	.	gene_id "TCONS_00009615"; transcript_id "TCONS_00009615"; exon_number "1"; exon_id "TCONS_00009615.1";
chr1	stdin	exon	87245013	87249709	.	-	.	gene_id "TCONS_00009619"; transcript_id "TCONS_00009619"; exon_number "1"; exon_id "TCONS_00009619.1";
chr1	stdin	exon	87250222	87251452	.	-	.	gene_id "TCONS_00009620"; transcript_id "TCONS_00009620"; exon_number "1"; exon_id "TCONS_00009620.1";
chr1	stdin	exon	87261856	87263956	.	-	.	gene_id "TCONS_00009625"; transcript_id "TCONS_00009625"; exon_number "1"; exon_id "TCONS_00009625.1";
chr1	stdin	exon	87270252	87270807	.	.	.	gene_id "TCONS_00015045"; transcript_id "TCONS_00015045"; exon_number "1"; exon_id "TCONS_00015045.1";
chr1	stdin	exon	87304958	87305280	.	-	.	gene_id "TCONS_00009628"; transcript_id "TCONS_00009628"; exon_number "1"; exon_id "TCONS_00009628.1";
chr1	stdin	exon	87308290	87308666	.	-	.	gene_id "TCONS_00009629"; transcript_id "TCONS_00009629"; exon_number "1"; exon_id "TCONS_00009629.1";
chr1	stdin	exon	87319289	87320301	.	-	.	gene_id "TCONS_00009630"; transcript_id "TCONS_00009630"; exon_number "1"; exon_id "TCONS_00009630.1";
chr1	stdin	exon	87337145	87337858	.	-	.	gene_id "TCONS_00009631"; transcript_id "TCONS_00009631"; exon_number "1"; exon_id "TCONS_00009631.1";
chr1	stdin	exon	87338075	87338318	.	-	.	gene_id "TCONS_00009632"; transcript_id "TCONS_00009632"; exon_number "1"; exon_id "TCONS_00009632.1";
chr1	stdin	exon	87346104	87346592	.	-	.	gene_id "TCONS_00009633"; transcript_id "TCONS_00009633"; exon_number "1"; exon_id "TCONS_00009633.1";
chr1	stdin	exon	87353585	87354111	.	-	.	gene_id "TCONS_00009634"; transcript_id "TCONS_00009634"; exon_number "1"; exon_id "TCONS_00009634.1";
chr1	stdin	exon	87366356	87366860	.	-	.	gene_id "TCONS_00009635"; transcript_id "TCONS_00009635"; exon_number "1"; exon_id "TCONS_00009635.1";
chr1	stdin	exon	87380669	87381370	.	.	.	gene_id "TCONS_00015049"; transcript_id "TCONS_00015049"; exon_number "1"; exon_id "TCONS_00015049.1";
chr1	stdin	exon	87390480	87391765	.	-	.	gene_id "TCONS_00009642"; transcript_id "TCONS_00009642"; exon_number "1"; exon_id "TCONS_00009642.1";
chr1	stdin	exon	87391861	87392328	.	-	.	gene_id "TCONS_00009643"; transcript_id "TCONS_00009643"; exon_number "1"; exon_id "TCONS_00009643.1";
chr1	stdin	exon	87406910	87408140	.	-	.	gene_id "TCONS_00009648"; transcript_id "TCONS_00009648"; exon_number "1"; exon_id "TCONS_00009648.1";
chr1	stdin	exon	87442238	87443990	.	-	.	gene_id "TCONS_00009657"; transcript_id "TCONS_00009657"; exon_number "1"; exon_id "TCONS_00009657.1";
chr1	stdin	exon	87444494	87445950	.	-	.	gene_id "TCONS_00009658"; transcript_id "TCONS_00009658"; exon_number "1"; exon_id "TCONS_00009658.1";
chr1	stdin	exon	87446019	87449489	.	-	.	gene_id "TCONS_00009659"; transcript_id "TCONS_00009659"; exon_number "1"; exon_id "TCONS_00009659.1";
chr1	stdin	exon	87450250	87451011	.	-	.	gene_id "TCONS_00009660"; transcript_id "TCONS_00009660"; exon_number "1"; exon_id "TCONS_00009660.1";
chr1	stdin	exon	87458671	87461330	.	-	.	gene_id "TCONS_00009661"; transcript_id "TCONS_00009661"; exon_number "1"; exon_id "TCONS_00009661.1";
chr1	stdin	exon	87461689	87463050	.	-	.	gene_id "TCONS_00009662"; transcript_id "TCONS_00009662"; exon_number "1"; exon_id "TCONS_00009662.1";
chr1	stdin	exon	87463267	87463493	.	-	.	gene_id "TCONS_00009663"; transcript_id "TCONS_00009663"; exon_number "1"; exon_id "TCONS_00009663.1";
chr1	stdin	exon	87473207	87473523	.	-	.	gene_id "TCONS_00009666"; transcript_id "TCONS_00009666"; exon_number "1"; exon_id "TCONS_00009666.1";
chr1	stdin	exon	87473994	87474788	.	-	.	gene_id "TCONS_00009667"; transcript_id "TCONS_00009667"; exon_number "1"; exon_id "TCONS_00009667.1";
chr1	stdin	exon	87474984	87477659	.	-	.	gene_id "TCONS_00009668"; transcript_id "TCONS_00009668"; exon_number "1"; exon_id "TCONS_00009668.1";
chr1	stdin	exon	87509453	87509878	.	-	.	gene_id "TCONS_00009671"; transcript_id "TCONS_00009671"; exon_number "1"; exon_id "TCONS_00009671.1";
chr1	stdin	exon	87510034	87510426	.	-	.	gene_id "TCONS_00009673"; transcript_id "TCONS_00009673"; exon_number "1"; exon_id "TCONS_00009673.1";
chr1	stdin	exon	87512482	87512536	.	-	.	gene_id "TCONS_00009673"; transcript_id "TCONS_00009673"; exon_number "2"; exon_id "TCONS_00009673.2";
chr1	stdin	exon	87529161	87531346	.	-	.	gene_id "TCONS_00009678"; transcript_id "TCONS_00009678"; exon_number "1"; exon_id "TCONS_00009678.1";
chr1	stdin	exon	87531641	87533488	.	-	.	gene_id "TCONS_00009679"; transcript_id "TCONS_00009679"; exon_number "1"; exon_id "TCONS_00009679.1";
chr1	stdin	exon	87539460	87540224	.	-	.	gene_id "TCONS_00009681"; transcript_id "TCONS_00009681"; exon_number "1"; exon_id "TCONS_00009681.1";
chr1	stdin	exon	87550199	87553349	.	-	.	gene_id "TCONS_00009683"; transcript_id "TCONS_00009683"; exon_number "1"; exon_id "TCONS_00009683.1";
chr1	stdin	exon	87554463	87556224	.	-	.	gene_id "TCONS_00009684"; transcript_id "TCONS_00009684"; exon_number "1"; exon_id "TCONS_00009684.1";
chr1	stdin	exon	87571021	87571844	.	-	.	gene_id "TCONS_00009688"; transcript_id "TCONS_00009688"; exon_number "1"; exon_id "TCONS_00009688.1";
chr1	stdin	exon	87603303	87605386	.	-	.	gene_id "TCONS_00009695"; transcript_id "TCONS_00009695"; exon_number "1"; exon_id "TCONS_00009695.1";
chr1	stdin	exon	87629916	87630258	.	.	.	gene_id "TCONS_00015051"; transcript_id "TCONS_00015051"; exon_number "1"; exon_id "TCONS_00015051.1";
chr1	stdin	exon	87710883	87711186	.	-	.	gene_id "TCONS_00009709"; transcript_id "TCONS_00009709"; exon_number "1"; exon_id "TCONS_00009709.1";
chr1	stdin	exon	88341760	88342392	.	.	.	gene_id "TCONS_00015055"; transcript_id "TCONS_00015055"; exon_number "1"; exon_id "TCONS_00015055.1";
chr1	stdin	exon	88381544	88382725	.	.	.	gene_id "TCONS_00015058"; transcript_id "TCONS_00015058"; exon_number "1"; exon_id "TCONS_00015058.1";
chr1	stdin	exon	88427116	88427724	.	.	.	gene_id "TCONS_00015065"; transcript_id "TCONS_00015065"; exon_number "1"; exon_id "TCONS_00015065.1";
chr1	stdin	exon	88457987	88459587	.	.	.	gene_id "TCONS_00015070"; transcript_id "TCONS_00015070"; exon_number "1"; exon_id "TCONS_00015070.1";
chr1	stdin	exon	88488429	88489017	.	.	.	gene_id "TCONS_00015075"; transcript_id "TCONS_00015075"; exon_number "1"; exon_id "TCONS_00015075.1";
chr1	stdin	exon	88512058	88513151	.	-	.	gene_id "TCONS_00009711"; transcript_id "TCONS_00009711"; exon_number "1"; exon_id "TCONS_00009711.1";
chr1	stdin	exon	88513320	88513514	.	-	.	gene_id "TCONS_00009711"; transcript_id "TCONS_00009711"; exon_number "2"; exon_id "TCONS_00009711.2";
chr1	stdin	exon	88514419	88514495	.	-	.	gene_id "TCONS_00009711"; transcript_id "TCONS_00009711"; exon_number "3"; exon_id "TCONS_00009711.3";
chr1	stdin	exon	88517067	88517261	.	-	.	gene_id "TCONS_00009711"; transcript_id "TCONS_00009711"; exon_number "4"; exon_id "TCONS_00009711.4";
chr1	stdin	exon	88536683	88537583	.	.	.	gene_id "TCONS_00015085"; transcript_id "TCONS_00015085"; exon_number "1"; exon_id "TCONS_00015085.1";
chr1	stdin	exon	88767760	88768708	.	+	.	gene_id "TCONS_00002858"; transcript_id "TCONS_00002858"; exon_number "1"; exon_id "TCONS_00002858.1";
chr1	stdin	exon	89002820	89003125	.	+	.	gene_id "TCONS_00002861"; transcript_id "TCONS_00002861"; exon_number "1"; exon_id "TCONS_00002861.1";
chr1	stdin	exon	89103557	89104253	.	.	.	gene_id "TCONS_00015103"; transcript_id "TCONS_00015103"; exon_number "1"; exon_id "TCONS_00015103.1";
chr1	stdin	exon	89105635	89107009	.	.	.	gene_id "TCONS_00015104"; transcript_id "TCONS_00015104"; exon_number "1"; exon_id "TCONS_00015104.1";
chr1	stdin	exon	89107417	89109872	.	-	.	gene_id "TCONS_00009764"; transcript_id "TCONS_00009764"; exon_number "1"; exon_id "TCONS_00009764.1";
chr1	stdin	exon	89113564	89113720	.	-	.	gene_id "TCONS_00009764"; transcript_id "TCONS_00009764"; exon_number "2"; exon_id "TCONS_00009764.2";
chr1	stdin	exon	89125944	89128493	.	.	.	gene_id "TCONS_00015105"; transcript_id "TCONS_00015105"; exon_number "1"; exon_id "TCONS_00015105.1";
chr1	stdin	exon	89174799	89175602	.	.	.	gene_id "TCONS_00015107"; transcript_id "TCONS_00015107"; exon_number "1"; exon_id "TCONS_00015107.1";
chr1	stdin	exon	89311652	89315915	.	-	.	gene_id "TCONS_00009772"; transcript_id "TCONS_00009772"; exon_number "1"; exon_id "TCONS_00009772.1";
chr1	stdin	exon	89316323	89318521	.	-	.	gene_id "TCONS_00009772"; transcript_id "TCONS_00009772"; exon_number "2"; exon_id "TCONS_00009772.2";
chr1	stdin	exon	89334438	89334525	.	+	.	gene_id "TCONS_00002876"; transcript_id "TCONS_00002876"; exon_number "1"; exon_id "TCONS_00002876.1";
chr1	stdin	exon	89335335	89335595	.	+	.	gene_id "TCONS_00002876"; transcript_id "TCONS_00002876"; exon_number "2"; exon_id "TCONS_00002876.2";
chr1	stdin	exon	89361443	89368636	.	-	.	gene_id "TCONS_00009777"; transcript_id "TCONS_00009777"; exon_number "1"; exon_id "TCONS_00009777.1";
chr1	stdin	exon	89369369	89369396	.	-	.	gene_id "TCONS_00009777"; transcript_id "TCONS_00009777"; exon_number "2"; exon_id "TCONS_00009777.2";
chr1	stdin	exon	89361443	89362196	.	-	.	gene_id "TCONS_00009779"; transcript_id "TCONS_00009779"; exon_number "1"; exon_id "TCONS_00009779.1";
chr1	stdin	exon	89362854	89368636	.	-	.	gene_id "TCONS_00009779"; transcript_id "TCONS_00009779"; exon_number "2"; exon_id "TCONS_00009779.2";
chr1	stdin	exon	89369341	89369399	.	-	.	gene_id "TCONS_00009779"; transcript_id "TCONS_00009779"; exon_number "3"; exon_id "TCONS_00009779.3";
chr1	stdin	exon	89361443	89367759	.	-	.	gene_id "TCONS_00009782"; transcript_id "TCONS_00009782"; exon_number "1"; exon_id "TCONS_00009782.1";
chr1	stdin	exon	89368365	89368636	.	-	.	gene_id "TCONS_00009782"; transcript_id "TCONS_00009782"; exon_number "2"; exon_id "TCONS_00009782.2";
chr1	stdin	exon	89369369	89369403	.	-	.	gene_id "TCONS_00009782"; transcript_id "TCONS_00009782"; exon_number "3"; exon_id "TCONS_00009782.3";
chr1	stdin	exon	89361443	89362196	.	-	.	gene_id "TCONS_00009784"; transcript_id "TCONS_00009784"; exon_number "1"; exon_id "TCONS_00009784.1";
chr1	stdin	exon	89367401	89369408	.	-	.	gene_id "TCONS_00009784"; transcript_id "TCONS_00009784"; exon_number "2"; exon_id "TCONS_00009784.2";
chr1	stdin	exon	89361443	89368636	.	-	.	gene_id "TCONS_00009788"; transcript_id "TCONS_00009788"; exon_number "1"; exon_id "TCONS_00009788.1";
chr1	stdin	exon	89369280	89369412	.	-	.	gene_id "TCONS_00009788"; transcript_id "TCONS_00009788"; exon_number "2"; exon_id "TCONS_00009788.2";
chr1	stdin	exon	89361443	89362196	.	-	.	gene_id "TCONS_00009789"; transcript_id "TCONS_00009789"; exon_number "1"; exon_id "TCONS_00009789.1";
chr1	stdin	exon	89368365	89369412	.	-	.	gene_id "TCONS_00009789"; transcript_id "TCONS_00009789"; exon_number "2"; exon_id "TCONS_00009789.2";
chr1	stdin	exon	90123130	90123910	.	.	.	gene_id "TCONS_00015112"; transcript_id "TCONS_00015112"; exon_number "1"; exon_id "TCONS_00015112.1";
chr1	stdin	exon	90187647	90189137	.	+	.	gene_id "TCONS_00002895"; transcript_id "TCONS_00002895"; exon_number "1"; exon_id "TCONS_00002895.1";
chr1	stdin	exon	90190336	90191152	.	.	.	gene_id "TCONS_00015118"; transcript_id "TCONS_00015118"; exon_number "1"; exon_id "TCONS_00015118.1";
chr1	stdin	exon	90679730	90681460	.	+	.	gene_id "TCONS_00002902"; transcript_id "TCONS_00002902"; exon_number "1"; exon_id "TCONS_00002902.1";
chr1	stdin	exon	90713444	90713797	.	+	.	gene_id "TCONS_00002903"; transcript_id "TCONS_00002903"; exon_number "1"; exon_id "TCONS_00002903.1";
chr1	stdin	exon	90714076	90714243	.	+	.	gene_id "TCONS_00002903"; transcript_id "TCONS_00002903"; exon_number "2"; exon_id "TCONS_00002903.2";
chr1	stdin	exon	90725244	90726596	.	+	.	gene_id "TCONS_00002903"; transcript_id "TCONS_00002903"; exon_number "3"; exon_id "TCONS_00002903.3";
chr1	stdin	exon	90740443	90740972	.	+	.	gene_id "TCONS_00002906"; transcript_id "TCONS_00002906"; exon_number "1"; exon_id "TCONS_00002906.1";
chr1	stdin	exon	90855866	90858205	.	-	.	gene_id "TCONS_00009879"; transcript_id "TCONS_00009879"; exon_number "1"; exon_id "TCONS_00009879.1";
chr1	stdin	exon	90858834	90858969	.	-	.	gene_id "TCONS_00009879"; transcript_id "TCONS_00009879"; exon_number "2"; exon_id "TCONS_00009879.2";
chr1	stdin	exon	90856350	90858356	.	+	.	gene_id "TCONS_00002914"; transcript_id "TCONS_00002914"; exon_number "1"; exon_id "TCONS_00002914.1";
chr1	stdin	exon	90859537	90860825	.	+	.	gene_id "TCONS_00002915"; transcript_id "TCONS_00002915"; exon_number "1"; exon_id "TCONS_00002915.1";
chr1	stdin	exon	90861014	90861121	.	+	.	gene_id "TCONS_00002915"; transcript_id "TCONS_00002915"; exon_number "2"; exon_id "TCONS_00002915.2";
chr1	stdin	exon	90859564	90859601	.	+	.	gene_id "TCONS_00002916"; transcript_id "TCONS_00002916"; exon_number "1"; exon_id "TCONS_00002916.1";
chr1	stdin	exon	90860680	90860825	.	+	.	gene_id "TCONS_00002916"; transcript_id "TCONS_00002916"; exon_number "2"; exon_id "TCONS_00002916.2";
chr1	stdin	exon	90861014	90861172	.	+	.	gene_id "TCONS_00002916"; transcript_id "TCONS_00002916"; exon_number "3"; exon_id "TCONS_00002916.3";
chr1	stdin	exon	90868947	90869659	.	+	.	gene_id "TCONS_00002916"; transcript_id "TCONS_00002916"; exon_number "4"; exon_id "TCONS_00002916.4";
chr1	stdin	exon	91327128	91327343	.	+	.	gene_id "TCONS_00002917"; transcript_id "TCONS_00002917"; exon_number "1"; exon_id "TCONS_00002917.1";
chr1	stdin	exon	91339972	91343477	.	+	.	gene_id "TCONS_00002917"; transcript_id "TCONS_00002917"; exon_number "2"; exon_id "TCONS_00002917.2";
chr1	stdin	exon	91329808	91330117	.	+	.	gene_id "TCONS_00002919"; transcript_id "TCONS_00002919"; exon_number "1"; exon_id "TCONS_00002919.1";
chr1	stdin	exon	91339972	91343477	.	+	.	gene_id "TCONS_00002919"; transcript_id "TCONS_00002919"; exon_number "2"; exon_id "TCONS_00002919.2";
chr1	stdin	exon	91404052	91404464	.	.	.	gene_id "TCONS_00015126"; transcript_id "TCONS_00015126"; exon_number "1"; exon_id "TCONS_00015126.1";
chr1	stdin	exon	91689900	91691835	.	-	.	gene_id "TCONS_00009906"; transcript_id "TCONS_00009906"; exon_number "1"; exon_id "TCONS_00009906.1";
chr1	stdin	exon	91906968	91910640	.	-	.	gene_id "TCONS_00009915"; transcript_id "TCONS_00009915"; exon_number "1"; exon_id "TCONS_00009915.1";
chr1	stdin	exon	91912753	91912909	.	-	.	gene_id "TCONS_00009915"; transcript_id "TCONS_00009915"; exon_number "2"; exon_id "TCONS_00009915.2";
chr1	stdin	exon	91913113	91915710	.	-	.	gene_id "TCONS_00009915"; transcript_id "TCONS_00009915"; exon_number "3"; exon_id "TCONS_00009915.3";
chr1	stdin	exon	91906968	91910494	.	-	.	gene_id "TCONS_00009916"; transcript_id "TCONS_00009916"; exon_number "1"; exon_id "TCONS_00009916.1";
chr1	stdin	exon	91910605	91910640	.	-	.	gene_id "TCONS_00009916"; transcript_id "TCONS_00009916"; exon_number "2"; exon_id "TCONS_00009916.2";
chr1	stdin	exon	91912753	91915710	.	-	.	gene_id "TCONS_00009916"; transcript_id "TCONS_00009916"; exon_number "3"; exon_id "TCONS_00009916.3";
chr1	stdin	exon	91906968	91910494	.	-	.	gene_id "TCONS_00009917"; transcript_id "TCONS_00009917"; exon_number "1"; exon_id "TCONS_00009917.1";
chr1	stdin	exon	91910605	91915710	.	-	.	gene_id "TCONS_00009917"; transcript_id "TCONS_00009917"; exon_number "2"; exon_id "TCONS_00009917.2";
chr1	stdin	exon	91906968	91910640	.	-	.	gene_id "TCONS_00009918"; transcript_id "TCONS_00009918"; exon_number "1"; exon_id "TCONS_00009918.1";
chr1	stdin	exon	91912753	91912909	.	-	.	gene_id "TCONS_00009918"; transcript_id "TCONS_00009918"; exon_number "2"; exon_id "TCONS_00009918.2";
chr1	stdin	exon	91915722	91915833	.	-	.	gene_id "TCONS_00009918"; transcript_id "TCONS_00009918"; exon_number "3"; exon_id "TCONS_00009918.3";
chr1	stdin	exon	92154169	92154920	.	-	.	gene_id "TCONS_00009926"; transcript_id "TCONS_00009926"; exon_number "1"; exon_id "TCONS_00009926.1";
chr1	stdin	exon	92155610	92156211	.	-	.	gene_id "TCONS_00009927"; transcript_id "TCONS_00009927"; exon_number "1"; exon_id "TCONS_00009927.1";
chr1	stdin	exon	92156606	92156830	.	-	.	gene_id "TCONS_00009928"; transcript_id "TCONS_00009928"; exon_number "1"; exon_id "TCONS_00009928.1";
chr1	stdin	exon	92157034	92157946	.	-	.	gene_id "TCONS_00009929"; transcript_id "TCONS_00009929"; exon_number "1"; exon_id "TCONS_00009929.1";
chr1	stdin	exon	92254835	92254887	.	-	.	gene_id "TCONS_00009930"; transcript_id "TCONS_00009930"; exon_number "1"; exon_id "TCONS_00009930.1";
chr1	stdin	exon	92255603	92255864	.	-	.	gene_id "TCONS_00009930"; transcript_id "TCONS_00009930"; exon_number "2"; exon_id "TCONS_00009930.2";
chr1	stdin	exon	92553410	92554001	.	.	.	gene_id "TCONS_00015139"; transcript_id "TCONS_00015139"; exon_number "1"; exon_id "TCONS_00015139.1";
chr1	stdin	exon	92578845	92579502	.	+	.	gene_id "TCONS_00002990"; transcript_id "TCONS_00002990"; exon_number "1"; exon_id "TCONS_00002990.1";
chr1	stdin	exon	92579953	92582939	.	+	.	gene_id "TCONS_00002990"; transcript_id "TCONS_00002990"; exon_number "2"; exon_id "TCONS_00002990.2";
chr1	stdin	exon	92840888	92840928	.	+	.	gene_id "TCONS_00003006"; transcript_id "TCONS_00003006"; exon_number "1"; exon_id "TCONS_00003006.1";
chr1	stdin	exon	92841524	92842176	.	+	.	gene_id "TCONS_00003006"; transcript_id "TCONS_00003006"; exon_number "2"; exon_id "TCONS_00003006.2";
chr1	stdin	exon	92842801	92844282	.	.	.	gene_id "TCONS_00015144"; transcript_id "TCONS_00015144"; exon_number "1"; exon_id "TCONS_00015144.1";
chr1	stdin	exon	92851193	92852184	.	.	.	gene_id "TCONS_00015145"; transcript_id "TCONS_00015145"; exon_number "1"; exon_id "TCONS_00015145.1";
chr1	stdin	exon	92864457	92866594	.	-	.	gene_id "TCONS_00009966"; transcript_id "TCONS_00009966"; exon_number "1"; exon_id "TCONS_00009966.1";
chr1	stdin	exon	92868109	92868116	.	-	.	gene_id "TCONS_00009966"; transcript_id "TCONS_00009966"; exon_number "2"; exon_id "TCONS_00009966.2";
chr1	stdin	exon	93072251	93074320	.	-	.	gene_id "TCONS_00009969"; transcript_id "TCONS_00009969"; exon_number "1"; exon_id "TCONS_00009969.1";
chr1	stdin	exon	93075726	93075733	.	-	.	gene_id "TCONS_00009969"; transcript_id "TCONS_00009969"; exon_number "2"; exon_id "TCONS_00009969.2";
chr1	stdin	exon	93146632	93148106	.	.	.	gene_id "TCONS_00015154"; transcript_id "TCONS_00015154"; exon_number "1"; exon_id "TCONS_00015154.1";
chr1	stdin	exon	93150734	93151476	.	.	.	gene_id "TCONS_00015155"; transcript_id "TCONS_00015155"; exon_number "1"; exon_id "TCONS_00015155.1";
chr1	stdin	exon	93275923	93278773	.	-	.	gene_id "TCONS_00009994"; transcript_id "TCONS_00009994"; exon_number "1"; exon_id "TCONS_00009994.1";
chr1	stdin	exon	93279507	93281048	.	-	.	gene_id "TCONS_00009994"; transcript_id "TCONS_00009994"; exon_number "2"; exon_id "TCONS_00009994.2";
chr1	stdin	exon	93275923	93278770	.	-	.	gene_id "TCONS_00009995"; transcript_id "TCONS_00009995"; exon_number "1"; exon_id "TCONS_00009995.1";
chr1	stdin	exon	93279507	93281048	.	-	.	gene_id "TCONS_00009995"; transcript_id "TCONS_00009995"; exon_number "2"; exon_id "TCONS_00009995.2";
chr1	stdin	exon	93609462	93611900	.	-	.	gene_id "TCONS_00010039"; transcript_id "TCONS_00010039"; exon_number "1"; exon_id "TCONS_00010039.1";
chr1	stdin	exon	93613521	93613547	.	-	.	gene_id "TCONS_00010039"; transcript_id "TCONS_00010039"; exon_number "2"; exon_id "TCONS_00010039.2";
chr1	stdin	exon	93609462	93610560	.	-	.	gene_id "TCONS_00010040"; transcript_id "TCONS_00010040"; exon_number "1"; exon_id "TCONS_00010040.1";
chr1	stdin	exon	93611752	93611900	.	-	.	gene_id "TCONS_00010040"; transcript_id "TCONS_00010040"; exon_number "2"; exon_id "TCONS_00010040.2";
chr1	stdin	exon	93614342	93614378	.	-	.	gene_id "TCONS_00010040"; transcript_id "TCONS_00010040"; exon_number "3"; exon_id "TCONS_00010040.3";
chr1	stdin	exon	93616882	93623151	.	-	.	gene_id "TCONS_00010041"; transcript_id "TCONS_00010041"; exon_number "1"; exon_id "TCONS_00010041.1";
chr1	stdin	exon	93623270	93625597	.	-	.	gene_id "TCONS_00010041"; transcript_id "TCONS_00010041"; exon_number "2"; exon_id "TCONS_00010041.2";
chr1	stdin	exon	93627187	93628247	.	-	.	gene_id "TCONS_00010041"; transcript_id "TCONS_00010041"; exon_number "3"; exon_id "TCONS_00010041.3";
chr1	stdin	exon	93648232	93649732	.	-	.	gene_id "TCONS_00010048"; transcript_id "TCONS_00010048"; exon_number "1"; exon_id "TCONS_00010048.1";
chr1	stdin	exon	93650482	93650520	.	-	.	gene_id "TCONS_00010048"; transcript_id "TCONS_00010048"; exon_number "2"; exon_id "TCONS_00010048.2";
chr1	stdin	exon	93651545	93652202	.	+	.	gene_id "TCONS_00003064"; transcript_id "TCONS_00003064"; exon_number "1"; exon_id "TCONS_00003064.1";
chr1	stdin	exon	93812394	93812719	.	.	.	gene_id "TCONS_00015166"; transcript_id "TCONS_00015166"; exon_number "1"; exon_id "TCONS_00015166.1";
chr1	stdin	exon	93823891	93825444	.	.	.	gene_id "TCONS_00015169"; transcript_id "TCONS_00015169"; exon_number "1"; exon_id "TCONS_00015169.1";
chr1	stdin	exon	93826780	93827690	.	.	.	gene_id "TCONS_00015170"; transcript_id "TCONS_00015170"; exon_number "1"; exon_id "TCONS_00015170.1";
chr1	stdin	exon	93829243	93829729	.	.	.	gene_id "TCONS_00015171"; transcript_id "TCONS_00015171"; exon_number "1"; exon_id "TCONS_00015171.1";
chr1	stdin	exon	93902462	93903394	.	-	.	gene_id "TCONS_00010061"; transcript_id "TCONS_00010061"; exon_number "1"; exon_id "TCONS_00010061.1";
chr1	stdin	exon	93905454	93905811	.	-	.	gene_id "TCONS_00010061"; transcript_id "TCONS_00010061"; exon_number "2"; exon_id "TCONS_00010061.2";
chr1	stdin	exon	93910439	93910463	.	-	.	gene_id "TCONS_00010061"; transcript_id "TCONS_00010061"; exon_number "3"; exon_id "TCONS_00010061.3";
chr1	stdin	exon	93938656	93939793	.	-	.	gene_id "TCONS_00010062"; transcript_id "TCONS_00010062"; exon_number "1"; exon_id "TCONS_00010062.1";
chr1	stdin	exon	93940721	93941782	.	-	.	gene_id "TCONS_00010063"; transcript_id "TCONS_00010063"; exon_number "1"; exon_id "TCONS_00010063.1";
chr1	stdin	exon	93942334	93942759	.	-	.	gene_id "TCONS_00010064"; transcript_id "TCONS_00010064"; exon_number "1"; exon_id "TCONS_00010064.1";
chr1	stdin	exon	93948014	93957654	.	-	.	gene_id "TCONS_00010064"; transcript_id "TCONS_00010064"; exon_number "2"; exon_id "TCONS_00010064.2";
chr1	stdin	exon	93942334	93948241	.	-	.	gene_id "TCONS_00010077"; transcript_id "TCONS_00010077"; exon_number "1"; exon_id "TCONS_00010077.1";
chr1	stdin	exon	93949621	93949680	.	-	.	gene_id "TCONS_00010077"; transcript_id "TCONS_00010077"; exon_number "2"; exon_id "TCONS_00010077.2";
chr1	stdin	exon	93958816	93958922	.	-	.	gene_id "TCONS_00010077"; transcript_id "TCONS_00010077"; exon_number "3"; exon_id "TCONS_00010077.3";
chr1	stdin	exon	93971164	93971749	.	-	.	gene_id "TCONS_00010077"; transcript_id "TCONS_00010077"; exon_number "4"; exon_id "TCONS_00010077.4";
chr1	stdin	exon	93942334	93942759	.	-	.	gene_id "TCONS_00010078"; transcript_id "TCONS_00010078"; exon_number "1"; exon_id "TCONS_00010078.1";
chr1	stdin	exon	93949621	93949680	.	-	.	gene_id "TCONS_00010078"; transcript_id "TCONS_00010078"; exon_number "2"; exon_id "TCONS_00010078.2";
chr1	stdin	exon	93958816	93958922	.	-	.	gene_id "TCONS_00010078"; transcript_id "TCONS_00010078"; exon_number "3"; exon_id "TCONS_00010078.3";
chr1	stdin	exon	93975385	93975410	.	-	.	gene_id "TCONS_00010078"; transcript_id "TCONS_00010078"; exon_number "4"; exon_id "TCONS_00010078.4";
chr1	stdin	exon	93942334	93942759	.	-	.	gene_id "TCONS_00010079"; transcript_id "TCONS_00010079"; exon_number "1"; exon_id "TCONS_00010079.1";
chr1	stdin	exon	93949621	93949680	.	-	.	gene_id "TCONS_00010079"; transcript_id "TCONS_00010079"; exon_number "2"; exon_id "TCONS_00010079.2";
chr1	stdin	exon	93958816	93959677	.	-	.	gene_id "TCONS_00010079"; transcript_id "TCONS_00010079"; exon_number "3"; exon_id "TCONS_00010079.3";
chr1	stdin	exon	93975385	93975642	.	-	.	gene_id "TCONS_00010079"; transcript_id "TCONS_00010079"; exon_number "4"; exon_id "TCONS_00010079.4";
chr1	stdin	exon	93958597	93958922	.	-	.	gene_id "TCONS_00010081"; transcript_id "TCONS_00010081"; exon_number "1"; exon_id "TCONS_00010081.1";
chr1	stdin	exon	93959138	93964831	.	-	.	gene_id "TCONS_00010081"; transcript_id "TCONS_00010081"; exon_number "2"; exon_id "TCONS_00010081.2";
chr1	stdin	exon	94228054	94228741	.	.	.	gene_id "TCONS_00015187"; transcript_id "TCONS_00015187"; exon_number "1"; exon_id "TCONS_00015187.1";
chr1	stdin	exon	94230277	94231433	.	.	.	gene_id "TCONS_00015188"; transcript_id "TCONS_00015188"; exon_number "1"; exon_id "TCONS_00015188.1";
chr1	stdin	exon	94281134	94281921	.	.	.	gene_id "TCONS_00015194"; transcript_id "TCONS_00015194"; exon_number "1"; exon_id "TCONS_00015194.1";
chr1	stdin	exon	94342502	94343564	.	.	.	gene_id "TCONS_00015197"; transcript_id "TCONS_00015197"; exon_number "1"; exon_id "TCONS_00015197.1";
chr1	stdin	exon	94384405	94384576	.	+	.	gene_id "TCONS_00003111"; transcript_id "TCONS_00003111"; exon_number "1"; exon_id "TCONS_00003111.1";
chr1	stdin	exon	94385274	94385741	.	+	.	gene_id "TCONS_00003111"; transcript_id "TCONS_00003111"; exon_number "2"; exon_id "TCONS_00003111.2";
chr1	stdin	exon	94388154	94388229	.	+	.	gene_id "TCONS_00003111"; transcript_id "TCONS_00003111"; exon_number "3"; exon_id "TCONS_00003111.3";
chr1	stdin	exon	94388641	94389214	.	+	.	gene_id "TCONS_00003111"; transcript_id "TCONS_00003111"; exon_number "4"; exon_id "TCONS_00003111.4";
chr1	stdin	exon	94387343	94388229	.	+	.	gene_id "TCONS_00003112"; transcript_id "TCONS_00003112"; exon_number "1"; exon_id "TCONS_00003112.1";
chr1	stdin	exon	94388641	94389214	.	+	.	gene_id "TCONS_00003112"; transcript_id "TCONS_00003112"; exon_number "2"; exon_id "TCONS_00003112.2";
chr1	stdin	exon	94499412	94499497	.	+	.	gene_id "TCONS_00003114"; transcript_id "TCONS_00003114"; exon_number "1"; exon_id "TCONS_00003114.1";
chr1	stdin	exon	94505722	94505815	.	+	.	gene_id "TCONS_00003114"; transcript_id "TCONS_00003114"; exon_number "2"; exon_id "TCONS_00003114.2";
chr1	stdin	exon	94506014	94506159	.	+	.	gene_id "TCONS_00003114"; transcript_id "TCONS_00003114"; exon_number "3"; exon_id "TCONS_00003114.3";
chr1	stdin	exon	94509169	94509297	.	-	.	gene_id "TCONS_00010099"; transcript_id "TCONS_00010099"; exon_number "1"; exon_id "TCONS_00010099.1";
chr1	stdin	exon	94512650	94513881	.	-	.	gene_id "TCONS_00010099"; transcript_id "TCONS_00010099"; exon_number "2"; exon_id "TCONS_00010099.2";
chr1	stdin	exon	94517822	94517860	.	-	.	gene_id "TCONS_00010100"; transcript_id "TCONS_00010100"; exon_number "1"; exon_id "TCONS_00010100.1";
chr1	stdin	exon	94523480	94523948	.	-	.	gene_id "TCONS_00010100"; transcript_id "TCONS_00010100"; exon_number "2"; exon_id "TCONS_00010100.2";
chr1	stdin	exon	94658176	94658968	.	.	.	gene_id "TCONS_00015226"; transcript_id "TCONS_00015226"; exon_number "1"; exon_id "TCONS_00015226.1";
chr1	stdin	exon	94662818	94665543	.	-	.	gene_id "TCONS_00010112"; transcript_id "TCONS_00010112"; exon_number "1"; exon_id "TCONS_00010112.1";
chr1	stdin	exon	94699390	94701239	.	.	.	gene_id "TCONS_00015227"; transcript_id "TCONS_00015227"; exon_number "1"; exon_id "TCONS_00015227.1";
chr1	stdin	exon	94759596	94760127	.	.	.	gene_id "TCONS_00015233"; transcript_id "TCONS_00015233"; exon_number "1"; exon_id "TCONS_00015233.1";
chr1	stdin	exon	95335032	95335844	.	+	.	gene_id "TCONS_00003171"; transcript_id "TCONS_00003171"; exon_number "1"; exon_id "TCONS_00003171.1";
chr1	stdin	exon	96778394	96782555	.	-	.	gene_id "TCONS_00010170"; transcript_id "TCONS_00010170"; exon_number "1"; exon_id "TCONS_00010170.1";
chr1	stdin	exon	96788494	96788741	.	-	.	gene_id "TCONS_00010170"; transcript_id "TCONS_00010170"; exon_number "2"; exon_id "TCONS_00010170.2";
chr1	stdin	exon	96791362	96791433	.	-	.	gene_id "TCONS_00010170"; transcript_id "TCONS_00010170"; exon_number "3"; exon_id "TCONS_00010170.3";
chr1	stdin	exon	96791518	96791551	.	-	.	gene_id "TCONS_00010170"; transcript_id "TCONS_00010170"; exon_number "4"; exon_id "TCONS_00010170.4";
chr1	stdin	exon	96792222	96793027	.	-	.	gene_id "TCONS_00010170"; transcript_id "TCONS_00010170"; exon_number "5"; exon_id "TCONS_00010170.5";
chr1	stdin	exon	96782720	96791433	.	-	.	gene_id "TCONS_00010173"; transcript_id "TCONS_00010173"; exon_number "1"; exon_id "TCONS_00010173.1";
chr1	stdin	exon	96791518	96791551	.	-	.	gene_id "TCONS_00010173"; transcript_id "TCONS_00010173"; exon_number "2"; exon_id "TCONS_00010173.2";
chr1	stdin	exon	96792174	96793027	.	-	.	gene_id "TCONS_00010173"; transcript_id "TCONS_00010173"; exon_number "3"; exon_id "TCONS_00010173.3";
chr1	stdin	exon	96911564	96911755	.	-	.	gene_id "TCONS_00010189"; transcript_id "TCONS_00010189"; exon_number "1"; exon_id "TCONS_00010189.1";
chr1	stdin	exon	96924738	96924902	.	-	.	gene_id "TCONS_00010189"; transcript_id "TCONS_00010189"; exon_number "2"; exon_id "TCONS_00010189.2";
chr1	stdin	exon	96965508	96965600	.	-	.	gene_id "TCONS_00010189"; transcript_id "TCONS_00010189"; exon_number "3"; exon_id "TCONS_00010189.3";
chr1	stdin	exon	96966621	96966775	.	-	.	gene_id "TCONS_00010189"; transcript_id "TCONS_00010189"; exon_number "4"; exon_id "TCONS_00010189.4";
chr1	stdin	exon	96969504	96969563	.	-	.	gene_id "TCONS_00010189"; transcript_id "TCONS_00010189"; exon_number "5"; exon_id "TCONS_00010189.5";
chr1	stdin	exon	96911564	96911755	.	-	.	gene_id "TCONS_00010190"; transcript_id "TCONS_00010190"; exon_number "1"; exon_id "TCONS_00010190.1";
chr1	stdin	exon	96924738	96924902	.	-	.	gene_id "TCONS_00010190"; transcript_id "TCONS_00010190"; exon_number "2"; exon_id "TCONS_00010190.2";
chr1	stdin	exon	96965508	96965600	.	-	.	gene_id "TCONS_00010190"; transcript_id "TCONS_00010190"; exon_number "3"; exon_id "TCONS_00010190.3";
chr1	stdin	exon	96966621	96966775	.	-	.	gene_id "TCONS_00010190"; transcript_id "TCONS_00010190"; exon_number "4"; exon_id "TCONS_00010190.4";
chr1	stdin	exon	96971751	96972032	.	-	.	gene_id "TCONS_00010190"; transcript_id "TCONS_00010190"; exon_number "5"; exon_id "TCONS_00010190.5";
chr1	stdin	exon	96972606	96973386	.	-	.	gene_id "TCONS_00010190"; transcript_id "TCONS_00010190"; exon_number "6"; exon_id "TCONS_00010190.6";
chr1	stdin	exon	96979761	96979943	.	-	.	gene_id "TCONS_00010190"; transcript_id "TCONS_00010190"; exon_number "7"; exon_id "TCONS_00010190.7";
chr1	stdin	exon	96980389	96980528	.	-	.	gene_id "TCONS_00010190"; transcript_id "TCONS_00010190"; exon_number "8"; exon_id "TCONS_00010190.8";
chr1	stdin	exon	96969672	96970413	.	-	.	gene_id "TCONS_00010193"; transcript_id "TCONS_00010193"; exon_number "1"; exon_id "TCONS_00010193.1";
chr1	stdin	exon	96971751	96972032	.	-	.	gene_id "TCONS_00010193"; transcript_id "TCONS_00010193"; exon_number "2"; exon_id "TCONS_00010193.2";
chr1	stdin	exon	96972606	96972749	.	-	.	gene_id "TCONS_00010193"; transcript_id "TCONS_00010193"; exon_number "3"; exon_id "TCONS_00010193.3";
chr1	stdin	exon	96972855	96973001	.	-	.	gene_id "TCONS_00010193"; transcript_id "TCONS_00010193"; exon_number "4"; exon_id "TCONS_00010193.4";
chr1	stdin	exon	96979754	96980112	.	-	.	gene_id "TCONS_00010193"; transcript_id "TCONS_00010193"; exon_number "5"; exon_id "TCONS_00010193.5";
chr1	stdin	exon	96971531	96972032	.	-	.	gene_id "TCONS_00010194"; transcript_id "TCONS_00010194"; exon_number "1"; exon_id "TCONS_00010194.1";
chr1	stdin	exon	96972606	96972749	.	-	.	gene_id "TCONS_00010194"; transcript_id "TCONS_00010194"; exon_number "2"; exon_id "TCONS_00010194.2";
chr1	stdin	exon	96972855	96973386	.	-	.	gene_id "TCONS_00010194"; transcript_id "TCONS_00010194"; exon_number "3"; exon_id "TCONS_00010194.3";
chr1	stdin	exon	96979761	96979943	.	-	.	gene_id "TCONS_00010194"; transcript_id "TCONS_00010194"; exon_number "4"; exon_id "TCONS_00010194.4";
chr1	stdin	exon	96980389	96980528	.	-	.	gene_id "TCONS_00010194"; transcript_id "TCONS_00010194"; exon_number "5"; exon_id "TCONS_00010194.5";
chr1	stdin	exon	96978999	96979943	.	-	.	gene_id "TCONS_00010195"; transcript_id "TCONS_00010195"; exon_number "1"; exon_id "TCONS_00010195.1";
chr1	stdin	exon	96980389	96980528	.	-	.	gene_id "TCONS_00010195"; transcript_id "TCONS_00010195"; exon_number "2"; exon_id "TCONS_00010195.2";
chr1	stdin	exon	97095249	97100643	.	-	.	gene_id "TCONS_00010197"; transcript_id "TCONS_00010197"; exon_number "1"; exon_id "TCONS_00010197.1";
chr1	stdin	exon	97101460	97103284	.	-	.	gene_id "TCONS_00010197"; transcript_id "TCONS_00010197"; exon_number "2"; exon_id "TCONS_00010197.2";
chr1	stdin	exon	98665728	98666953	.	.	.	gene_id "TCONS_00015243"; transcript_id "TCONS_00015243"; exon_number "1"; exon_id "TCONS_00015243.1";
chr1	stdin	exon	98673247	98674299	.	.	.	gene_id "TCONS_00015246"; transcript_id "TCONS_00015246"; exon_number "1"; exon_id "TCONS_00015246.1";
chr1	stdin	exon	98676779	98677779	.	.	.	gene_id "TCONS_00015247"; transcript_id "TCONS_00015247"; exon_number "1"; exon_id "TCONS_00015247.1";
chr1	stdin	exon	98685113	98686069	.	.	.	gene_id "TCONS_00015249"; transcript_id "TCONS_00015249"; exon_number "1"; exon_id "TCONS_00015249.1";
chr1	stdin	exon	99040143	99040445	.	-	.	gene_id "TCONS_00010240"; transcript_id "TCONS_00010240"; exon_number "1"; exon_id "TCONS_00010240.1";
chr1	stdin	exon	99049120	99049402	.	-	.	gene_id "TCONS_00010240"; transcript_id "TCONS_00010240"; exon_number "2"; exon_id "TCONS_00010240.2";
chr1	stdin	exon	99051429	99051502	.	-	.	gene_id "TCONS_00010240"; transcript_id "TCONS_00010240"; exon_number "3"; exon_id "TCONS_00010240.3";
chr1	stdin	exon	99054276	99054304	.	-	.	gene_id "TCONS_00010240"; transcript_id "TCONS_00010240"; exon_number "4"; exon_id "TCONS_00010240.4";
chr1	stdin	exon	99044076	99044340	.	+	.	gene_id "TCONS_00003250"; transcript_id "TCONS_00003250"; exon_number "1"; exon_id "TCONS_00003250.1";
chr1	stdin	exon	99046403	99046714	.	+	.	gene_id "TCONS_00003250"; transcript_id "TCONS_00003250"; exon_number "2"; exon_id "TCONS_00003250.2";
chr1	stdin	exon	99234875	99235710	.	+	.	gene_id "TCONS_00003284"; transcript_id "TCONS_00003284"; exon_number "1"; exon_id "TCONS_00003284.1";
chr1	stdin	exon	99238673	99242360	.	+	.	gene_id "TCONS_00003284"; transcript_id "TCONS_00003284"; exon_number "2"; exon_id "TCONS_00003284.2";
chr1	stdin	exon	99234910	99235710	.	+	.	gene_id "TCONS_00003288"; transcript_id "TCONS_00003288"; exon_number "1"; exon_id "TCONS_00003288.1";
chr1	stdin	exon	99238673	99239382	.	+	.	gene_id "TCONS_00003288"; transcript_id "TCONS_00003288"; exon_number "2"; exon_id "TCONS_00003288.2";
chr1	stdin	exon	99246907	99248835	.	+	.	gene_id "TCONS_00003288"; transcript_id "TCONS_00003288"; exon_number "3"; exon_id "TCONS_00003288.3";
chr1	stdin	exon	99250805	99252360	.	.	.	gene_id "TCONS_00015268"; transcript_id "TCONS_00015268"; exon_number "1"; exon_id "TCONS_00015268.1";
chr1	stdin	exon	99273369	99273705	.	+	.	gene_id "TCONS_00003289"; transcript_id "TCONS_00003289"; exon_number "1"; exon_id "TCONS_00003289.1";
chr1	stdin	exon	99275694	99277128	.	+	.	gene_id "TCONS_00003289"; transcript_id "TCONS_00003289"; exon_number "2"; exon_id "TCONS_00003289.2";
chr1	stdin	exon	99274978	99275216	.	+	.	gene_id "TCONS_00003290"; transcript_id "TCONS_00003290"; exon_number "1"; exon_id "TCONS_00003290.1";
chr1	stdin	exon	99275694	99277128	.	+	.	gene_id "TCONS_00003290"; transcript_id "TCONS_00003290"; exon_number "2"; exon_id "TCONS_00003290.2";
chr1	stdin	exon	99320298	99321271	.	.	.	gene_id "TCONS_00015277"; transcript_id "TCONS_00015277"; exon_number "1"; exon_id "TCONS_00015277.1";
chr1	stdin	exon	99602719	99607837	.	+	.	gene_id "TCONS_00003328"; transcript_id "TCONS_00003328"; exon_number "1"; exon_id "TCONS_00003328.1";
chr1	stdin	exon	99608885	99608975	.	+	.	gene_id "TCONS_00003328"; transcript_id "TCONS_00003328"; exon_number "2"; exon_id "TCONS_00003328.2";
chr1	stdin	exon	99609836	99617946	.	+	.	gene_id "TCONS_00003328"; transcript_id "TCONS_00003328"; exon_number "3"; exon_id "TCONS_00003328.3";
chr1	stdin	exon	99608309	99612911	.	+	.	gene_id "TCONS_00003330"; transcript_id "TCONS_00003330"; exon_number "1"; exon_id "TCONS_00003330.1";
chr1	stdin	exon	99613804	99617946	.	+	.	gene_id "TCONS_00003330"; transcript_id "TCONS_00003330"; exon_number "2"; exon_id "TCONS_00003330.2";
chr1	stdin	exon	99618160	99619381	.	+	.	gene_id "TCONS_00003331"; transcript_id "TCONS_00003331"; exon_number "1"; exon_id "TCONS_00003331.1";
chr1	stdin	exon	99625121	99626355	.	+	.	gene_id "TCONS_00003331"; transcript_id "TCONS_00003331"; exon_number "2"; exon_id "TCONS_00003331.2";
chr1	stdin	exon	99632160	99633141	.	+	.	gene_id "TCONS_00003333"; transcript_id "TCONS_00003333"; exon_number "1"; exon_id "TCONS_00003333.1";
chr1	stdin	exon	100448610	100449059	.	.	.	gene_id "TCONS_00015297"; transcript_id "TCONS_00015297"; exon_number "1"; exon_id "TCONS_00015297.1";
chr1	stdin	exon	100637663	100637703	.	+	.	gene_id "TCONS_00003351"; transcript_id "TCONS_00003351"; exon_number "1"; exon_id "TCONS_00003351.1";
chr1	stdin	exon	100640535	100640986	.	+	.	gene_id "TCONS_00003351"; transcript_id "TCONS_00003351"; exon_number "2"; exon_id "TCONS_00003351.2";
chr1	stdin	exon	100641895	100642400	.	.	.	gene_id "TCONS_00015306"; transcript_id "TCONS_00015306"; exon_number "1"; exon_id "TCONS_00015306.1";
chr1	stdin	exon	100646346	100647320	.	+	.	gene_id "TCONS_00003353"; transcript_id "TCONS_00003353"; exon_number "1"; exon_id "TCONS_00003353.1";
chr1	stdin	exon	100647438	100647514	.	+	.	gene_id "TCONS_00003353"; transcript_id "TCONS_00003353"; exon_number "2"; exon_id "TCONS_00003353.2";
chr1	stdin	exon	100648606	100651755	.	+	.	gene_id "TCONS_00003353"; transcript_id "TCONS_00003353"; exon_number "3"; exon_id "TCONS_00003353.3";
chr1	stdin	exon	100646374	100647320	.	+	.	gene_id "TCONS_00003354"; transcript_id "TCONS_00003354"; exon_number "1"; exon_id "TCONS_00003354.1";
chr1	stdin	exon	100647438	100647514	.	+	.	gene_id "TCONS_00003354"; transcript_id "TCONS_00003354"; exon_number "2"; exon_id "TCONS_00003354.2";
chr1	stdin	exon	100648479	100651755	.	+	.	gene_id "TCONS_00003354"; transcript_id "TCONS_00003354"; exon_number "3"; exon_id "TCONS_00003354.3";
chr1	stdin	exon	100656365	100656970	.	.	.	gene_id "TCONS_00015309"; transcript_id "TCONS_00015309"; exon_number "1"; exon_id "TCONS_00015309.1";
chr1	stdin	exon	101346631	101346877	.	.	.	gene_id "TCONS_00015313"; transcript_id "TCONS_00015313"; exon_number "1"; exon_id "TCONS_00015313.1";
chr1	stdin	exon	101973415	101979180	.	-	.	gene_id "TCONS_00010250"; transcript_id "TCONS_00010250"; exon_number "1"; exon_id "TCONS_00010250.1";
chr1	stdin	exon	102009427	102009811	.	-	.	gene_id "TCONS_00010250"; transcript_id "TCONS_00010250"; exon_number "2"; exon_id "TCONS_00010250.2";
chr1	stdin	exon	101973415	101978959	.	-	.	gene_id "TCONS_00010251"; transcript_id "TCONS_00010251"; exon_number "1"; exon_id "TCONS_00010251.1";
chr1	stdin	exon	101979145	101979180	.	-	.	gene_id "TCONS_00010251"; transcript_id "TCONS_00010251"; exon_number "2"; exon_id "TCONS_00010251.2";
chr1	stdin	exon	102009427	102009511	.	-	.	gene_id "TCONS_00010251"; transcript_id "TCONS_00010251"; exon_number "3"; exon_id "TCONS_00010251.3";
chr1	stdin	exon	102025051	102025264	.	-	.	gene_id "TCONS_00010251"; transcript_id "TCONS_00010251"; exon_number "4"; exon_id "TCONS_00010251.4";
chr1	stdin	exon	102032840	102032998	.	-	.	gene_id "TCONS_00010251"; transcript_id "TCONS_00010251"; exon_number "5"; exon_id "TCONS_00010251.5";
chr1	stdin	exon	102033297	102033373	.	-	.	gene_id "TCONS_00010251"; transcript_id "TCONS_00010251"; exon_number "6"; exon_id "TCONS_00010251.6";
chr1	stdin	exon	101973415	101978587	.	-	.	gene_id "TCONS_00010252"; transcript_id "TCONS_00010252"; exon_number "1"; exon_id "TCONS_00010252.1";
chr1	stdin	exon	101978907	101978959	.	-	.	gene_id "TCONS_00010252"; transcript_id "TCONS_00010252"; exon_number "2"; exon_id "TCONS_00010252.2";
chr1	stdin	exon	101979145	101979180	.	-	.	gene_id "TCONS_00010252"; transcript_id "TCONS_00010252"; exon_number "3"; exon_id "TCONS_00010252.3";
chr1	stdin	exon	102009427	102009511	.	-	.	gene_id "TCONS_00010252"; transcript_id "TCONS_00010252"; exon_number "4"; exon_id "TCONS_00010252.4";
chr1	stdin	exon	102025051	102025264	.	-	.	gene_id "TCONS_00010252"; transcript_id "TCONS_00010252"; exon_number "5"; exon_id "TCONS_00010252.5";
chr1	stdin	exon	102032840	102032998	.	-	.	gene_id "TCONS_00010252"; transcript_id "TCONS_00010252"; exon_number "6"; exon_id "TCONS_00010252.6";
chr1	stdin	exon	102033297	102033373	.	-	.	gene_id "TCONS_00010252"; transcript_id "TCONS_00010252"; exon_number "7"; exon_id "TCONS_00010252.7";
chr1	stdin	exon	101973415	101979180	.	-	.	gene_id "TCONS_00010253"; transcript_id "TCONS_00010253"; exon_number "1"; exon_id "TCONS_00010253.1";
chr1	stdin	exon	102009427	102009511	.	-	.	gene_id "TCONS_00010253"; transcript_id "TCONS_00010253"; exon_number "2"; exon_id "TCONS_00010253.2";
chr1	stdin	exon	102025051	102025137	.	-	.	gene_id "TCONS_00010253"; transcript_id "TCONS_00010253"; exon_number "3"; exon_id "TCONS_00010253.3";
chr1	stdin	exon	102025225	102025264	.	-	.	gene_id "TCONS_00010253"; transcript_id "TCONS_00010253"; exon_number "4"; exon_id "TCONS_00010253.4";
chr1	stdin	exon	102032840	102032998	.	-	.	gene_id "TCONS_00010253"; transcript_id "TCONS_00010253"; exon_number "5"; exon_id "TCONS_00010253.5";
chr1	stdin	exon	102067889	102067964	.	-	.	gene_id "TCONS_00010253"; transcript_id "TCONS_00010253"; exon_number "6"; exon_id "TCONS_00010253.6";
chr1	stdin	exon	101973415	101979180	.	-	.	gene_id "TCONS_00010254"; transcript_id "TCONS_00010254"; exon_number "1"; exon_id "TCONS_00010254.1";
chr1	stdin	exon	102009427	102009511	.	-	.	gene_id "TCONS_00010254"; transcript_id "TCONS_00010254"; exon_number "2"; exon_id "TCONS_00010254.2";
chr1	stdin	exon	102032840	102032998	.	-	.	gene_id "TCONS_00010254"; transcript_id "TCONS_00010254"; exon_number "3"; exon_id "TCONS_00010254.3";
chr1	stdin	exon	102067889	102067964	.	-	.	gene_id "TCONS_00010254"; transcript_id "TCONS_00010254"; exon_number "4"; exon_id "TCONS_00010254.4";
chr1	stdin	exon	101973415	101979180	.	-	.	gene_id "TCONS_00010261"; transcript_id "TCONS_00010261"; exon_number "1"; exon_id "TCONS_00010261.1";
chr1	stdin	exon	102009427	102009511	.	-	.	gene_id "TCONS_00010261"; transcript_id "TCONS_00010261"; exon_number "2"; exon_id "TCONS_00010261.2";
chr1	stdin	exon	102032840	102032998	.	-	.	gene_id "TCONS_00010261"; transcript_id "TCONS_00010261"; exon_number "3"; exon_id "TCONS_00010261.3";
chr1	stdin	exon	102073429	102073555	.	-	.	gene_id "TCONS_00010261"; transcript_id "TCONS_00010261"; exon_number "4"; exon_id "TCONS_00010261.4";
chr1	stdin	exon	101973415	101979180	.	-	.	gene_id "TCONS_00010262"; transcript_id "TCONS_00010262"; exon_number "1"; exon_id "TCONS_00010262.1";
chr1	stdin	exon	102009427	102009511	.	-	.	gene_id "TCONS_00010262"; transcript_id "TCONS_00010262"; exon_number "2"; exon_id "TCONS_00010262.2";
chr1	stdin	exon	102025051	102025264	.	-	.	gene_id "TCONS_00010262"; transcript_id "TCONS_00010262"; exon_number "3"; exon_id "TCONS_00010262.3";
chr1	stdin	exon	102032840	102032998	.	-	.	gene_id "TCONS_00010262"; transcript_id "TCONS_00010262"; exon_number "4"; exon_id "TCONS_00010262.4";
chr1	stdin	exon	102073429	102073563	.	-	.	gene_id "TCONS_00010262"; transcript_id "TCONS_00010262"; exon_number "5"; exon_id "TCONS_00010262.5";
chr1	stdin	exon	101973415	101974917	.	-	.	gene_id "TCONS_00010263"; transcript_id "TCONS_00010263"; exon_number "1"; exon_id "TCONS_00010263.1";
chr1	stdin	exon	102009427	102009511	.	-	.	gene_id "TCONS_00010263"; transcript_id "TCONS_00010263"; exon_number "2"; exon_id "TCONS_00010263.2";
chr1	stdin	exon	102025051	102025264	.	-	.	gene_id "TCONS_00010263"; transcript_id "TCONS_00010263"; exon_number "3"; exon_id "TCONS_00010263.3";
chr1	stdin	exon	102032840	102032998	.	-	.	gene_id "TCONS_00010263"; transcript_id "TCONS_00010263"; exon_number "4"; exon_id "TCONS_00010263.4";
chr1	stdin	exon	102073429	102073563	.	-	.	gene_id "TCONS_00010263"; transcript_id "TCONS_00010263"; exon_number "5"; exon_id "TCONS_00010263.5";
chr1	stdin	exon	101973415	101974917	.	-	.	gene_id "TCONS_00010265"; transcript_id "TCONS_00010265"; exon_number "1"; exon_id "TCONS_00010265.1";
chr1	stdin	exon	101978508	101979180	.	-	.	gene_id "TCONS_00010265"; transcript_id "TCONS_00010265"; exon_number "2"; exon_id "TCONS_00010265.2";
chr1	stdin	exon	102009427	102009511	.	-	.	gene_id "TCONS_00010265"; transcript_id "TCONS_00010265"; exon_number "3"; exon_id "TCONS_00010265.3";
chr1	stdin	exon	102032840	102032998	.	-	.	gene_id "TCONS_00010265"; transcript_id "TCONS_00010265"; exon_number "4"; exon_id "TCONS_00010265.4";
chr1	stdin	exon	102073183	102073579	.	-	.	gene_id "TCONS_00010265"; transcript_id "TCONS_00010265"; exon_number "5"; exon_id "TCONS_00010265.5";
chr1	stdin	exon	102008762	102009511	.	-	.	gene_id "TCONS_00010269"; transcript_id "TCONS_00010269"; exon_number "1"; exon_id "TCONS_00010269.1";
chr1	stdin	exon	102025051	102025264	.	-	.	gene_id "TCONS_00010269"; transcript_id "TCONS_00010269"; exon_number "2"; exon_id "TCONS_00010269.2";
chr1	stdin	exon	102032840	102032998	.	-	.	gene_id "TCONS_00010269"; transcript_id "TCONS_00010269"; exon_number "3"; exon_id "TCONS_00010269.3";
chr1	stdin	exon	102073183	102073409	.	-	.	gene_id "TCONS_00010269"; transcript_id "TCONS_00010269"; exon_number "4"; exon_id "TCONS_00010269.4";
chr1	stdin	exon	102035953	102036268	.	-	.	gene_id "TCONS_00010271"; transcript_id "TCONS_00010271"; exon_number "1"; exon_id "TCONS_00010271.1";
chr1	stdin	exon	102036397	102037299	.	-	.	gene_id "TCONS_00010271"; transcript_id "TCONS_00010271"; exon_number "2"; exon_id "TCONS_00010271.2";
chr1	stdin	exon	102093165	102093620	.	.	.	gene_id "TCONS_00015315"; transcript_id "TCONS_00015315"; exon_number "1"; exon_id "TCONS_00015315.1";
chr1	stdin	exon	102120400	102121500	.	+	.	gene_id "TCONS_00003362"; transcript_id "TCONS_00003362"; exon_number "1"; exon_id "TCONS_00003362.1";
chr1	stdin	exon	102500762	102500975	.	-	.	gene_id "TCONS_00010280"; transcript_id "TCONS_00010280"; exon_number "1"; exon_id "TCONS_00010280.1";
chr1	stdin	exon	103593916	103594174	.	+	.	gene_id "TCONS_00003367"; transcript_id "TCONS_00003367"; exon_number "1"; exon_id "TCONS_00003367.1";
chr1	stdin	exon	103596473	103596562	.	+	.	gene_id "TCONS_00003367"; transcript_id "TCONS_00003367"; exon_number "2"; exon_id "TCONS_00003367.2";
chr1	stdin	exon	103597433	103597942	.	+	.	gene_id "TCONS_00003367"; transcript_id "TCONS_00003367"; exon_number "3"; exon_id "TCONS_00003367.3";
chr1	stdin	exon	103598168	103598922	.	.	.	gene_id "TCONS_00015320"; transcript_id "TCONS_00015320"; exon_number "1"; exon_id "TCONS_00015320.1";
chr1	stdin	exon	103599056	103600421	.	.	.	gene_id "TCONS_00015321"; transcript_id "TCONS_00015321"; exon_number "1"; exon_id "TCONS_00015321.1";
chr1	stdin	exon	103933147	103934072	.	-	.	gene_id "TCONS_00010283"; transcript_id "TCONS_00010283"; exon_number "1"; exon_id "TCONS_00010283.1";
chr1	stdin	exon	104378624	104382435	.	-	.	gene_id "TCONS_00010355"; transcript_id "TCONS_00010355"; exon_number "1"; exon_id "TCONS_00010355.1";
chr1	stdin	exon	104397152	104397522	.	-	.	gene_id "TCONS_00010358"; transcript_id "TCONS_00010358"; exon_number "1"; exon_id "TCONS_00010358.1";
chr1	stdin	exon	104466360	104466891	.	.	.	gene_id "TCONS_00015327"; transcript_id "TCONS_00015327"; exon_number "1"; exon_id "TCONS_00015327.1";
chr1	stdin	exon	104836414	104837033	.	-	.	gene_id "TCONS_00010361"; transcript_id "TCONS_00010361"; exon_number "1"; exon_id "TCONS_00010361.1";
chr1	stdin	exon	104838581	104840586	.	-	.	gene_id "TCONS_00010361"; transcript_id "TCONS_00010361"; exon_number "2"; exon_id "TCONS_00010361.2";
chr1	stdin	exon	104838022	104841186	.	-	.	gene_id "TCONS_00010362"; transcript_id "TCONS_00010362"; exon_number "1"; exon_id "TCONS_00010362.1";
chr1	stdin	exon	104842667	104842818	.	-	.	gene_id "TCONS_00010362"; transcript_id "TCONS_00010362"; exon_number "2"; exon_id "TCONS_00010362.2";
chr1	stdin	exon	104970948	104971198	.	.	.	gene_id "TCONS_00015331"; transcript_id "TCONS_00015331"; exon_number "1"; exon_id "TCONS_00015331.1";
chr1	stdin	exon	104973422	104974510	.	-	.	gene_id "TCONS_00010364"; transcript_id "TCONS_00010364"; exon_number "1"; exon_id "TCONS_00010364.1";
chr1	stdin	exon	104975273	104975580	.	-	.	gene_id "TCONS_00010365"; transcript_id "TCONS_00010365"; exon_number "1"; exon_id "TCONS_00010365.1";
chr1	stdin	exon	105226148	105226821	.	.	.	gene_id "TCONS_00015336"; transcript_id "TCONS_00015336"; exon_number "1"; exon_id "TCONS_00015336.1";
chr1	stdin	exon	105591663	105592422	.	+	.	gene_id "TCONS_00003431"; transcript_id "TCONS_00003431"; exon_number "1"; exon_id "TCONS_00003431.1";
chr1	stdin	exon	105624355	105624835	.	.	.	gene_id "TCONS_00015352"; transcript_id "TCONS_00015352"; exon_number "1"; exon_id "TCONS_00015352.1";
chr1	stdin	exon	105836882	105837373	.	.	.	gene_id "TCONS_00015356"; transcript_id "TCONS_00015356"; exon_number "1"; exon_id "TCONS_00015356.1";
chr1	stdin	exon	105915122	105915616	.	.	.	gene_id "TCONS_00015359"; transcript_id "TCONS_00015359"; exon_number "1"; exon_id "TCONS_00015359.1";
chr1	stdin	exon	105942007	105942513	.	+	.	gene_id "TCONS_00003438"; transcript_id "TCONS_00003438"; exon_number "1"; exon_id "TCONS_00003438.1";
chr1	stdin	exon	105945586	105945863	.	+	.	gene_id "TCONS_00003438"; transcript_id "TCONS_00003438"; exon_number "2"; exon_id "TCONS_00003438.2";
chr1	stdin	exon	106019738	106020624	.	-	.	gene_id "TCONS_00010403"; transcript_id "TCONS_00010403"; exon_number "1"; exon_id "TCONS_00010403.1";
chr1	stdin	exon	106033461	106033582	.	-	.	gene_id "TCONS_00010403"; transcript_id "TCONS_00010403"; exon_number "2"; exon_id "TCONS_00010403.2";
chr1	stdin	exon	106073062	106074500	.	-	.	gene_id "TCONS_00010404"; transcript_id "TCONS_00010404"; exon_number "1"; exon_id "TCONS_00010404.1";
chr1	stdin	exon	106223344	106225424	.	-	.	gene_id "TCONS_00010405"; transcript_id "TCONS_00010405"; exon_number "1"; exon_id "TCONS_00010405.1";
chr1	stdin	exon	106225504	106225634	.	-	.	gene_id "TCONS_00010406"; transcript_id "TCONS_00010406"; exon_number "1"; exon_id "TCONS_00010406.1";
chr1	stdin	exon	106228784	106228902	.	-	.	gene_id "TCONS_00010406"; transcript_id "TCONS_00010406"; exon_number "2"; exon_id "TCONS_00010406.2";
chr1	stdin	exon	106235278	106236628	.	-	.	gene_id "TCONS_00010406"; transcript_id "TCONS_00010406"; exon_number "3"; exon_id "TCONS_00010406.3";
chr1	stdin	exon	106237599	106238929	.	-	.	gene_id "TCONS_00010407"; transcript_id "TCONS_00010407"; exon_number "1"; exon_id "TCONS_00010407.1";
chr1	stdin	exon	106285926	106286913	.	.	.	gene_id "TCONS_00015363"; transcript_id "TCONS_00015363"; exon_number "1"; exon_id "TCONS_00015363.1";
chr1	stdin	exon	106383119	106384145	.	.	.	gene_id "TCONS_00015366"; transcript_id "TCONS_00015366"; exon_number "1"; exon_id "TCONS_00015366.1";
chr1	stdin	exon	106611319	106611379	.	+	.	gene_id "TCONS_00003448"; transcript_id "TCONS_00003448"; exon_number "1"; exon_id "TCONS_00003448.1";
chr1	stdin	exon	106613745	106614293	.	+	.	gene_id "TCONS_00003448"; transcript_id "TCONS_00003448"; exon_number "2"; exon_id "TCONS_00003448.2";
chr1	stdin	exon	106770585	106770885	.	.	.	gene_id "TCONS_00015369"; transcript_id "TCONS_00015369"; exon_number "1"; exon_id "TCONS_00015369.1";
chr1	stdin	exon	107215926	107227125	.	-	.	gene_id "TCONS_00010444"; transcript_id "TCONS_00010444"; exon_number "1"; exon_id "TCONS_00010444.1";
chr1	stdin	exon	107233507	107233573	.	-	.	gene_id "TCONS_00010444"; transcript_id "TCONS_00010444"; exon_number "2"; exon_id "TCONS_00010444.2";
chr1	stdin	exon	107240868	107241252	.	.	.	gene_id "TCONS_00015374"; transcript_id "TCONS_00015374"; exon_number "1"; exon_id "TCONS_00015374.1";
chr1	stdin	exon	107262044	107267320	.	.	.	gene_id "TCONS_00015380"; transcript_id "TCONS_00015380"; exon_number "1"; exon_id "TCONS_00015380.1";
chr1	stdin	exon	107277562	107279226	.	.	.	gene_id "TCONS_00015384"; transcript_id "TCONS_00015384"; exon_number "1"; exon_id "TCONS_00015384.1";
chr1	stdin	exon	107285081	107288003	.	-	.	gene_id "TCONS_00010448"; transcript_id "TCONS_00010448"; exon_number "1"; exon_id "TCONS_00010448.1";
chr1	stdin	exon	107328796	107329021	.	-	.	gene_id "TCONS_00010448"; transcript_id "TCONS_00010448"; exon_number "2"; exon_id "TCONS_00010448.2";
chr1	stdin	exon	107331545	107331578	.	-	.	gene_id "TCONS_00010448"; transcript_id "TCONS_00010448"; exon_number "3"; exon_id "TCONS_00010448.3";
chr1	stdin	exon	107997539	108000877	.	+	.	gene_id "TCONS_00003524"; transcript_id "TCONS_00003524"; exon_number "1"; exon_id "TCONS_00003524.1";
chr1	stdin	exon	108008394	108009326	.	+	.	gene_id "TCONS_00003525"; transcript_id "TCONS_00003525"; exon_number "1"; exon_id "TCONS_00003525.1";
chr1	stdin	exon	108185334	108186119	.	+	.	gene_id "TCONS_00003553"; transcript_id "TCONS_00003553"; exon_number "1"; exon_id "TCONS_00003553.1";
chr1	stdin	exon	108302171	108302835	.	.	.	gene_id "TCONS_00015395"; transcript_id "TCONS_00015395"; exon_number "1"; exon_id "TCONS_00015395.1";
chr1	stdin	exon	108304813	108305353	.	.	.	gene_id "TCONS_00015396"; transcript_id "TCONS_00015396"; exon_number "1"; exon_id "TCONS_00015396.1";
chr1	stdin	exon	108306419	108307155	.	.	.	gene_id "TCONS_00015398"; transcript_id "TCONS_00015398"; exon_number "1"; exon_id "TCONS_00015398.1";
chr1	stdin	exon	108308961	108309937	.	.	.	gene_id "TCONS_00015399"; transcript_id "TCONS_00015399"; exon_number "1"; exon_id "TCONS_00015399.1";
chr1	stdin	exon	108336118	108336377	.	.	.	gene_id "TCONS_00015400"; transcript_id "TCONS_00015400"; exon_number "1"; exon_id "TCONS_00015400.1";
chr1	stdin	exon	108476944	108477951	.	-	.	gene_id "TCONS_00010505"; transcript_id "TCONS_00010505"; exon_number "1"; exon_id "TCONS_00010505.1";
chr1	stdin	exon	108479279	108479452	.	-	.	gene_id "TCONS_00010505"; transcript_id "TCONS_00010505"; exon_number "2"; exon_id "TCONS_00010505.2";
chr1	stdin	exon	108999098	109000308	.	+	.	gene_id "TCONS_00003561"; transcript_id "TCONS_00003561"; exon_number "1"; exon_id "TCONS_00003561.1";
chr1	stdin	exon	109381358	109382318	.	.	.	gene_id "TCONS_00015406"; transcript_id "TCONS_00015406"; exon_number "1"; exon_id "TCONS_00015406.1";
chr1	stdin	exon	109417914	109418858	.	.	.	gene_id "TCONS_00015409"; transcript_id "TCONS_00015409"; exon_number "1"; exon_id "TCONS_00015409.1";
chr1	stdin	exon	109624588	109625433	.	-	.	gene_id "TCONS_00010563"; transcript_id "TCONS_00010563"; exon_number "1"; exon_id "TCONS_00010563.1";
chr1	stdin	exon	109868809	109868851	.	+	.	gene_id "TCONS_00003571"; transcript_id "TCONS_00003571"; exon_number "1"; exon_id "TCONS_00003571.1";
chr1	stdin	exon	109869936	109871086	.	+	.	gene_id "TCONS_00003571"; transcript_id "TCONS_00003571"; exon_number "2"; exon_id "TCONS_00003571.2";
chr1	stdin	exon	109892261	109895183	.	+	.	gene_id "TCONS_00003573"; transcript_id "TCONS_00003573"; exon_number "1"; exon_id "TCONS_00003573.1";
chr1	stdin	exon	109970655	109971533	.	+	.	gene_id "TCONS_00003576"; transcript_id "TCONS_00003576"; exon_number "1"; exon_id "TCONS_00003576.1";
chr1	stdin	exon	110587127	110587232	.	+	.	gene_id "TCONS_00003614"; transcript_id "TCONS_00003614"; exon_number "1"; exon_id "TCONS_00003614.1";
chr1	stdin	exon	110587430	110587545	.	+	.	gene_id "TCONS_00003614"; transcript_id "TCONS_00003614"; exon_number "2"; exon_id "TCONS_00003614.2";
chr1	stdin	exon	110591677	110591805	.	+	.	gene_id "TCONS_00003614"; transcript_id "TCONS_00003614"; exon_number "3"; exon_id "TCONS_00003614.3";
chr1	stdin	exon	110594422	110594495	.	+	.	gene_id "TCONS_00003614"; transcript_id "TCONS_00003614"; exon_number "4"; exon_id "TCONS_00003614.4";
chr1	stdin	exon	110594663	110594790	.	+	.	gene_id "TCONS_00003614"; transcript_id "TCONS_00003614"; exon_number "5"; exon_id "TCONS_00003614.5";
chr1	stdin	exon	110607881	110608012	.	+	.	gene_id "TCONS_00003614"; transcript_id "TCONS_00003614"; exon_number "6"; exon_id "TCONS_00003614.6";
chr1	stdin	exon	110652561	110652704	.	+	.	gene_id "TCONS_00003614"; transcript_id "TCONS_00003614"; exon_number "7"; exon_id "TCONS_00003614.7";
chr1	stdin	exon	111356759	111357327	.	+	.	gene_id "TCONS_00003618"; transcript_id "TCONS_00003618"; exon_number "1"; exon_id "TCONS_00003618.1";
chr1	stdin	exon	111358813	111358820	.	+	.	gene_id "TCONS_00003618"; transcript_id "TCONS_00003618"; exon_number "2"; exon_id "TCONS_00003618.2";
chr1	stdin	exon	111356759	111357413	.	-	.	gene_id "TCONS_00010591"; transcript_id "TCONS_00010591"; exon_number "1"; exon_id "TCONS_00010591.1";
chr1	stdin	exon	111790049	111790474	.	.	.	gene_id "TCONS_00015419"; transcript_id "TCONS_00015419"; exon_number "1"; exon_id "TCONS_00015419.1";
chr1	stdin	exon	112459616	112460091	.	+	.	gene_id "TCONS_00003626"; transcript_id "TCONS_00003626"; exon_number "1"; exon_id "TCONS_00003626.1";
chr1	stdin	exon	112507870	112508618	.	.	.	gene_id "TCONS_00015426"; transcript_id "TCONS_00015426"; exon_number "1"; exon_id "TCONS_00015426.1";
chr1	stdin	exon	112534881	112536983	.	+	.	gene_id "TCONS_00003637"; transcript_id "TCONS_00003637"; exon_number "1"; exon_id "TCONS_00003637.1";
chr1	stdin	exon	112601365	112603654	.	+	.	gene_id "TCONS_00003639"; transcript_id "TCONS_00003639"; exon_number "1"; exon_id "TCONS_00003639.1";
chr1	stdin	exon	112619929	112620707	.	.	.	gene_id "TCONS_00015427"; transcript_id "TCONS_00015427"; exon_number "1"; exon_id "TCONS_00015427.1";
chr1	stdin	exon	112621745	112622642	.	+	.	gene_id "TCONS_00003641"; transcript_id "TCONS_00003641"; exon_number "1"; exon_id "TCONS_00003641.1";
chr1	stdin	exon	112626529	112626775	.	+	.	gene_id "TCONS_00003642"; transcript_id "TCONS_00003642"; exon_number "1"; exon_id "TCONS_00003642.1";
chr1	stdin	exon	112636307	112636688	.	+	.	gene_id "TCONS_00003643"; transcript_id "TCONS_00003643"; exon_number "1"; exon_id "TCONS_00003643.1";
chr1	stdin	exon	112656458	112656941	.	.	.	gene_id "TCONS_00015428"; transcript_id "TCONS_00015428"; exon_number "1"; exon_id "TCONS_00015428.1";
chr1	stdin	exon	113212509	113213867	.	-	.	gene_id "TCONS_00010598"; transcript_id "TCONS_00010598"; exon_number "1"; exon_id "TCONS_00010598.1";
chr1	stdin	exon	113237019	113238658	.	-	.	gene_id "TCONS_00010602"; transcript_id "TCONS_00010602"; exon_number "1"; exon_id "TCONS_00010602.1";
chr1	stdin	exon	113240526	113242553	.	-	.	gene_id "TCONS_00010603"; transcript_id "TCONS_00010603"; exon_number "1"; exon_id "TCONS_00010603.1";
chr1	stdin	exon	114133982	114134257	.	.	.	gene_id "TCONS_00015435"; transcript_id "TCONS_00015435"; exon_number "1"; exon_id "TCONS_00015435.1";
chr1	stdin	exon	114220520	114222981	.	.	.	gene_id "TCONS_00015437"; transcript_id "TCONS_00015437"; exon_number "1"; exon_id "TCONS_00015437.1";
chr1	stdin	exon	114223729	114227954	.	-	.	gene_id "TCONS_00010658"; transcript_id "TCONS_00010658"; exon_number "1"; exon_id "TCONS_00010658.1";
chr1	stdin	exon	114235293	114239581	.	-	.	gene_id "TCONS_00010659"; transcript_id "TCONS_00010659"; exon_number "1"; exon_id "TCONS_00010659.1";
chr1	stdin	exon	114239693	114240008	.	.	.	gene_id "TCONS_00015439"; transcript_id "TCONS_00015439"; exon_number "1"; exon_id "TCONS_00015439.1";
chr1	stdin	exon	114242958	114243493	.	-	.	gene_id "TCONS_00010660"; transcript_id "TCONS_00010660"; exon_number "1"; exon_id "TCONS_00010660.1";
chr1	stdin	exon	114244162	114244579	.	+	.	gene_id "TCONS_00003656"; transcript_id "TCONS_00003656"; exon_number "1"; exon_id "TCONS_00003656.1";
chr1	stdin	exon	114254304	114255781	.	+	.	gene_id "TCONS_00003656"; transcript_id "TCONS_00003656"; exon_number "2"; exon_id "TCONS_00003656.2";
chr1	stdin	exon	114256665	114256969	.	+	.	gene_id "TCONS_00003656"; transcript_id "TCONS_00003656"; exon_number "3"; exon_id "TCONS_00003656.3";
chr1	stdin	exon	114264484	114276186	.	+	.	gene_id "TCONS_00003656"; transcript_id "TCONS_00003656"; exon_number "4"; exon_id "TCONS_00003656.4";
chr1	stdin	exon	114244292	114244579	.	+	.	gene_id "TCONS_00003663"; transcript_id "TCONS_00003663"; exon_number "1"; exon_id "TCONS_00003663.1";
chr1	stdin	exon	114247453	114248337	.	+	.	gene_id "TCONS_00003663"; transcript_id "TCONS_00003663"; exon_number "2"; exon_id "TCONS_00003663.2";
chr1	stdin	exon	114249682	114252279	.	+	.	gene_id "TCONS_00003671"; transcript_id "TCONS_00003671"; exon_number "1"; exon_id "TCONS_00003671.1";
chr1	stdin	exon	114254304	114256205	.	+	.	gene_id "TCONS_00003671"; transcript_id "TCONS_00003671"; exon_number "2"; exon_id "TCONS_00003671.2";
chr1	stdin	exon	114257125	114259882	.	+	.	gene_id "TCONS_00003679"; transcript_id "TCONS_00003679"; exon_number "1"; exon_id "TCONS_00003679.1";
chr1	stdin	exon	114259975	114276186	.	+	.	gene_id "TCONS_00003679"; transcript_id "TCONS_00003679"; exon_number "2"; exon_id "TCONS_00003679.2";
chr1	stdin	exon	114281538	114282126	.	.	.	gene_id "TCONS_00015442"; transcript_id "TCONS_00015442"; exon_number "1"; exon_id "TCONS_00015442.1";
chr1	stdin	exon	114363281	114363564	.	.	.	gene_id "TCONS_00015445"; transcript_id "TCONS_00015445"; exon_number "1"; exon_id "TCONS_00015445.1";
chr1	stdin	exon	114538192	114538566	.	.	.	gene_id "TCONS_00015448"; transcript_id "TCONS_00015448"; exon_number "1"; exon_id "TCONS_00015448.1";
chr1	stdin	exon	114681917	114684227	.	+	.	gene_id "TCONS_00003683"; transcript_id "TCONS_00003683"; exon_number "1"; exon_id "TCONS_00003683.1";
chr1	stdin	exon	114694164	114694767	.	.	.	gene_id "TCONS_00015450"; transcript_id "TCONS_00015450"; exon_number "1"; exon_id "TCONS_00015450.1";
chr1	stdin	exon	114706239	114706823	.	.	.	gene_id "TCONS_00015453"; transcript_id "TCONS_00015453"; exon_number "1"; exon_id "TCONS_00015453.1";
chr1	stdin	exon	114759407	114760001	.	.	.	gene_id "TCONS_00015459"; transcript_id "TCONS_00015459"; exon_number "1"; exon_id "TCONS_00015459.1";
chr1	stdin	exon	114760613	114761814	.	.	.	gene_id "TCONS_00015460"; transcript_id "TCONS_00015460"; exon_number "1"; exon_id "TCONS_00015460.1";
chr1	stdin	exon	114763040	114764532	.	.	.	gene_id "TCONS_00015461"; transcript_id "TCONS_00015461"; exon_number "1"; exon_id "TCONS_00015461.1";
chr1	stdin	exon	115280014	115280638	.	.	.	gene_id "TCONS_00015465"; transcript_id "TCONS_00015465"; exon_number "1"; exon_id "TCONS_00015465.1";
chr1	stdin	exon	115294637	115296201	.	.	.	gene_id "TCONS_00015466"; transcript_id "TCONS_00015466"; exon_number "1"; exon_id "TCONS_00015466.1";
chr1	stdin	exon	115296816	115298875	.	.	.	gene_id "TCONS_00015467"; transcript_id "TCONS_00015467"; exon_number "1"; exon_id "TCONS_00015467.1";
chr1	stdin	exon	115471941	115472560	.	.	.	gene_id "TCONS_00015469"; transcript_id "TCONS_00015469"; exon_number "1"; exon_id "TCONS_00015469.1";
chr1	stdin	exon	115474319	115474467	.	-	.	gene_id "TCONS_00010717"; transcript_id "TCONS_00010717"; exon_number "1"; exon_id "TCONS_00010717.1";
chr1	stdin	exon	115477468	115477623	.	-	.	gene_id "TCONS_00010717"; transcript_id "TCONS_00010717"; exon_number "2"; exon_id "TCONS_00010717.2";
chr1	stdin	exon	115477727	115477770	.	-	.	gene_id "TCONS_00010717"; transcript_id "TCONS_00010717"; exon_number "3"; exon_id "TCONS_00010717.3";
chr1	stdin	exon	115507906	115509561	.	.	.	gene_id "TCONS_00015470"; transcript_id "TCONS_00015470"; exon_number "1"; exon_id "TCONS_00015470.1";
chr1	stdin	exon	115513013	115514961	.	.	.	gene_id "TCONS_00015471"; transcript_id "TCONS_00015471"; exon_number "1"; exon_id "TCONS_00015471.1";
chr1	stdin	exon	115589048	115592124	.	.	.	gene_id "TCONS_00015473"; transcript_id "TCONS_00015473"; exon_number "1"; exon_id "TCONS_00015473.1";
chr1	stdin	exon	115770206	115772068	.	+	.	gene_id "TCONS_00003709"; transcript_id "TCONS_00003709"; exon_number "1"; exon_id "TCONS_00003709.1";
chr1	stdin	exon	115814475	115815277	.	-	.	gene_id "TCONS_00010756"; transcript_id "TCONS_00010756"; exon_number "1"; exon_id "TCONS_00010756.1";
chr1	stdin	exon	115829396	115831385	.	+	.	gene_id "TCONS_00003716"; transcript_id "TCONS_00003716"; exon_number "1"; exon_id "TCONS_00003716.1";
chr1	stdin	exon	115833256	115833400	.	+	.	gene_id "TCONS_00003716"; transcript_id "TCONS_00003716"; exon_number "2"; exon_id "TCONS_00003716.2";
chr1	stdin	exon	115836260	115836369	.	+	.	gene_id "TCONS_00003716"; transcript_id "TCONS_00003716"; exon_number "3"; exon_id "TCONS_00003716.3";
chr1	stdin	exon	115849717	115850982	.	+	.	gene_id "TCONS_00003716"; transcript_id "TCONS_00003716"; exon_number "4"; exon_id "TCONS_00003716.4";
chr1	stdin	exon	115829396	115831385	.	+	.	gene_id "TCONS_00003717"; transcript_id "TCONS_00003717"; exon_number "1"; exon_id "TCONS_00003717.1";
chr1	stdin	exon	115833256	115833330	.	+	.	gene_id "TCONS_00003717"; transcript_id "TCONS_00003717"; exon_number "2"; exon_id "TCONS_00003717.2";
chr1	stdin	exon	115836260	115836369	.	+	.	gene_id "TCONS_00003717"; transcript_id "TCONS_00003717"; exon_number "3"; exon_id "TCONS_00003717.3";
chr1	stdin	exon	115849717	115850982	.	+	.	gene_id "TCONS_00003717"; transcript_id "TCONS_00003717"; exon_number "4"; exon_id "TCONS_00003717.4";
chr1	stdin	exon	115836266	115836369	.	+	.	gene_id "TCONS_00003718"; transcript_id "TCONS_00003718"; exon_number "1"; exon_id "TCONS_00003718.1";
chr1	stdin	exon	115837165	115837995	.	+	.	gene_id "TCONS_00003718"; transcript_id "TCONS_00003718"; exon_number "2"; exon_id "TCONS_00003718.2";
chr1	stdin	exon	116103494	116104238	.	-	.	gene_id "TCONS_00010762"; transcript_id "TCONS_00010762"; exon_number "1"; exon_id "TCONS_00010762.1";
chr1	stdin	exon	116185796	116186382	.	.	.	gene_id "TCONS_00015480"; transcript_id "TCONS_00015480"; exon_number "1"; exon_id "TCONS_00015480.1";
chr1	stdin	exon	116192756	116193471	.	.	.	gene_id "TCONS_00015481"; transcript_id "TCONS_00015481"; exon_number "1"; exon_id "TCONS_00015481.1";
chr1	stdin	exon	116271926	116272551	.	.	.	gene_id "TCONS_00015484"; transcript_id "TCONS_00015484"; exon_number "1"; exon_id "TCONS_00015484.1";
chr1	stdin	exon	116275975	116277755	.	.	.	gene_id "TCONS_00015485"; transcript_id "TCONS_00015485"; exon_number "1"; exon_id "TCONS_00015485.1";
chr1	stdin	exon	116279042	116279643	.	.	.	gene_id "TCONS_00015486"; transcript_id "TCONS_00015486"; exon_number "1"; exon_id "TCONS_00015486.1";
chr1	stdin	exon	116284511	116284948	.	.	.	gene_id "TCONS_00015489"; transcript_id "TCONS_00015489"; exon_number "1"; exon_id "TCONS_00015489.1";
chr1	stdin	exon	116322523	116323299	.	.	.	gene_id "TCONS_00015490"; transcript_id "TCONS_00015490"; exon_number "1"; exon_id "TCONS_00015490.1";
chr1	stdin	exon	116567026	116568440	.	+	.	gene_id "TCONS_00003755"; transcript_id "TCONS_00003755"; exon_number "1"; exon_id "TCONS_00003755.1";
chr1	stdin	exon	116792962	116800508	.	-	.	gene_id "TCONS_00010786"; transcript_id "TCONS_00010786"; exon_number "1"; exon_id "TCONS_00010786.1";
chr1	stdin	exon	117376359	117377222	.	.	.	gene_id "TCONS_00015493"; transcript_id "TCONS_00015493"; exon_number "1"; exon_id "TCONS_00015493.1";
chr1	stdin	exon	117381107	117382598	.	.	.	gene_id "TCONS_00015495"; transcript_id "TCONS_00015495"; exon_number "1"; exon_id "TCONS_00015495.1";
chr1	stdin	exon	117387466	117388358	.	.	.	gene_id "TCONS_00015496"; transcript_id "TCONS_00015496"; exon_number "1"; exon_id "TCONS_00015496.1";
chr1	stdin	exon	117414623	117415581	.	.	.	gene_id "TCONS_00015501"; transcript_id "TCONS_00015501"; exon_number "1"; exon_id "TCONS_00015501.1";
chr1	stdin	exon	117512772	117513218	.	.	.	gene_id "TCONS_00015504"; transcript_id "TCONS_00015504"; exon_number "1"; exon_id "TCONS_00015504.1";
chr1	stdin	exon	117521302	117522092	.	.	.	gene_id "TCONS_00015507"; transcript_id "TCONS_00015507"; exon_number "1"; exon_id "TCONS_00015507.1";
chr1	stdin	exon	117528430	117530396	.	.	.	gene_id "TCONS_00015508"; transcript_id "TCONS_00015508"; exon_number "1"; exon_id "TCONS_00015508.1";
chr1	stdin	exon	117530476	117531620	.	.	.	gene_id "TCONS_00015509"; transcript_id "TCONS_00015509"; exon_number "1"; exon_id "TCONS_00015509.1";
chr1	stdin	exon	117867788	117870922	.	+	.	gene_id "TCONS_00003791"; transcript_id "TCONS_00003791"; exon_number "1"; exon_id "TCONS_00003791.1";
chr1	stdin	exon	117872177	117873326	.	+	.	gene_id "TCONS_00003791"; transcript_id "TCONS_00003791"; exon_number "2"; exon_id "TCONS_00003791.2";
chr1	stdin	exon	117951569	117951860	.	.	.	gene_id "TCONS_00015514"; transcript_id "TCONS_00015514"; exon_number "1"; exon_id "TCONS_00015514.1";
chr1	stdin	exon	118250693	118251681	.	-	.	gene_id "TCONS_00010860"; transcript_id "TCONS_00010860"; exon_number "1"; exon_id "TCONS_00010860.1";
chr1	stdin	exon	118341892	118342402	.	.	.	gene_id "TCONS_00015516"; transcript_id "TCONS_00015516"; exon_number "1"; exon_id "TCONS_00015516.1";
chr1	stdin	exon	118343210	118344483	.	.	.	gene_id "TCONS_00015517"; transcript_id "TCONS_00015517"; exon_number "1"; exon_id "TCONS_00015517.1";
chr1	stdin	exon	118347913	118350733	.	.	.	gene_id "TCONS_00015518"; transcript_id "TCONS_00015518"; exon_number "1"; exon_id "TCONS_00015518.1";
chr1	stdin	exon	118406459	118407356	.	.	.	gene_id "TCONS_00015520"; transcript_id "TCONS_00015520"; exon_number "1"; exon_id "TCONS_00015520.1";
chr1	stdin	exon	118499415	118500018	.	.	.	gene_id "TCONS_00015524"; transcript_id "TCONS_00015524"; exon_number "1"; exon_id "TCONS_00015524.1";
chr1	stdin	exon	118605148	118605676	.	+	.	gene_id "TCONS_00003880"; transcript_id "TCONS_00003880"; exon_number "1"; exon_id "TCONS_00003880.1";
chr1	stdin	exon	118620980	118621095	.	+	.	gene_id "TCONS_00003880"; transcript_id "TCONS_00003880"; exon_number "2"; exon_id "TCONS_00003880.2";
chr1	stdin	exon	118623600	118624135	.	+	.	gene_id "TCONS_00003880"; transcript_id "TCONS_00003880"; exon_number "3"; exon_id "TCONS_00003880.3";
chr1	stdin	exon	118605148	118605701	.	+	.	gene_id "TCONS_00003881"; transcript_id "TCONS_00003881"; exon_number "1"; exon_id "TCONS_00003881.1";
chr1	stdin	exon	118620980	118621095	.	+	.	gene_id "TCONS_00003881"; transcript_id "TCONS_00003881"; exon_number "2"; exon_id "TCONS_00003881.2";
chr1	stdin	exon	118622153	118624135	.	+	.	gene_id "TCONS_00003881"; transcript_id "TCONS_00003881"; exon_number "3"; exon_id "TCONS_00003881.3";
chr1	stdin	exon	118608003	118608476	.	+	.	gene_id "TCONS_00003883"; transcript_id "TCONS_00003883"; exon_number "1"; exon_id "TCONS_00003883.1";
chr1	stdin	exon	118620980	118621095	.	+	.	gene_id "TCONS_00003883"; transcript_id "TCONS_00003883"; exon_number "2"; exon_id "TCONS_00003883.2";
chr1	stdin	exon	118623296	118624135	.	+	.	gene_id "TCONS_00003883"; transcript_id "TCONS_00003883"; exon_number "3"; exon_id "TCONS_00003883.3";
chr1	stdin	exon	118616229	118616628	.	+	.	gene_id "TCONS_00003885"; transcript_id "TCONS_00003885"; exon_number "1"; exon_id "TCONS_00003885.1";
chr1	stdin	exon	118620980	118621095	.	+	.	gene_id "TCONS_00003885"; transcript_id "TCONS_00003885"; exon_number "2"; exon_id "TCONS_00003885.2";
chr1	stdin	exon	118622153	118624135	.	+	.	gene_id "TCONS_00003885"; transcript_id "TCONS_00003885"; exon_number "3"; exon_id "TCONS_00003885.3";
chr1	stdin	exon	118619602	118621095	.	+	.	gene_id "TCONS_00003889"; transcript_id "TCONS_00003889"; exon_number "1"; exon_id "TCONS_00003889.1";
chr1	stdin	exon	118623600	118624135	.	+	.	gene_id "TCONS_00003889"; transcript_id "TCONS_00003889"; exon_number "2"; exon_id "TCONS_00003889.2";
chr1	stdin	exon	118625416	118632772	.	+	.	gene_id "TCONS_00003893"; transcript_id "TCONS_00003893"; exon_number "1"; exon_id "TCONS_00003893.1";
chr1	stdin	exon	118633307	118635109	.	.	.	gene_id "TCONS_00015526"; transcript_id "TCONS_00015526"; exon_number "1"; exon_id "TCONS_00015526.1";
chr1	stdin	exon	118649395	118649924	.	.	.	gene_id "TCONS_00015527"; transcript_id "TCONS_00015527"; exon_number "1"; exon_id "TCONS_00015527.1";
chr1	stdin	exon	118733806	118734504	.	-	.	gene_id "TCONS_00010878"; transcript_id "TCONS_00010878"; exon_number "1"; exon_id "TCONS_00010878.1";
chr1	stdin	exon	118753229	118754011	.	.	.	gene_id "TCONS_00015529"; transcript_id "TCONS_00015529"; exon_number "1"; exon_id "TCONS_00015529.1";
chr1	stdin	exon	118762681	118763105	.	.	.	gene_id "TCONS_00015530"; transcript_id "TCONS_00015530"; exon_number "1"; exon_id "TCONS_00015530.1";
chr1	stdin	exon	118882249	118883253	.	.	.	gene_id "TCONS_00015534"; transcript_id "TCONS_00015534"; exon_number "1"; exon_id "TCONS_00015534.1";
chr1	stdin	exon	118883586	118884425	.	.	.	gene_id "TCONS_00015535"; transcript_id "TCONS_00015535"; exon_number "1"; exon_id "TCONS_00015535.1";
chr1	stdin	exon	118978407	118979372	.	.	.	gene_id "TCONS_00015538"; transcript_id "TCONS_00015538"; exon_number "1"; exon_id "TCONS_00015538.1";
chr1	stdin	exon	119033974	119034708	.	.	.	gene_id "TCONS_00015542"; transcript_id "TCONS_00015542"; exon_number "1"; exon_id "TCONS_00015542.1";
chr1	stdin	exon	119122231	119127782	.	-	.	gene_id "TCONS_00010921"; transcript_id "TCONS_00010921"; exon_number "1"; exon_id "TCONS_00010921.1";
chr1	stdin	exon	119128396	119129151	.	-	.	gene_id "TCONS_00010921"; transcript_id "TCONS_00010921"; exon_number "2"; exon_id "TCONS_00010921.2";
chr1	stdin	exon	119197049	119197793	.	.	.	gene_id "TCONS_00015545"; transcript_id "TCONS_00015545"; exon_number "1"; exon_id "TCONS_00015545.1";
chr1	stdin	exon	119224627	119227226	.	-	.	gene_id "TCONS_00010931"; transcript_id "TCONS_00010931"; exon_number "1"; exon_id "TCONS_00010931.1";
chr1	stdin	exon	119227622	119227675	.	-	.	gene_id "TCONS_00010931"; transcript_id "TCONS_00010931"; exon_number "2"; exon_id "TCONS_00010931.2";
chr1	stdin	exon	119228053	119228220	.	-	.	gene_id "TCONS_00010931"; transcript_id "TCONS_00010931"; exon_number "3"; exon_id "TCONS_00010931.3";
chr1	stdin	exon	119228382	119228447	.	-	.	gene_id "TCONS_00010931"; transcript_id "TCONS_00010931"; exon_number "4"; exon_id "TCONS_00010931.4";
chr1	stdin	exon	119224627	119227226	.	-	.	gene_id "TCONS_00010933"; transcript_id "TCONS_00010933"; exon_number "1"; exon_id "TCONS_00010933.1";
chr1	stdin	exon	119227622	119227675	.	-	.	gene_id "TCONS_00010933"; transcript_id "TCONS_00010933"; exon_number "2"; exon_id "TCONS_00010933.2";
chr1	stdin	exon	119228053	119228220	.	-	.	gene_id "TCONS_00010933"; transcript_id "TCONS_00010933"; exon_number "3"; exon_id "TCONS_00010933.3";
chr1	stdin	exon	119228467	119229269	.	-	.	gene_id "TCONS_00010933"; transcript_id "TCONS_00010933"; exon_number "4"; exon_id "TCONS_00010933.4";
chr1	stdin	exon	119224627	119227399	.	-	.	gene_id "TCONS_00010935"; transcript_id "TCONS_00010935"; exon_number "1"; exon_id "TCONS_00010935.1";
chr1	stdin	exon	119227622	119227675	.	-	.	gene_id "TCONS_00010935"; transcript_id "TCONS_00010935"; exon_number "2"; exon_id "TCONS_00010935.2";
chr1	stdin	exon	119228053	119228220	.	-	.	gene_id "TCONS_00010935"; transcript_id "TCONS_00010935"; exon_number "3"; exon_id "TCONS_00010935.3";
chr1	stdin	exon	119228467	119229269	.	-	.	gene_id "TCONS_00010935"; transcript_id "TCONS_00010935"; exon_number "4"; exon_id "TCONS_00010935.4";
chr1	stdin	exon	119338258	119338868	.	.	.	gene_id "TCONS_00015547"; transcript_id "TCONS_00015547"; exon_number "1"; exon_id "TCONS_00015547.1";
chr1	stdin	exon	119783537	119784091	.	.	.	gene_id "TCONS_00015553"; transcript_id "TCONS_00015553"; exon_number "1"; exon_id "TCONS_00015553.1";
chr1	stdin	exon	119786962	119787509	.	-	.	gene_id "TCONS_00010960"; transcript_id "TCONS_00010960"; exon_number "1"; exon_id "TCONS_00010960.1";
chr1	stdin	exon	119787747	119787827	.	-	.	gene_id "TCONS_00010960"; transcript_id "TCONS_00010960"; exon_number "2"; exon_id "TCONS_00010960.2";
chr1	stdin	exon	119835664	119836714	.	.	.	gene_id "TCONS_00015557"; transcript_id "TCONS_00015557"; exon_number "1"; exon_id "TCONS_00015557.1";
chr1	stdin	exon	119838476	119839372	.	.	.	gene_id "TCONS_00015559"; transcript_id "TCONS_00015559"; exon_number "1"; exon_id "TCONS_00015559.1";
chr1	stdin	exon	119982025	119982698	.	-	.	gene_id "TCONS_00010976"; transcript_id "TCONS_00010976"; exon_number "1"; exon_id "TCONS_00010976.1";
chr1	stdin	exon	119984498	119984505	.	-	.	gene_id "TCONS_00010976"; transcript_id "TCONS_00010976"; exon_number "2"; exon_id "TCONS_00010976.2";
chr1	stdin	exon	120560090	120561499	.	.	.	gene_id "TCONS_00015585"; transcript_id "TCONS_00015585"; exon_number "1"; exon_id "TCONS_00015585.1";
chr1	stdin	exon	120566429	120566527	.	+	.	gene_id "TCONS_00003997"; transcript_id "TCONS_00003997"; exon_number "1"; exon_id "TCONS_00003997.1";
chr1	stdin	exon	120570895	120571060	.	+	.	gene_id "TCONS_00003997"; transcript_id "TCONS_00003997"; exon_number "2"; exon_id "TCONS_00003997.2";
chr1	stdin	exon	120589200	120589287	.	+	.	gene_id "TCONS_00003997"; transcript_id "TCONS_00003997"; exon_number "3"; exon_id "TCONS_00003997.3";
chr1	stdin	exon	120590850	120591619	.	+	.	gene_id "TCONS_00003997"; transcript_id "TCONS_00003997"; exon_number "4"; exon_id "TCONS_00003997.4";
chr1	stdin	exon	120601206	120601688	.	.	.	gene_id "TCONS_00015593"; transcript_id "TCONS_00015593"; exon_number "1"; exon_id "TCONS_00015593.1";
chr1	stdin	exon	120666796	120667529	.	.	.	gene_id "TCONS_00015604"; transcript_id "TCONS_00015604"; exon_number "1"; exon_id "TCONS_00015604.1";
chr1	stdin	exon	120669097	120669853	.	.	.	gene_id "TCONS_00015605"; transcript_id "TCONS_00015605"; exon_number "1"; exon_id "TCONS_00015605.1";
chr1	stdin	exon	120966119	120967961	.	-	.	gene_id "TCONS_00011034"; transcript_id "TCONS_00011034"; exon_number "1"; exon_id "TCONS_00011034.1";
chr1	stdin	exon	120968198	120969267	.	-	.	gene_id "TCONS_00011034"; transcript_id "TCONS_00011034"; exon_number "2"; exon_id "TCONS_00011034.2";
chr1	stdin	exon	121015924	121016377	.	.	.	gene_id "TCONS_00015607"; transcript_id "TCONS_00015607"; exon_number "1"; exon_id "TCONS_00015607.1";
chr1	stdin	exon	121051610	121055429	.	.	.	gene_id "TCONS_00015614"; transcript_id "TCONS_00015614"; exon_number "1"; exon_id "TCONS_00015614.1";
chr1	stdin	exon	121156485	121156847	.	.	.	gene_id "TCONS_00015615"; transcript_id "TCONS_00015615"; exon_number "1"; exon_id "TCONS_00015615.1";
chr1	stdin	exon	121496435	121497281	.	+	.	gene_id "TCONS_00004094"; transcript_id "TCONS_00004094"; exon_number "1"; exon_id "TCONS_00004094.1";
chr1	stdin	exon	121497923	121497997	.	+	.	gene_id "TCONS_00004094"; transcript_id "TCONS_00004094"; exon_number "2"; exon_id "TCONS_00004094.2";
chr1	stdin	exon	121498671	121498769	.	+	.	gene_id "TCONS_00004094"; transcript_id "TCONS_00004094"; exon_number "3"; exon_id "TCONS_00004094.3";
chr1	stdin	exon	121500036	121502988	.	.	.	gene_id "TCONS_00015618"; transcript_id "TCONS_00015618"; exon_number "1"; exon_id "TCONS_00015618.1";
chr1	stdin	exon	121503083	121503464	.	.	.	gene_id "TCONS_00015619"; transcript_id "TCONS_00015619"; exon_number "1"; exon_id "TCONS_00015619.1";
chr1	stdin	exon	121962381	121967292	.	-	.	gene_id "TCONS_00011054"; transcript_id "TCONS_00011054"; exon_number "1"; exon_id "TCONS_00011054.1";
chr1	stdin	exon	121969236	121969292	.	-	.	gene_id "TCONS_00011054"; transcript_id "TCONS_00011054"; exon_number "2"; exon_id "TCONS_00011054.2";
chr1	stdin	exon	122244115	122244264	.	+	.	gene_id "TCONS_00004096"; transcript_id "TCONS_00004096"; exon_number "1"; exon_id "TCONS_00004096.1";
chr1	stdin	exon	122249086	122249179	.	+	.	gene_id "TCONS_00004096"; transcript_id "TCONS_00004096"; exon_number "2"; exon_id "TCONS_00004096.2";
chr1	stdin	exon	122251289	122251435	.	+	.	gene_id "TCONS_00004096"; transcript_id "TCONS_00004096"; exon_number "3"; exon_id "TCONS_00004096.3";
chr1	stdin	exon	122251546	122253233	.	+	.	gene_id "TCONS_00004096"; transcript_id "TCONS_00004096"; exon_number "4"; exon_id "TCONS_00004096.4";
chr1	stdin	exon	122244164	122244288	.	+	.	gene_id "TCONS_00004097"; transcript_id "TCONS_00004097"; exon_number "1"; exon_id "TCONS_00004097.1";
chr1	stdin	exon	122251289	122251435	.	+	.	gene_id "TCONS_00004097"; transcript_id "TCONS_00004097"; exon_number "2"; exon_id "TCONS_00004097.2";
chr1	stdin	exon	122251546	122253233	.	+	.	gene_id "TCONS_00004097"; transcript_id "TCONS_00004097"; exon_number "3"; exon_id "TCONS_00004097.3";
chr1	stdin	exon	122244164	122244264	.	+	.	gene_id "TCONS_00004098"; transcript_id "TCONS_00004098"; exon_number "1"; exon_id "TCONS_00004098.1";
chr1	stdin	exon	122251289	122251431	.	+	.	gene_id "TCONS_00004098"; transcript_id "TCONS_00004098"; exon_number "2"; exon_id "TCONS_00004098.2";
chr1	stdin	exon	122251546	122253233	.	+	.	gene_id "TCONS_00004098"; transcript_id "TCONS_00004098"; exon_number "3"; exon_id "TCONS_00004098.3";
chr1	stdin	exon	122244181	122244264	.	+	.	gene_id "TCONS_00004099"; transcript_id "TCONS_00004099"; exon_number "1"; exon_id "TCONS_00004099.1";
chr1	stdin	exon	122249086	122249192	.	+	.	gene_id "TCONS_00004099"; transcript_id "TCONS_00004099"; exon_number "2"; exon_id "TCONS_00004099.2";
chr1	stdin	exon	122251289	122251435	.	+	.	gene_id "TCONS_00004099"; transcript_id "TCONS_00004099"; exon_number "3"; exon_id "TCONS_00004099.3";
chr1	stdin	exon	122251546	122253233	.	+	.	gene_id "TCONS_00004099"; transcript_id "TCONS_00004099"; exon_number "4"; exon_id "TCONS_00004099.4";
chr1	stdin	exon	122244532	122244856	.	+	.	gene_id "TCONS_00004100"; transcript_id "TCONS_00004100"; exon_number "1"; exon_id "TCONS_00004100.1";
chr1	stdin	exon	122249086	122249192	.	+	.	gene_id "TCONS_00004100"; transcript_id "TCONS_00004100"; exon_number "2"; exon_id "TCONS_00004100.2";
chr1	stdin	exon	122251289	122251435	.	+	.	gene_id "TCONS_00004100"; transcript_id "TCONS_00004100"; exon_number "3"; exon_id "TCONS_00004100.3";
chr1	stdin	exon	122251546	122253233	.	+	.	gene_id "TCONS_00004100"; transcript_id "TCONS_00004100"; exon_number "4"; exon_id "TCONS_00004100.4";
chr1	stdin	exon	122247923	122248046	.	+	.	gene_id "TCONS_00004102"; transcript_id "TCONS_00004102"; exon_number "1"; exon_id "TCONS_00004102.1";
chr1	stdin	exon	122251289	122251435	.	+	.	gene_id "TCONS_00004102"; transcript_id "TCONS_00004102"; exon_number "2"; exon_id "TCONS_00004102.2";
chr1	stdin	exon	122251546	122253233	.	+	.	gene_id "TCONS_00004102"; transcript_id "TCONS_00004102"; exon_number "3"; exon_id "TCONS_00004102.3";
chr1	stdin	exon	122459587	122461591	.	.	.	gene_id "TCONS_00015625"; transcript_id "TCONS_00015625"; exon_number "1"; exon_id "TCONS_00015625.1";
chr1	stdin	exon	122742555	122742601	.	+	.	gene_id "TCONS_00004118"; transcript_id "TCONS_00004118"; exon_number "1"; exon_id "TCONS_00004118.1";
chr1	stdin	exon	122750344	122750515	.	+	.	gene_id "TCONS_00004118"; transcript_id "TCONS_00004118"; exon_number "2"; exon_id "TCONS_00004118.2";
chr1	stdin	exon	122751822	122752239	.	+	.	gene_id "TCONS_00004118"; transcript_id "TCONS_00004118"; exon_number "3"; exon_id "TCONS_00004118.3";
chr1	stdin	exon	122984609	122988415	.	.	.	gene_id "TCONS_00015636"; transcript_id "TCONS_00015636"; exon_number "1"; exon_id "TCONS_00015636.1";
chr1	stdin	exon	123000911	123001006	.	+	.	gene_id "TCONS_00004142"; transcript_id "TCONS_00004142"; exon_number "1"; exon_id "TCONS_00004142.1";
chr1	stdin	exon	123001289	123001848	.	+	.	gene_id "TCONS_00004142"; transcript_id "TCONS_00004142"; exon_number "2"; exon_id "TCONS_00004142.2";
chr1	stdin	exon	123030701	123032096	.	.	.	gene_id "TCONS_00015650"; transcript_id "TCONS_00015650"; exon_number "1"; exon_id "TCONS_00015650.1";
chr1	stdin	exon	123035585	123037202	.	.	.	gene_id "TCONS_00015653"; transcript_id "TCONS_00015653"; exon_number "1"; exon_id "TCONS_00015653.1";
chr1	stdin	exon	123073712	123074324	.	.	.	gene_id "TCONS_00015661"; transcript_id "TCONS_00015661"; exon_number "1"; exon_id "TCONS_00015661.1";
chr1	stdin	exon	123091297	123093208	.	.	.	gene_id "TCONS_00015662"; transcript_id "TCONS_00015662"; exon_number "1"; exon_id "TCONS_00015662.1";
chr1	stdin	exon	123096674	123097827	.	.	.	gene_id "TCONS_00015663"; transcript_id "TCONS_00015663"; exon_number "1"; exon_id "TCONS_00015663.1";
chr1	stdin	exon	123099886	123100393	.	+	.	gene_id "TCONS_00004144"; transcript_id "TCONS_00004144"; exon_number "1"; exon_id "TCONS_00004144.1";
chr1	stdin	exon	123115271	123115394	.	+	.	gene_id "TCONS_00004144"; transcript_id "TCONS_00004144"; exon_number "2"; exon_id "TCONS_00004144.2";
chr1	stdin	exon	123121412	123122364	.	+	.	gene_id "TCONS_00004144"; transcript_id "TCONS_00004144"; exon_number "3"; exon_id "TCONS_00004144.3";
chr1	stdin	exon	123178925	123179660	.	.	.	gene_id "TCONS_00015672"; transcript_id "TCONS_00015672"; exon_number "1"; exon_id "TCONS_00015672.1";
chr1	stdin	exon	123456269	123457666	.	.	.	gene_id "TCONS_00015693"; transcript_id "TCONS_00015693"; exon_number "1"; exon_id "TCONS_00015693.1";
chr1	stdin	exon	123461820	123463608	.	.	.	gene_id "TCONS_00015695"; transcript_id "TCONS_00015695"; exon_number "1"; exon_id "TCONS_00015695.1";
chr1	stdin	exon	123464487	123465574	.	.	.	gene_id "TCONS_00015696"; transcript_id "TCONS_00015696"; exon_number "1"; exon_id "TCONS_00015696.1";
chr1	stdin	exon	123604872	123605537	.	.	.	gene_id "TCONS_00015701"; transcript_id "TCONS_00015701"; exon_number "1"; exon_id "TCONS_00015701.1";
chr1	stdin	exon	123680857	123681374	.	-	.	gene_id "TCONS_00011090"; transcript_id "TCONS_00011090"; exon_number "1"; exon_id "TCONS_00011090.1";
chr1	stdin	exon	123691541	123692812	.	-	.	gene_id "TCONS_00011091"; transcript_id "TCONS_00011091"; exon_number "1"; exon_id "TCONS_00011091.1";
chr1	stdin	exon	123705051	123705528	.	-	.	gene_id "TCONS_00011094"; transcript_id "TCONS_00011094"; exon_number "1"; exon_id "TCONS_00011094.1";
chr1	stdin	exon	123710240	123711682	.	-	.	gene_id "TCONS_00011095"; transcript_id "TCONS_00011095"; exon_number "1"; exon_id "TCONS_00011095.1";
chr1	stdin	exon	123761798	123773231	.	-	.	gene_id "TCONS_00011096"; transcript_id "TCONS_00011096"; exon_number "1"; exon_id "TCONS_00011096.1";
chr1	stdin	exon	123774360	123775016	.	+	.	gene_id "TCONS_00004148"; transcript_id "TCONS_00004148"; exon_number "1"; exon_id "TCONS_00004148.1";
chr1	stdin	exon	123913749	123914481	.	-	.	gene_id "TCONS_00011101"; transcript_id "TCONS_00011101"; exon_number "1"; exon_id "TCONS_00011101.1";
chr1	stdin	exon	123918923	123919036	.	-	.	gene_id "TCONS_00011101"; transcript_id "TCONS_00011101"; exon_number "2"; exon_id "TCONS_00011101.2";
chr1	stdin	exon	123931257	123931640	.	+	.	gene_id "TCONS_00004149"; transcript_id "TCONS_00004149"; exon_number "1"; exon_id "TCONS_00004149.1";
chr1	stdin	exon	123933590	123934350	.	+	.	gene_id "TCONS_00004149"; transcript_id "TCONS_00004149"; exon_number "2"; exon_id "TCONS_00004149.2";
chr1	stdin	exon	123931278	123931640	.	+	.	gene_id "TCONS_00004150"; transcript_id "TCONS_00004150"; exon_number "1"; exon_id "TCONS_00004150.1";
chr1	stdin	exon	123933590	123933663	.	+	.	gene_id "TCONS_00004150"; transcript_id "TCONS_00004150"; exon_number "2"; exon_id "TCONS_00004150.2";
chr1	stdin	exon	123935061	123935449	.	+	.	gene_id "TCONS_00004150"; transcript_id "TCONS_00004150"; exon_number "3"; exon_id "TCONS_00004150.3";
chr1	stdin	exon	123936974	123937888	.	.	.	gene_id "TCONS_00015706"; transcript_id "TCONS_00015706"; exon_number "1"; exon_id "TCONS_00015706.1";
chr1	stdin	exon	123956568	123957766	.	-	.	gene_id "TCONS_00011102"; transcript_id "TCONS_00011102"; exon_number "1"; exon_id "TCONS_00011102.1";
chr1	stdin	exon	124013975	124014032	.	+	.	gene_id "TCONS_00004151"; transcript_id "TCONS_00004151"; exon_number "1"; exon_id "TCONS_00004151.1";
chr1	stdin	exon	124027573	124029061	.	+	.	gene_id "TCONS_00004151"; transcript_id "TCONS_00004151"; exon_number "2"; exon_id "TCONS_00004151.2";
chr1	stdin	exon	124020384	124022532	.	+	.	gene_id "TCONS_00004152"; transcript_id "TCONS_00004152"; exon_number "1"; exon_id "TCONS_00004152.1";
chr1	stdin	exon	124027573	124029061	.	+	.	gene_id "TCONS_00004152"; transcript_id "TCONS_00004152"; exon_number "2"; exon_id "TCONS_00004152.2";
chr1	stdin	exon	124029386	124031660	.	+	.	gene_id "TCONS_00004155"; transcript_id "TCONS_00004155"; exon_number "1"; exon_id "TCONS_00004155.1";
chr1	stdin	exon	124096739	124101681	.	-	.	gene_id "TCONS_00011103"; transcript_id "TCONS_00011103"; exon_number "1"; exon_id "TCONS_00011103.1";
chr1	stdin	exon	124587821	124589160	.	+	.	gene_id "TCONS_00004169"; transcript_id "TCONS_00004169"; exon_number "1"; exon_id "TCONS_00004169.1";
chr1	stdin	exon	124590433	124590497	.	+	.	gene_id "TCONS_00004169"; transcript_id "TCONS_00004169"; exon_number "2"; exon_id "TCONS_00004169.2";
chr1	stdin	exon	124596480	124597023	.	+	.	gene_id "TCONS_00004169"; transcript_id "TCONS_00004169"; exon_number "3"; exon_id "TCONS_00004169.3";
chr1	stdin	exon	124587821	124589537	.	+	.	gene_id "TCONS_00004170"; transcript_id "TCONS_00004170"; exon_number "1"; exon_id "TCONS_00004170.1";
chr1	stdin	exon	124590433	124590497	.	+	.	gene_id "TCONS_00004170"; transcript_id "TCONS_00004170"; exon_number "2"; exon_id "TCONS_00004170.2";
chr1	stdin	exon	124596480	124597023	.	+	.	gene_id "TCONS_00004170"; transcript_id "TCONS_00004170"; exon_number "3"; exon_id "TCONS_00004170.3";
chr1	stdin	exon	124594213	124594863	.	+	.	gene_id "TCONS_00004171"; transcript_id "TCONS_00004171"; exon_number "1"; exon_id "TCONS_00004171.1";
chr1	stdin	exon	124596480	124597023	.	+	.	gene_id "TCONS_00004171"; transcript_id "TCONS_00004171"; exon_number "2"; exon_id "TCONS_00004171.2";
chr1	stdin	exon	124607628	124609408	.	.	.	gene_id "TCONS_00015712"; transcript_id "TCONS_00015712"; exon_number "1"; exon_id "TCONS_00015712.1";
chr1	stdin	exon	124661698	124662208	.	-	.	gene_id "TCONS_00011131"; transcript_id "TCONS_00011131"; exon_number "1"; exon_id "TCONS_00011131.1";
chr1	stdin	exon	124834492	124835356	.	+	.	gene_id "TCONS_00004179"; transcript_id "TCONS_00004179"; exon_number "1"; exon_id "TCONS_00004179.1";
chr1	stdin	exon	125208659	125209771	.	-	.	gene_id "TCONS_00011165"; transcript_id "TCONS_00011165"; exon_number "1"; exon_id "TCONS_00011165.1";
chr1	stdin	exon	125209891	125213012	.	-	.	gene_id "TCONS_00011167"; transcript_id "TCONS_00011167"; exon_number "1"; exon_id "TCONS_00011167.1";
chr1	stdin	exon	125213383	125213654	.	-	.	gene_id "TCONS_00011167"; transcript_id "TCONS_00011167"; exon_number "2"; exon_id "TCONS_00011167.2";
chr1	stdin	exon	125209891	125213012	.	-	.	gene_id "TCONS_00011168"; transcript_id "TCONS_00011168"; exon_number "1"; exon_id "TCONS_00011168.1";
chr1	stdin	exon	125216823	125217441	.	-	.	gene_id "TCONS_00011168"; transcript_id "TCONS_00011168"; exon_number "2"; exon_id "TCONS_00011168.2";
chr1	stdin	exon	125209891	125213012	.	-	.	gene_id "TCONS_00011169"; transcript_id "TCONS_00011169"; exon_number "1"; exon_id "TCONS_00011169.1";
chr1	stdin	exon	125217106	125217448	.	-	.	gene_id "TCONS_00011169"; transcript_id "TCONS_00011169"; exon_number "2"; exon_id "TCONS_00011169.2";
chr1	stdin	exon	125283665	125284154	.	.	.	gene_id "TCONS_00015730"; transcript_id "TCONS_00015730"; exon_number "1"; exon_id "TCONS_00015730.1";
chr1	stdin	exon	125352633	125353532	.	+	.	gene_id "TCONS_00004183"; transcript_id "TCONS_00004183"; exon_number "1"; exon_id "TCONS_00004183.1";
chr1	stdin	exon	125462882	125463075	.	+	.	gene_id "TCONS_00004186"; transcript_id "TCONS_00004186"; exon_number "1"; exon_id "TCONS_00004186.1";
chr1	stdin	exon	125464546	125467591	.	+	.	gene_id "TCONS_00004186"; transcript_id "TCONS_00004186"; exon_number "2"; exon_id "TCONS_00004186.2";
chr1	stdin	exon	125794219	125795193	.	.	.	gene_id "TCONS_00015738"; transcript_id "TCONS_00015738"; exon_number "1"; exon_id "TCONS_00015738.1";
chr1	stdin	exon	126102217	126111637	.	+	.	gene_id "TCONS_00004201"; transcript_id "TCONS_00004201"; exon_number "1"; exon_id "TCONS_00004201.1";
chr1	stdin	exon	126112286	126131017	.	+	.	gene_id "TCONS_00004201"; transcript_id "TCONS_00004201"; exon_number "2"; exon_id "TCONS_00004201.2";
chr1	stdin	exon	126102536	126107522	.	-	.	gene_id "TCONS_00011199"; transcript_id "TCONS_00011199"; exon_number "1"; exon_id "TCONS_00011199.1";
chr1	stdin	exon	126239778	126242177	.	+	.	gene_id "TCONS_00004206"; transcript_id "TCONS_00004206"; exon_number "1"; exon_id "TCONS_00004206.1";
chr1	stdin	exon	126242393	126244272	.	+	.	gene_id "TCONS_00004206"; transcript_id "TCONS_00004206"; exon_number "2"; exon_id "TCONS_00004206.2";
chr1	stdin	exon	126638485	126639407	.	-	.	gene_id "TCONS_00011212"; transcript_id "TCONS_00011212"; exon_number "1"; exon_id "TCONS_00011212.1";
chr1	stdin	exon	126651056	126656013	.	+	.	gene_id "TCONS_00004245"; transcript_id "TCONS_00004245"; exon_number "1"; exon_id "TCONS_00004245.1";
chr1	stdin	exon	126796738	126797163	.	.	.	gene_id "TCONS_00015758"; transcript_id "TCONS_00015758"; exon_number "1"; exon_id "TCONS_00015758.1";
chr1	stdin	exon	126876278	126877051	.	.	.	gene_id "TCONS_00015759"; transcript_id "TCONS_00015759"; exon_number "1"; exon_id "TCONS_00015759.1";
chr1	stdin	exon	126972856	126973419	.	.	.	gene_id "TCONS_00015763"; transcript_id "TCONS_00015763"; exon_number "1"; exon_id "TCONS_00015763.1";
chr1	stdin	exon	127009968	127010466	.	.	.	gene_id "TCONS_00015764"; transcript_id "TCONS_00015764"; exon_number "1"; exon_id "TCONS_00015764.1";
chr1	stdin	exon	127059362	127060077	.	.	.	gene_id "TCONS_00015766"; transcript_id "TCONS_00015766"; exon_number "1"; exon_id "TCONS_00015766.1";
chr1	stdin	exon	127067784	127068906	.	-	.	gene_id "TCONS_00011222"; transcript_id "TCONS_00011222"; exon_number "1"; exon_id "TCONS_00011222.1";
chr1	stdin	exon	127072836	127073107	.	-	.	gene_id "TCONS_00011222"; transcript_id "TCONS_00011222"; exon_number "2"; exon_id "TCONS_00011222.2";
chr1	stdin	exon	127343968	127344607	.	-	.	gene_id "TCONS_00011227"; transcript_id "TCONS_00011227"; exon_number "1"; exon_id "TCONS_00011227.1";
chr1	stdin	exon	127366157	127366659	.	.	.	gene_id "TCONS_00015771"; transcript_id "TCONS_00015771"; exon_number "1"; exon_id "TCONS_00015771.1";
chr1	stdin	exon	127429233	127429620	.	.	.	gene_id "TCONS_00015773"; transcript_id "TCONS_00015773"; exon_number "1"; exon_id "TCONS_00015773.1";
chr1	stdin	exon	127463812	127466056	.	-	.	gene_id "TCONS_00011240"; transcript_id "TCONS_00011240"; exon_number "1"; exon_id "TCONS_00011240.1";
chr1	stdin	exon	127475626	127476085	.	.	.	gene_id "TCONS_00015777"; transcript_id "TCONS_00015777"; exon_number "1"; exon_id "TCONS_00015777.1";
chr1	stdin	exon	127507848	127508632	.	.	.	gene_id "TCONS_00015780"; transcript_id "TCONS_00015780"; exon_number "1"; exon_id "TCONS_00015780.1";
chr1	stdin	exon	127551546	127552291	.	.	.	gene_id "TCONS_00015788"; transcript_id "TCONS_00015788"; exon_number "1"; exon_id "TCONS_00015788.1";
chr1	stdin	exon	128325257	128325676	.	.	.	gene_id "TCONS_00015795"; transcript_id "TCONS_00015795"; exon_number "1"; exon_id "TCONS_00015795.1";
chr1	stdin	exon	128653476	128653919	.	.	.	gene_id "TCONS_00015796"; transcript_id "TCONS_00015796"; exon_number "1"; exon_id "TCONS_00015796.1";
chr1	stdin	exon	128654142	128654669	.	.	.	gene_id "TCONS_00015797"; transcript_id "TCONS_00015797"; exon_number "1"; exon_id "TCONS_00015797.1";
chr1	stdin	exon	128655188	128657138	.	+	.	gene_id "TCONS_00004440"; transcript_id "TCONS_00004440"; exon_number "1"; exon_id "TCONS_00004440.1";
chr1	stdin	exon	128700018	128700806	.	-	.	gene_id "TCONS_00011303"; transcript_id "TCONS_00011303"; exon_number "1"; exon_id "TCONS_00011303.1";
chr1	stdin	exon	128706644	128708064	.	-	.	gene_id "TCONS_00011303"; transcript_id "TCONS_00011303"; exon_number "2"; exon_id "TCONS_00011303.2";
chr1	stdin	exon	128708514	128708653	.	-	.	gene_id "TCONS_00011303"; transcript_id "TCONS_00011303"; exon_number "3"; exon_id "TCONS_00011303.3";
chr1	stdin	exon	128706098	128708064	.	-	.	gene_id "TCONS_00011304"; transcript_id "TCONS_00011304"; exon_number "1"; exon_id "TCONS_00011304.1";
chr1	stdin	exon	128708514	128708653	.	-	.	gene_id "TCONS_00011304"; transcript_id "TCONS_00011304"; exon_number "2"; exon_id "TCONS_00011304.2";
chr1	stdin	exon	128718550	128719429	.	-	.	gene_id "TCONS_00011306"; transcript_id "TCONS_00011306"; exon_number "1"; exon_id "TCONS_00011306.1";
chr1	stdin	exon	128796951	128798773	.	-	.	gene_id "TCONS_00011309"; transcript_id "TCONS_00011309"; exon_number "1"; exon_id "TCONS_00011309.1";
chr1	stdin	exon	128963021	128965664	.	+	.	gene_id "TCONS_00004448"; transcript_id "TCONS_00004448"; exon_number "1"; exon_id "TCONS_00004448.1";
chr1	stdin	exon	128967691	128969340	.	+	.	gene_id "TCONS_00004448"; transcript_id "TCONS_00004448"; exon_number "2"; exon_id "TCONS_00004448.2";
chr1	stdin	exon	128975483	128976000	.	.	.	gene_id "TCONS_00015806"; transcript_id "TCONS_00015806"; exon_number "1"; exon_id "TCONS_00015806.1";
chr1	stdin	exon	128990689	128991097	.	.	.	gene_id "TCONS_00015807"; transcript_id "TCONS_00015807"; exon_number "1"; exon_id "TCONS_00015807.1";
chr1	stdin	exon	129002413	129004625	.	.	.	gene_id "TCONS_00015811"; transcript_id "TCONS_00015811"; exon_number "1"; exon_id "TCONS_00015811.1";
chr1	stdin	exon	129013055	129014440	.	.	.	gene_id "TCONS_00015814"; transcript_id "TCONS_00015814"; exon_number "1"; exon_id "TCONS_00015814.1";
chr1	stdin	exon	129053190	129054141	.	.	.	gene_id "TCONS_00015817"; transcript_id "TCONS_00015817"; exon_number "1"; exon_id "TCONS_00015817.1";
chr1	stdin	exon	129103679	129104001	.	.	.	gene_id "TCONS_00015822"; transcript_id "TCONS_00015822"; exon_number "1"; exon_id "TCONS_00015822.1";
chr1	stdin	exon	129109366	129110053	.	.	.	gene_id "TCONS_00015823"; transcript_id "TCONS_00015823"; exon_number "1"; exon_id "TCONS_00015823.1";
chr1	stdin	exon	129157870	129159115	.	.	.	gene_id "TCONS_00015826"; transcript_id "TCONS_00015826"; exon_number "1"; exon_id "TCONS_00015826.1";
chr1	stdin	exon	129180954	129181672	.	.	.	gene_id "TCONS_00015829"; transcript_id "TCONS_00015829"; exon_number "1"; exon_id "TCONS_00015829.1";
chr1	stdin	exon	129185218	129185848	.	.	.	gene_id "TCONS_00015831"; transcript_id "TCONS_00015831"; exon_number "1"; exon_id "TCONS_00015831.1";
chr1	stdin	exon	129186182	129187788	.	.	.	gene_id "TCONS_00015832"; transcript_id "TCONS_00015832"; exon_number "1"; exon_id "TCONS_00015832.1";
chr1	stdin	exon	129196567	129197060	.	.	.	gene_id "TCONS_00015833"; transcript_id "TCONS_00015833"; exon_number "1"; exon_id "TCONS_00015833.1";
chr1	stdin	exon	129197500	129198246	.	.	.	gene_id "TCONS_00015834"; transcript_id "TCONS_00015834"; exon_number "1"; exon_id "TCONS_00015834.1";
chr1	stdin	exon	129199712	129200911	.	+	.	gene_id "TCONS_00004449"; transcript_id "TCONS_00004449"; exon_number "1"; exon_id "TCONS_00004449.1";
chr1	stdin	exon	129201227	129201317	.	+	.	gene_id "TCONS_00004449"; transcript_id "TCONS_00004449"; exon_number "2"; exon_id "TCONS_00004449.2";
chr1	stdin	exon	129201878	129202440	.	.	.	gene_id "TCONS_00015835"; transcript_id "TCONS_00015835"; exon_number "1"; exon_id "TCONS_00015835.1";
chr1	stdin	exon	129646159	129649889	.	+	.	gene_id "TCONS_00004450"; transcript_id "TCONS_00004450"; exon_number "1"; exon_id "TCONS_00004450.1";
chr1	stdin	exon	129650128	129650966	.	.	.	gene_id "TCONS_00015839"; transcript_id "TCONS_00015839"; exon_number "1"; exon_id "TCONS_00015839.1";
chr1	stdin	exon	129653863	129655537	.	.	.	gene_id "TCONS_00015840"; transcript_id "TCONS_00015840"; exon_number "1"; exon_id "TCONS_00015840.1";
chr1	stdin	exon	129657847	129658592	.	.	.	gene_id "TCONS_00015841"; transcript_id "TCONS_00015841"; exon_number "1"; exon_id "TCONS_00015841.1";
chr1	stdin	exon	129664662	129665270	.	.	.	gene_id "TCONS_00015842"; transcript_id "TCONS_00015842"; exon_number "1"; exon_id "TCONS_00015842.1";
chr1	stdin	exon	129730796	129731157	.	.	.	gene_id "TCONS_00015843"; transcript_id "TCONS_00015843"; exon_number "1"; exon_id "TCONS_00015843.1";
chr1	stdin	exon	129812194	129812599	.	.	.	gene_id "TCONS_00015844"; transcript_id "TCONS_00015844"; exon_number "1"; exon_id "TCONS_00015844.1";
chr1	stdin	exon	129897205	129899063	.	-	.	gene_id "TCONS_00011363"; transcript_id "TCONS_00011363"; exon_number "1"; exon_id "TCONS_00011363.1";
chr1	stdin	exon	129900218	129900524	.	-	.	gene_id "TCONS_00011364"; transcript_id "TCONS_00011364"; exon_number "1"; exon_id "TCONS_00011364.1";
chr1	stdin	exon	129900655	129900750	.	-	.	gene_id "TCONS_00011364"; transcript_id "TCONS_00011364"; exon_number "2"; exon_id "TCONS_00011364.2";
chr1	stdin	exon	129906896	129907793	.	-	.	gene_id "TCONS_00011365"; transcript_id "TCONS_00011365"; exon_number "1"; exon_id "TCONS_00011365.1";
chr1	stdin	exon	130086338	130088990	.	.	.	gene_id "TCONS_00015849"; transcript_id "TCONS_00015849"; exon_number "1"; exon_id "TCONS_00015849.1";
chr1	stdin	exon	130090836	130091810	.	.	.	gene_id "TCONS_00015850"; transcript_id "TCONS_00015850"; exon_number "1"; exon_id "TCONS_00015850.1";
chr1	stdin	exon	130635517	130641138	.	+	.	gene_id "TCONS_00004476"; transcript_id "TCONS_00004476"; exon_number "1"; exon_id "TCONS_00004476.1";
chr1	stdin	exon	130642147	130646697	.	+	.	gene_id "TCONS_00004476"; transcript_id "TCONS_00004476"; exon_number "2"; exon_id "TCONS_00004476.2";
chr1	stdin	exon	130641890	130642218	.	+	.	gene_id "TCONS_00004479"; transcript_id "TCONS_00004479"; exon_number "1"; exon_id "TCONS_00004479.1";
chr1	stdin	exon	130642452	130642527	.	+	.	gene_id "TCONS_00004479"; transcript_id "TCONS_00004479"; exon_number "2"; exon_id "TCONS_00004479.2";
chr1	stdin	exon	130642638	130646697	.	+	.	gene_id "TCONS_00004479"; transcript_id "TCONS_00004479"; exon_number "3"; exon_id "TCONS_00004479.3";
chr1	stdin	exon	130641890	130642527	.	+	.	gene_id "TCONS_00004480"; transcript_id "TCONS_00004480"; exon_number "1"; exon_id "TCONS_00004480.1";
chr1	stdin	exon	130642638	130646697	.	+	.	gene_id "TCONS_00004480"; transcript_id "TCONS_00004480"; exon_number "2"; exon_id "TCONS_00004480.2";
chr1	stdin	exon	131173419	131174088	.	-	.	gene_id "TCONS_00011366"; transcript_id "TCONS_00011366"; exon_number "1"; exon_id "TCONS_00011366.1";
chr1	stdin	exon	131176664	131176762	.	-	.	gene_id "TCONS_00011366"; transcript_id "TCONS_00011366"; exon_number "2"; exon_id "TCONS_00011366.2";
chr1	stdin	exon	131173419	131174273	.	-	.	gene_id "TCONS_00011367"; transcript_id "TCONS_00011367"; exon_number "1"; exon_id "TCONS_00011367.1";
chr1	stdin	exon	131175002	131176889	.	-	.	gene_id "TCONS_00011367"; transcript_id "TCONS_00011367"; exon_number "2"; exon_id "TCONS_00011367.2";
chr1	stdin	exon	131173419	131174088	.	-	.	gene_id "TCONS_00011370"; transcript_id "TCONS_00011370"; exon_number "1"; exon_id "TCONS_00011370.1";
chr1	stdin	exon	131176894	131177104	.	-	.	gene_id "TCONS_00011370"; transcript_id "TCONS_00011370"; exon_number "2"; exon_id "TCONS_00011370.2";
chr1	stdin	exon	131177203	131177373	.	-	.	gene_id "TCONS_00011370"; transcript_id "TCONS_00011370"; exon_number "3"; exon_id "TCONS_00011370.3";
chr1	stdin	exon	131179871	131180124	.	-	.	gene_id "TCONS_00011370"; transcript_id "TCONS_00011370"; exon_number "4"; exon_id "TCONS_00011370.4";
chr1	stdin	exon	131174782	131175104	.	-	.	gene_id "TCONS_00011373"; transcript_id "TCONS_00011373"; exon_number "1"; exon_id "TCONS_00011373.1";
chr1	stdin	exon	131176664	131176901	.	-	.	gene_id "TCONS_00011373"; transcript_id "TCONS_00011373"; exon_number "2"; exon_id "TCONS_00011373.2";
chr1	stdin	exon	131408733	131409069	.	+	.	gene_id "TCONS_00004552"; transcript_id "TCONS_00004552"; exon_number "1"; exon_id "TCONS_00004552.1";
chr1	stdin	exon	131410237	131410719	.	+	.	gene_id "TCONS_00004552"; transcript_id "TCONS_00004552"; exon_number "2"; exon_id "TCONS_00004552.2";
chr1	stdin	exon	131411200	131412250	.	.	.	gene_id "TCONS_00015861"; transcript_id "TCONS_00015861"; exon_number "1"; exon_id "TCONS_00015861.1";
chr1	stdin	exon	131473948	131475502	.	.	.	gene_id "TCONS_00015866"; transcript_id "TCONS_00015866"; exon_number "1"; exon_id "TCONS_00015866.1";
chr1	stdin	exon	131505976	131507044	.	.	.	gene_id "TCONS_00015873"; transcript_id "TCONS_00015873"; exon_number "1"; exon_id "TCONS_00015873.1";
chr1	stdin	exon	131613502	131614390	.	.	.	gene_id "TCONS_00015895"; transcript_id "TCONS_00015895"; exon_number "1"; exon_id "TCONS_00015895.1";
chr1	stdin	exon	131621353	131622577	.	.	.	gene_id "TCONS_00015897"; transcript_id "TCONS_00015897"; exon_number "1"; exon_id "TCONS_00015897.1";
chr1	stdin	exon	131665598	131666351	.	.	.	gene_id "TCONS_00015900"; transcript_id "TCONS_00015900"; exon_number "1"; exon_id "TCONS_00015900.1";
chr1	stdin	exon	131707300	131708421	.	.	.	gene_id "TCONS_00015903"; transcript_id "TCONS_00015903"; exon_number "1"; exon_id "TCONS_00015903.1";
chr1	stdin	exon	131742638	131743291	.	.	.	gene_id "TCONS_00015904"; transcript_id "TCONS_00015904"; exon_number "1"; exon_id "TCONS_00015904.1";
chr1	stdin	exon	131782175	131786903	.	+	.	gene_id "TCONS_00004568"; transcript_id "TCONS_00004568"; exon_number "1"; exon_id "TCONS_00004568.1";
chr1	stdin	exon	131789182	131792212	.	+	.	gene_id "TCONS_00004568"; transcript_id "TCONS_00004568"; exon_number "2"; exon_id "TCONS_00004568.2";
chr1	stdin	exon	131875342	131883761	.	+	.	gene_id "TCONS_00004580"; transcript_id "TCONS_00004580"; exon_number "1"; exon_id "TCONS_00004580.1";
chr1	stdin	exon	131884633	131884944	.	+	.	gene_id "TCONS_00004580"; transcript_id "TCONS_00004580"; exon_number "2"; exon_id "TCONS_00004580.2";
chr1	stdin	exon	131892994	131896612	.	+	.	gene_id "TCONS_00004580"; transcript_id "TCONS_00004580"; exon_number "3"; exon_id "TCONS_00004580.3";
chr1	stdin	exon	131885297	131886584	.	+	.	gene_id "TCONS_00004582"; transcript_id "TCONS_00004582"; exon_number "1"; exon_id "TCONS_00004582.1";
chr1	stdin	exon	131885357	131886324	.	-	.	gene_id "TCONS_00011375"; transcript_id "TCONS_00011375"; exon_number "1"; exon_id "TCONS_00011375.1";
chr1	stdin	exon	131919606	131920402	.	-	.	gene_id "TCONS_00011375"; transcript_id "TCONS_00011375"; exon_number "2"; exon_id "TCONS_00011375.2";
chr1	stdin	exon	131921837	131922136	.	-	.	gene_id "TCONS_00011375"; transcript_id "TCONS_00011375"; exon_number "3"; exon_id "TCONS_00011375.3";
chr1	stdin	exon	131926943	131927135	.	-	.	gene_id "TCONS_00011375"; transcript_id "TCONS_00011375"; exon_number "4"; exon_id "TCONS_00011375.4";
chr1	stdin	exon	131951252	131951321	.	-	.	gene_id "TCONS_00011375"; transcript_id "TCONS_00011375"; exon_number "5"; exon_id "TCONS_00011375.5";
chr1	stdin	exon	131964494	131964623	.	-	.	gene_id "TCONS_00011375"; transcript_id "TCONS_00011375"; exon_number "6"; exon_id "TCONS_00011375.6";
chr1	stdin	exon	132014480	132014514	.	-	.	gene_id "TCONS_00011375"; transcript_id "TCONS_00011375"; exon_number "7"; exon_id "TCONS_00011375.7";
chr1	stdin	exon	132015365	132015438	.	-	.	gene_id "TCONS_00011375"; transcript_id "TCONS_00011375"; exon_number "8"; exon_id "TCONS_00011375.8";
chr1	stdin	exon	131917405	131918485	.	+	.	gene_id "TCONS_00004583"; transcript_id "TCONS_00004583"; exon_number "1"; exon_id "TCONS_00004583.1";
chr1	stdin	exon	131918945	131919118	.	+	.	gene_id "TCONS_00004583"; transcript_id "TCONS_00004583"; exon_number "2"; exon_id "TCONS_00004583.2";
chr1	stdin	exon	131920542	131922136	.	-	.	gene_id "TCONS_00011376"; transcript_id "TCONS_00011376"; exon_number "1"; exon_id "TCONS_00011376.1";
chr1	stdin	exon	131926943	131927135	.	-	.	gene_id "TCONS_00011376"; transcript_id "TCONS_00011376"; exon_number "2"; exon_id "TCONS_00011376.2";
chr1	stdin	exon	131951252	131951321	.	-	.	gene_id "TCONS_00011376"; transcript_id "TCONS_00011376"; exon_number "3"; exon_id "TCONS_00011376.3";
chr1	stdin	exon	131964494	131964623	.	-	.	gene_id "TCONS_00011376"; transcript_id "TCONS_00011376"; exon_number "4"; exon_id "TCONS_00011376.4";
chr1	stdin	exon	132015365	132015458	.	-	.	gene_id "TCONS_00011376"; transcript_id "TCONS_00011376"; exon_number "5"; exon_id "TCONS_00011376.5";
chr1	stdin	exon	131963393	131964623	.	-	.	gene_id "TCONS_00011377"; transcript_id "TCONS_00011377"; exon_number "1"; exon_id "TCONS_00011377.1";
chr1	stdin	exon	132015365	132015458	.	-	.	gene_id "TCONS_00011377"; transcript_id "TCONS_00011377"; exon_number "2"; exon_id "TCONS_00011377.2";
chr1	stdin	exon	131963393	131964623	.	-	.	gene_id "TCONS_00011378"; transcript_id "TCONS_00011378"; exon_number "1"; exon_id "TCONS_00011378.1";
chr1	stdin	exon	132014480	132014514	.	-	.	gene_id "TCONS_00011378"; transcript_id "TCONS_00011378"; exon_number "2"; exon_id "TCONS_00011378.2";
chr1	stdin	exon	132015365	132015458	.	-	.	gene_id "TCONS_00011378"; transcript_id "TCONS_00011378"; exon_number "3"; exon_id "TCONS_00011378.3";
chr1	stdin	exon	132095496	132101562	.	.	.	gene_id "TCONS_00015910"; transcript_id "TCONS_00015910"; exon_number "1"; exon_id "TCONS_00015910.1";
chr1	stdin	exon	132103274	132103525	.	+	.	gene_id "TCONS_00004604"; transcript_id "TCONS_00004604"; exon_number "1"; exon_id "TCONS_00004604.1";
chr1	stdin	exon	132105066	132105427	.	+	.	gene_id "TCONS_00004604"; transcript_id "TCONS_00004604"; exon_number "2"; exon_id "TCONS_00004604.2";
chr1	stdin	exon	132117909	132118529	.	.	.	gene_id "TCONS_00015912"; transcript_id "TCONS_00015912"; exon_number "1"; exon_id "TCONS_00015912.1";
chr1	stdin	exon	132123149	132124390	.	.	.	gene_id "TCONS_00015913"; transcript_id "TCONS_00015913"; exon_number "1"; exon_id "TCONS_00015913.1";
chr1	stdin	exon	132133967	132134670	.	.	.	gene_id "TCONS_00015917"; transcript_id "TCONS_00015917"; exon_number "1"; exon_id "TCONS_00015917.1";
chr1	stdin	exon	132153860	132154416	.	.	.	gene_id "TCONS_00015921"; transcript_id "TCONS_00015921"; exon_number "1"; exon_id "TCONS_00015921.1";
chr1	stdin	exon	132275061	132276065	.	-	.	gene_id "TCONS_00011383"; transcript_id "TCONS_00011383"; exon_number "1"; exon_id "TCONS_00011383.1";
chr1	stdin	exon	132277572	132277733	.	-	.	gene_id "TCONS_00011383"; transcript_id "TCONS_00011383"; exon_number "2"; exon_id "TCONS_00011383.2";
chr1	stdin	exon	132946958	132949380	.	.	.	gene_id "TCONS_00015937"; transcript_id "TCONS_00015937"; exon_number "1"; exon_id "TCONS_00015937.1";
chr1	stdin	exon	132969606	132970509	.	.	.	gene_id "TCONS_00015944"; transcript_id "TCONS_00015944"; exon_number "1"; exon_id "TCONS_00015944.1";
chr1	stdin	exon	133006719	133007175	.	+	.	gene_id "TCONS_00004676"; transcript_id "TCONS_00004676"; exon_number "1"; exon_id "TCONS_00004676.1";
chr1	stdin	exon	133008255	133008443	.	+	.	gene_id "TCONS_00004676"; transcript_id "TCONS_00004676"; exon_number "2"; exon_id "TCONS_00004676.2";
chr1	stdin	exon	133013117	133013734	.	.	.	gene_id "TCONS_00015952"; transcript_id "TCONS_00015952"; exon_number "1"; exon_id "TCONS_00015952.1";
chr1	stdin	exon	133015573	133016390	.	.	.	gene_id "TCONS_00015953"; transcript_id "TCONS_00015953"; exon_number "1"; exon_id "TCONS_00015953.1";
chr1	stdin	exon	133330872	133332066	.	-	.	gene_id "TCONS_00011426"; transcript_id "TCONS_00011426"; exon_number "1"; exon_id "TCONS_00011426.1";
chr1	stdin	exon	133532349	133533062	.	.	.	gene_id "TCONS_00015980"; transcript_id "TCONS_00015980"; exon_number "1"; exon_id "TCONS_00015980.1";
chr1	stdin	exon	133563403	133563802	.	.	.	gene_id "TCONS_00015987"; transcript_id "TCONS_00015987"; exon_number "1"; exon_id "TCONS_00015987.1";
chr1	stdin	exon	133577351	133578145	.	-	.	gene_id "TCONS_00011428"; transcript_id "TCONS_00011428"; exon_number "1"; exon_id "TCONS_00011428.1";
chr1	stdin	exon	133582624	133585359	.	-	.	gene_id "TCONS_00011428"; transcript_id "TCONS_00011428"; exon_number "2"; exon_id "TCONS_00011428.2";
chr1	stdin	exon	133597489	133602167	.	.	.	gene_id "TCONS_00015996"; transcript_id "TCONS_00015996"; exon_number "1"; exon_id "TCONS_00015996.1";
chr1	stdin	exon	133617549	133619605	.	.	.	gene_id "TCONS_00015999"; transcript_id "TCONS_00015999"; exon_number "1"; exon_id "TCONS_00015999.1";
chr1	stdin	exon	133745774	133746551	.	.	.	gene_id "TCONS_00016001"; transcript_id "TCONS_00016001"; exon_number "1"; exon_id "TCONS_00016001.1";
chr1	stdin	exon	133752575	133753948	.	.	.	gene_id "TCONS_00016003"; transcript_id "TCONS_00016003"; exon_number "1"; exon_id "TCONS_00016003.1";
chr1	stdin	exon	133769617	133772235	.	.	.	gene_id "TCONS_00016005"; transcript_id "TCONS_00016005"; exon_number "1"; exon_id "TCONS_00016005.1";
chr1	stdin	exon	134352485	134354096	.	+	.	gene_id "TCONS_00004690"; transcript_id "TCONS_00004690"; exon_number "1"; exon_id "TCONS_00004690.1";
chr1	stdin	exon	134356422	134361078	.	+	.	gene_id "TCONS_00004690"; transcript_id "TCONS_00004690"; exon_number "2"; exon_id "TCONS_00004690.2";
chr1	stdin	exon	134372515	134373635	.	+	.	gene_id "TCONS_00004692"; transcript_id "TCONS_00004692"; exon_number "1"; exon_id "TCONS_00004692.1";
chr1	stdin	exon	134670290	134671575	.	.	.	gene_id "TCONS_00016023"; transcript_id "TCONS_00016023"; exon_number "1"; exon_id "TCONS_00016023.1";
chr1	stdin	exon	134688599	134688786	.	+	.	gene_id "TCONS_00004721"; transcript_id "TCONS_00004721"; exon_number "1"; exon_id "TCONS_00004721.1";
chr1	stdin	exon	134689190	134689298	.	+	.	gene_id "TCONS_00004721"; transcript_id "TCONS_00004721"; exon_number "2"; exon_id "TCONS_00004721.2";
chr1	stdin	exon	134689859	134691165	.	+	.	gene_id "TCONS_00004721"; transcript_id "TCONS_00004721"; exon_number "3"; exon_id "TCONS_00004721.3";
chr1	stdin	exon	134693339	134693998	.	.	.	gene_id "TCONS_00016026"; transcript_id "TCONS_00016026"; exon_number "1"; exon_id "TCONS_00016026.1";
chr1	stdin	exon	134701803	134705106	.	.	.	gene_id "TCONS_00016028"; transcript_id "TCONS_00016028"; exon_number "1"; exon_id "TCONS_00016028.1";
chr1	stdin	exon	134728466	134729945	.	.	.	gene_id "TCONS_00016032"; transcript_id "TCONS_00016032"; exon_number "1"; exon_id "TCONS_00016032.1";
chr1	stdin	exon	134885954	134886583	.	.	.	gene_id "TCONS_00016035"; transcript_id "TCONS_00016035"; exon_number "1"; exon_id "TCONS_00016035.1";
chr1	stdin	exon	135112776	135115847	.	.	.	gene_id "TCONS_00016040"; transcript_id "TCONS_00016040"; exon_number "1"; exon_id "TCONS_00016040.1";
chr1	stdin	exon	135121340	135122664	.	.	.	gene_id "TCONS_00016041"; transcript_id "TCONS_00016041"; exon_number "1"; exon_id "TCONS_00016041.1";
chr1	stdin	exon	135124157	135127234	.	.	.	gene_id "TCONS_00016042"; transcript_id "TCONS_00016042"; exon_number "1"; exon_id "TCONS_00016042.1";
chr1	stdin	exon	135130578	135132345	.	.	.	gene_id "TCONS_00016044"; transcript_id "TCONS_00016044"; exon_number "1"; exon_id "TCONS_00016044.1";
chr1	stdin	exon	135136086	135136961	.	.	.	gene_id "TCONS_00016045"; transcript_id "TCONS_00016045"; exon_number "1"; exon_id "TCONS_00016045.1";
chr1	stdin	exon	135137070	135138438	.	.	.	gene_id "TCONS_00016046"; transcript_id "TCONS_00016046"; exon_number "1"; exon_id "TCONS_00016046.1";
chr1	stdin	exon	135512423	135513225	.	-	.	gene_id "TCONS_00011474"; transcript_id "TCONS_00011474"; exon_number "1"; exon_id "TCONS_00011474.1";
chr1	stdin	exon	135808514	135810198	.	.	.	gene_id "TCONS_00016061"; transcript_id "TCONS_00016061"; exon_number "1"; exon_id "TCONS_00016061.1";
chr1	stdin	exon	135811328	135811966	.	.	.	gene_id "TCONS_00016062"; transcript_id "TCONS_00016062"; exon_number "1"; exon_id "TCONS_00016062.1";
chr1	stdin	exon	135817759	135818280	.	.	.	gene_id "TCONS_00016063"; transcript_id "TCONS_00016063"; exon_number "1"; exon_id "TCONS_00016063.1";
chr1	stdin	exon	135825658	135826956	.	.	.	gene_id "TCONS_00016067"; transcript_id "TCONS_00016067"; exon_number "1"; exon_id "TCONS_00016067.1";
chr1	stdin	exon	135857351	135859924	.	.	.	gene_id "TCONS_00016071"; transcript_id "TCONS_00016071"; exon_number "1"; exon_id "TCONS_00016071.1";
chr1	stdin	exon	135883742	135884468	.	.	.	gene_id "TCONS_00016074"; transcript_id "TCONS_00016074"; exon_number "1"; exon_id "TCONS_00016074.1";
chr1	stdin	exon	135890470	135891095	.	.	.	gene_id "TCONS_00016075"; transcript_id "TCONS_00016075"; exon_number "1"; exon_id "TCONS_00016075.1";
chr1	stdin	exon	135897712	135898235	.	.	.	gene_id "TCONS_00016077"; transcript_id "TCONS_00016077"; exon_number "1"; exon_id "TCONS_00016077.1";
chr1	stdin	exon	136049242	136049907	.	.	.	gene_id "TCONS_00016081"; transcript_id "TCONS_00016081"; exon_number "1"; exon_id "TCONS_00016081.1";
chr1	stdin	exon	136132168	136133070	.	.	.	gene_id "TCONS_00016085"; transcript_id "TCONS_00016085"; exon_number "1"; exon_id "TCONS_00016085.1";
chr1	stdin	exon	136224400	136224484	.	-	.	gene_id "TCONS_00011485"; transcript_id "TCONS_00011485"; exon_number "1"; exon_id "TCONS_00011485.1";
chr1	stdin	exon	136225664	136225979	.	-	.	gene_id "TCONS_00011485"; transcript_id "TCONS_00011485"; exon_number "2"; exon_id "TCONS_00011485.2";
chr1	stdin	exon	136853715	136854681	.	.	.	gene_id "TCONS_00016091"; transcript_id "TCONS_00016091"; exon_number "1"; exon_id "TCONS_00016091.1";
chr1	stdin	exon	136856639	136857390	.	.	.	gene_id "TCONS_00016093"; transcript_id "TCONS_00016093"; exon_number "1"; exon_id "TCONS_00016093.1";
chr1	stdin	exon	136862101	136862982	.	.	.	gene_id "TCONS_00016095"; transcript_id "TCONS_00016095"; exon_number "1"; exon_id "TCONS_00016095.1";
chr1	stdin	exon	136864610	136864935	.	.	.	gene_id "TCONS_00016096"; transcript_id "TCONS_00016096"; exon_number "1"; exon_id "TCONS_00016096.1";
chr1	stdin	exon	136881571	136881777	.	-	.	gene_id "TCONS_00011546"; transcript_id "TCONS_00011546"; exon_number "1"; exon_id "TCONS_00011546.1";
chr1	stdin	exon	136881865	136882008	.	-	.	gene_id "TCONS_00011546"; transcript_id "TCONS_00011546"; exon_number "2"; exon_id "TCONS_00011546.2";
chr1	stdin	exon	136889212	136889378	.	-	.	gene_id "TCONS_00011546"; transcript_id "TCONS_00011546"; exon_number "3"; exon_id "TCONS_00011546.3";
chr1	stdin	exon	136966107	136966191	.	-	.	gene_id "TCONS_00011546"; transcript_id "TCONS_00011546"; exon_number "4"; exon_id "TCONS_00011546.4";
chr1	stdin	exon	136967620	136967731	.	-	.	gene_id "TCONS_00011546"; transcript_id "TCONS_00011546"; exon_number "5"; exon_id "TCONS_00011546.5";
chr1	stdin	exon	136886905	136889378	.	-	.	gene_id "TCONS_00011547"; transcript_id "TCONS_00011547"; exon_number "1"; exon_id "TCONS_00011547.1";
chr1	stdin	exon	136924563	136924625	.	-	.	gene_id "TCONS_00011547"; transcript_id "TCONS_00011547"; exon_number "2"; exon_id "TCONS_00011547.2";
chr1	stdin	exon	136924818	136927030	.	-	.	gene_id "TCONS_00011547"; transcript_id "TCONS_00011547"; exon_number "3"; exon_id "TCONS_00011547.3";
chr1	stdin	exon	136921583	136924418	.	-	.	gene_id "TCONS_00011550"; transcript_id "TCONS_00011550"; exon_number "1"; exon_id "TCONS_00011550.1";
chr1	stdin	exon	136924563	136924625	.	-	.	gene_id "TCONS_00011550"; transcript_id "TCONS_00011550"; exon_number "2"; exon_id "TCONS_00011550.2";
chr1	stdin	exon	136966107	136966191	.	-	.	gene_id "TCONS_00011550"; transcript_id "TCONS_00011550"; exon_number "3"; exon_id "TCONS_00011550.3";
chr1	stdin	exon	136967620	136967714	.	-	.	gene_id "TCONS_00011550"; transcript_id "TCONS_00011550"; exon_number "4"; exon_id "TCONS_00011550.4";
chr1	stdin	exon	136921583	136924418	.	-	.	gene_id "TCONS_00011549"; transcript_id "TCONS_00011549"; exon_number "1"; exon_id "TCONS_00011549.1";
chr1	stdin	exon	136924563	136924625	.	-	.	gene_id "TCONS_00011549"; transcript_id "TCONS_00011549"; exon_number "2"; exon_id "TCONS_00011549.2";
chr1	stdin	exon	136924818	136927030	.	-	.	gene_id "TCONS_00011549"; transcript_id "TCONS_00011549"; exon_number "3"; exon_id "TCONS_00011549.3";
chr1	stdin	exon	137197390	137198437	.	.	.	gene_id "TCONS_00016139"; transcript_id "TCONS_00016139"; exon_number "1"; exon_id "TCONS_00016139.1";
chr1	stdin	exon	137204427	137208745	.	.	.	gene_id "TCONS_00016140"; transcript_id "TCONS_00016140"; exon_number "1"; exon_id "TCONS_00016140.1";
chr1	stdin	exon	137211636	137213694	.	.	.	gene_id "TCONS_00016141"; transcript_id "TCONS_00016141"; exon_number "1"; exon_id "TCONS_00016141.1";
chr1	stdin	exon	137215307	137217022	.	.	.	gene_id "TCONS_00016142"; transcript_id "TCONS_00016142"; exon_number "1"; exon_id "TCONS_00016142.1";
chr1	stdin	exon	137224633	137225026	.	.	.	gene_id "TCONS_00016144"; transcript_id "TCONS_00016144"; exon_number "1"; exon_id "TCONS_00016144.1";
chr1	stdin	exon	138443240	138443715	.	.	.	gene_id "TCONS_00016182"; transcript_id "TCONS_00016182"; exon_number "1"; exon_id "TCONS_00016182.1";
chr1	stdin	exon	138462241	138464104	.	.	.	gene_id "TCONS_00016183"; transcript_id "TCONS_00016183"; exon_number "1"; exon_id "TCONS_00016183.1";
chr1	stdin	exon	138464636	138465666	.	.	.	gene_id "TCONS_00016184"; transcript_id "TCONS_00016184"; exon_number "1"; exon_id "TCONS_00016184.1";
chr1	stdin	exon	138466352	138467119	.	.	.	gene_id "TCONS_00016185"; transcript_id "TCONS_00016185"; exon_number "1"; exon_id "TCONS_00016185.1";
chr1	stdin	exon	138478039	138481062	.	.	.	gene_id "TCONS_00016187"; transcript_id "TCONS_00016187"; exon_number "1"; exon_id "TCONS_00016187.1";
chr1	stdin	exon	138553208	138555766	.	-	.	gene_id "TCONS_00011567"; transcript_id "TCONS_00011567"; exon_number "1"; exon_id "TCONS_00011567.1";
chr1	stdin	exon	139012380	139012420	.	-	.	gene_id "TCONS_00011590"; transcript_id "TCONS_00011590"; exon_number "1"; exon_id "TCONS_00011590.1";
chr1	stdin	exon	139013600	139013862	.	-	.	gene_id "TCONS_00011590"; transcript_id "TCONS_00011590"; exon_number "2"; exon_id "TCONS_00011590.2";
chr1	stdin	exon	139014355	139015045	.	.	.	gene_id "TCONS_00016190"; transcript_id "TCONS_00016190"; exon_number "1"; exon_id "TCONS_00016190.1";
chr1	stdin	exon	139023570	139024691	.	.	.	gene_id "TCONS_00016192"; transcript_id "TCONS_00016192"; exon_number "1"; exon_id "TCONS_00016192.1";
chr1	stdin	exon	139081620	139082460	.	.	.	gene_id "TCONS_00016195"; transcript_id "TCONS_00016195"; exon_number "1"; exon_id "TCONS_00016195.1";
chr1	stdin	exon	139811368	139825936	.	-	.	gene_id "TCONS_00011617"; transcript_id "TCONS_00011617"; exon_number "1"; exon_id "TCONS_00011617.1";
chr1	stdin	exon	139828650	139832471	.	-	.	gene_id "TCONS_00011617"; transcript_id "TCONS_00011617"; exon_number "2"; exon_id "TCONS_00011617.2";
chr1	stdin	exon	140774046	140775272	.	.	.	gene_id "TCONS_00016214"; transcript_id "TCONS_00016214"; exon_number "1"; exon_id "TCONS_00016214.1";
chr1	stdin	exon	140883643	140884665	.	.	.	gene_id "TCONS_00016225"; transcript_id "TCONS_00016225"; exon_number "1"; exon_id "TCONS_00016225.1";
chr1	stdin	exon	141030239	141030596	.	+	.	gene_id "TCONS_00005032"; transcript_id "TCONS_00005032"; exon_number "1"; exon_id "TCONS_00005032.1";
chr1	stdin	exon	141032387	141032762	.	+	.	gene_id "TCONS_00005032"; transcript_id "TCONS_00005032"; exon_number "2"; exon_id "TCONS_00005032.2";
chr1	stdin	exon	141458247	141458889	.	.	.	gene_id "TCONS_00016239"; transcript_id "TCONS_00016239"; exon_number "1"; exon_id "TCONS_00016239.1";
chr1	stdin	exon	141500870	141501468	.	+	.	gene_id "TCONS_00005067"; transcript_id "TCONS_00005067"; exon_number "1"; exon_id "TCONS_00005067.1";
chr1	stdin	exon	141654944	141656654	.	+	.	gene_id "TCONS_00005094"; transcript_id "TCONS_00005094"; exon_number "1"; exon_id "TCONS_00005094.1";
chr1	stdin	exon	142582545	142585641	.	-	.	gene_id "TCONS_00011772"; transcript_id "TCONS_00011772"; exon_number "1"; exon_id "TCONS_00011772.1";
chr1	stdin	exon	142585268	142585579	.	+	.	gene_id "TCONS_00005095"; transcript_id "TCONS_00005095"; exon_number "1"; exon_id "TCONS_00005095.1";
chr1	stdin	exon	142588568	142588979	.	+	.	gene_id "TCONS_00005095"; transcript_id "TCONS_00005095"; exon_number "2"; exon_id "TCONS_00005095.2";
chr1	stdin	exon	143716017	143717453	.	.	.	gene_id "TCONS_00016249"; transcript_id "TCONS_00016249"; exon_number "1"; exon_id "TCONS_00016249.1";
chr1	stdin	exon	143897282	143897625	.	.	.	gene_id "TCONS_00016252"; transcript_id "TCONS_00016252"; exon_number "1"; exon_id "TCONS_00016252.1";
chr1	stdin	exon	143992662	143993750	.	-	.	gene_id "TCONS_00011791"; transcript_id "TCONS_00011791"; exon_number "1"; exon_id "TCONS_00011791.1";
chr1	stdin	exon	143994453	143997200	.	-	.	gene_id "TCONS_00011792"; transcript_id "TCONS_00011792"; exon_number "1"; exon_id "TCONS_00011792.1";
chr1	stdin	exon	144047595	144048340	.	+	.	gene_id "TCONS_00005100"; transcript_id "TCONS_00005100"; exon_number "1"; exon_id "TCONS_00005100.1";
chr1	stdin	exon	144083434	144087448	.	-	.	gene_id "TCONS_00011809"; transcript_id "TCONS_00011809"; exon_number "1"; exon_id "TCONS_00011809.1";
chr1	stdin	exon	144088592	144089242	.	-	.	gene_id "TCONS_00011809"; transcript_id "TCONS_00011809"; exon_number "2"; exon_id "TCONS_00011809.2";
chr1	stdin	exon	144083434	144085429	.	-	.	gene_id "TCONS_00011810"; transcript_id "TCONS_00011810"; exon_number "1"; exon_id "TCONS_00011810.1";
chr1	stdin	exon	144088592	144088672	.	-	.	gene_id "TCONS_00011810"; transcript_id "TCONS_00011810"; exon_number "2"; exon_id "TCONS_00011810.2";
chr1	stdin	exon	144102283	144102453	.	-	.	gene_id "TCONS_00011810"; transcript_id "TCONS_00011810"; exon_number "3"; exon_id "TCONS_00011810.3";
chr1	stdin	exon	144127146	144127648	.	-	.	gene_id "TCONS_00011810"; transcript_id "TCONS_00011810"; exon_number "4"; exon_id "TCONS_00011810.4";
chr1	stdin	exon	144128039	144128084	.	-	.	gene_id "TCONS_00011810"; transcript_id "TCONS_00011810"; exon_number "5"; exon_id "TCONS_00011810.5";
chr1	stdin	exon	144083434	144087448	.	-	.	gene_id "TCONS_00011812"; transcript_id "TCONS_00011812"; exon_number "1"; exon_id "TCONS_00011812.1";
chr1	stdin	exon	144088592	144088672	.	-	.	gene_id "TCONS_00011812"; transcript_id "TCONS_00011812"; exon_number "2"; exon_id "TCONS_00011812.2";
chr1	stdin	exon	144102283	144102453	.	-	.	gene_id "TCONS_00011812"; transcript_id "TCONS_00011812"; exon_number "3"; exon_id "TCONS_00011812.3";
chr1	stdin	exon	144127146	144127648	.	-	.	gene_id "TCONS_00011812"; transcript_id "TCONS_00011812"; exon_number "4"; exon_id "TCONS_00011812.4";
chr1	stdin	exon	144128024	144128088	.	-	.	gene_id "TCONS_00011812"; transcript_id "TCONS_00011812"; exon_number "5"; exon_id "TCONS_00011812.5";
chr1	stdin	exon	144088110	144088672	.	-	.	gene_id "TCONS_00011815"; transcript_id "TCONS_00011815"; exon_number "1"; exon_id "TCONS_00011815.1";
chr1	stdin	exon	144102283	144102453	.	-	.	gene_id "TCONS_00011815"; transcript_id "TCONS_00011815"; exon_number "2"; exon_id "TCONS_00011815.2";
chr1	stdin	exon	144128024	144128071	.	-	.	gene_id "TCONS_00011815"; transcript_id "TCONS_00011815"; exon_number "3"; exon_id "TCONS_00011815.3";
chr1	stdin	exon	144088110	144088672	.	-	.	gene_id "TCONS_00011816"; transcript_id "TCONS_00011816"; exon_number "1"; exon_id "TCONS_00011816.1";
chr1	stdin	exon	144102283	144102453	.	-	.	gene_id "TCONS_00011816"; transcript_id "TCONS_00011816"; exon_number "2"; exon_id "TCONS_00011816.2";
chr1	stdin	exon	144128039	144128084	.	-	.	gene_id "TCONS_00011816"; transcript_id "TCONS_00011816"; exon_number "3"; exon_id "TCONS_00011816.3";
chr1	stdin	exon	144128389	144129214	.	.	.	gene_id "TCONS_00016259"; transcript_id "TCONS_00016259"; exon_number "1"; exon_id "TCONS_00016259.1";
chr1	stdin	exon	144156958	144157770	.	.	.	gene_id "TCONS_00016263"; transcript_id "TCONS_00016263"; exon_number "1"; exon_id "TCONS_00016263.1";
chr1	stdin	exon	144230153	144232698	.	-	.	gene_id "TCONS_00011822"; transcript_id "TCONS_00011822"; exon_number "1"; exon_id "TCONS_00011822.1";
chr1	stdin	exon	144233975	144234239	.	-	.	gene_id "TCONS_00011822"; transcript_id "TCONS_00011822"; exon_number "2"; exon_id "TCONS_00011822.2";
chr1	stdin	exon	144342531	144343399	.	.	.	gene_id "TCONS_00016266"; transcript_id "TCONS_00016266"; exon_number "1"; exon_id "TCONS_00016266.1";
chr1	stdin	exon	144621967	144629412	.	+	.	gene_id "TCONS_00005146"; transcript_id "TCONS_00005146"; exon_number "1"; exon_id "TCONS_00005146.1";
chr1	stdin	exon	144833856	144834161	.	+	.	gene_id "TCONS_00005147"; transcript_id "TCONS_00005147"; exon_number "1"; exon_id "TCONS_00005147.1";
chr1	stdin	exon	145196536	145201781	.	-	.	gene_id "TCONS_00011880"; transcript_id "TCONS_00011880"; exon_number "1"; exon_id "TCONS_00011880.1";
chr1	stdin	exon	145352623	145352969	.	.	.	gene_id "TCONS_00016274"; transcript_id "TCONS_00016274"; exon_number "1"; exon_id "TCONS_00016274.1";
chr1	stdin	exon	145354576	145355859	.	.	.	gene_id "TCONS_00016275"; transcript_id "TCONS_00016275"; exon_number "1"; exon_id "TCONS_00016275.1";
chr1	stdin	exon	145379505	145380103	.	.	.	gene_id "TCONS_00016277"; transcript_id "TCONS_00016277"; exon_number "1"; exon_id "TCONS_00016277.1";
chr1	stdin	exon	145639843	145640494	.	.	.	gene_id "TCONS_00016280"; transcript_id "TCONS_00016280"; exon_number "1"; exon_id "TCONS_00016280.1";
chr1	stdin	exon	145642896	145643817	.	.	.	gene_id "TCONS_00016281"; transcript_id "TCONS_00016281"; exon_number "1"; exon_id "TCONS_00016281.1";
chr1	stdin	exon	145669250	145669627	.	.	.	gene_id "TCONS_00016285"; transcript_id "TCONS_00016285"; exon_number "1"; exon_id "TCONS_00016285.1";
chr1	stdin	exon	145674094	145675863	.	.	.	gene_id "TCONS_00016286"; transcript_id "TCONS_00016286"; exon_number "1"; exon_id "TCONS_00016286.1";
chr1	stdin	exon	146643181	146644501	.	+	.	gene_id "TCONS_00005358"; transcript_id "TCONS_00005358"; exon_number "1"; exon_id "TCONS_00005358.1";
chr1	stdin	exon	146654462	146654647	.	-	.	gene_id "TCONS_00011971"; transcript_id "TCONS_00011971"; exon_number "1"; exon_id "TCONS_00011971.1";
chr1	stdin	exon	146654756	146654937	.	-	.	gene_id "TCONS_00011971"; transcript_id "TCONS_00011971"; exon_number "2"; exon_id "TCONS_00011971.2";
chr1	stdin	exon	147243183	147243381	.	+	.	gene_id "TCONS_00005402"; transcript_id "TCONS_00005402"; exon_number "1"; exon_id "TCONS_00005402.1";
chr1	stdin	exon	147245713	147247297	.	+	.	gene_id "TCONS_00005402"; transcript_id "TCONS_00005402"; exon_number "2"; exon_id "TCONS_00005402.2";
chr1	stdin	exon	147375962	147380917	.	-	.	gene_id "TCONS_00012079"; transcript_id "TCONS_00012079"; exon_number "1"; exon_id "TCONS_00012079.1";
chr1	stdin	exon	147382019	147382079	.	-	.	gene_id "TCONS_00012079"; transcript_id "TCONS_00012079"; exon_number "2"; exon_id "TCONS_00012079.2";
chr1	stdin	exon	147383131	147384316	.	-	.	gene_id "TCONS_00012079"; transcript_id "TCONS_00012079"; exon_number "3"; exon_id "TCONS_00012079.3";
chr1	stdin	exon	147391062	147391142	.	-	.	gene_id "TCONS_00012079"; transcript_id "TCONS_00012079"; exon_number "4"; exon_id "TCONS_00012079.4";
chr1	stdin	exon	147392604	147392754	.	-	.	gene_id "TCONS_00012079"; transcript_id "TCONS_00012079"; exon_number "5"; exon_id "TCONS_00012079.5";
chr1	stdin	exon	147375962	147376781	.	-	.	gene_id "TCONS_00012083"; transcript_id "TCONS_00012083"; exon_number "1"; exon_id "TCONS_00012083.1";
chr1	stdin	exon	147383233	147384316	.	-	.	gene_id "TCONS_00012083"; transcript_id "TCONS_00012083"; exon_number "2"; exon_id "TCONS_00012083.2";
chr1	stdin	exon	147391062	147391142	.	-	.	gene_id "TCONS_00012083"; transcript_id "TCONS_00012083"; exon_number "3"; exon_id "TCONS_00012083.3";
chr1	stdin	exon	147392604	147392827	.	-	.	gene_id "TCONS_00012083"; transcript_id "TCONS_00012083"; exon_number "4"; exon_id "TCONS_00012083.4";
chr1	stdin	exon	147375962	147384316	.	-	.	gene_id "TCONS_00012084"; transcript_id "TCONS_00012084"; exon_number "1"; exon_id "TCONS_00012084.1";
chr1	stdin	exon	147391062	147391142	.	-	.	gene_id "TCONS_00012084"; transcript_id "TCONS_00012084"; exon_number "2"; exon_id "TCONS_00012084.2";
chr1	stdin	exon	147392604	147393700	.	-	.	gene_id "TCONS_00012084"; transcript_id "TCONS_00012084"; exon_number "3"; exon_id "TCONS_00012084.3";
chr1	stdin	exon	147494864	147495562	.	.	.	gene_id "TCONS_00016310"; transcript_id "TCONS_00016310"; exon_number "1"; exon_id "TCONS_00016310.1";
chr1	stdin	exon	147517143	147517684	.	-	.	gene_id "TCONS_00012085"; transcript_id "TCONS_00012085"; exon_number "1"; exon_id "TCONS_00012085.1";
chr1	stdin	exon	147518352	147519160	.	-	.	gene_id "TCONS_00012085"; transcript_id "TCONS_00012085"; exon_number "2"; exon_id "TCONS_00012085.2";
chr1	stdin	exon	147726214	147726860	.	.	.	gene_id "TCONS_00016319"; transcript_id "TCONS_00016319"; exon_number "1"; exon_id "TCONS_00016319.1";
chr1	stdin	exon	147730647	147731048	.	.	.	gene_id "TCONS_00016320"; transcript_id "TCONS_00016320"; exon_number "1"; exon_id "TCONS_00016320.1";
chr1	stdin	exon	147889954	147890426	.	.	.	gene_id "TCONS_00016326"; transcript_id "TCONS_00016326"; exon_number "1"; exon_id "TCONS_00016326.1";
chr1	stdin	exon	147899942	147900415	.	.	.	gene_id "TCONS_00016327"; transcript_id "TCONS_00016327"; exon_number "1"; exon_id "TCONS_00016327.1";
chr1	stdin	exon	148009489	148010442	.	.	.	gene_id "TCONS_00016331"; transcript_id "TCONS_00016331"; exon_number "1"; exon_id "TCONS_00016331.1";
chr1	stdin	exon	148119765	148120258	.	.	.	gene_id "TCONS_00016334"; transcript_id "TCONS_00016334"; exon_number "1"; exon_id "TCONS_00016334.1";
chr1	stdin	exon	148406821	148407298	.	.	.	gene_id "TCONS_00016341"; transcript_id "TCONS_00016341"; exon_number "1"; exon_id "TCONS_00016341.1";
chr1	stdin	exon	148603098	148603765	.	+	.	gene_id "TCONS_00005502"; transcript_id "TCONS_00005502"; exon_number "1"; exon_id "TCONS_00005502.1";
chr1	stdin	exon	148603991	148604086	.	+	.	gene_id "TCONS_00005502"; transcript_id "TCONS_00005502"; exon_number "2"; exon_id "TCONS_00005502.2";
chr1	stdin	exon	148885120	148885546	.	.	.	gene_id "TCONS_00016353"; transcript_id "TCONS_00016353"; exon_number "1"; exon_id "TCONS_00016353.1";
chr1	stdin	exon	148940035	148940995	.	.	.	gene_id "TCONS_00016356"; transcript_id "TCONS_00016356"; exon_number "1"; exon_id "TCONS_00016356.1";
chr1	stdin	exon	149838365	149839223	.	.	.	gene_id "TCONS_00016368"; transcript_id "TCONS_00016368"; exon_number "1"; exon_id "TCONS_00016368.1";
chr1	stdin	exon	149839501	149839986	.	.	.	gene_id "TCONS_00016369"; transcript_id "TCONS_00016369"; exon_number "1"; exon_id "TCONS_00016369.1";
chr1	stdin	exon	149850212	149850824	.	.	.	gene_id "TCONS_00016370"; transcript_id "TCONS_00016370"; exon_number "1"; exon_id "TCONS_00016370.1";
chr1	stdin	exon	149852190	149852745	.	.	.	gene_id "TCONS_00016371"; transcript_id "TCONS_00016371"; exon_number "1"; exon_id "TCONS_00016371.1";
chr1	stdin	exon	149855072	149855412	.	-	.	gene_id "TCONS_00012178"; transcript_id "TCONS_00012178"; exon_number "1"; exon_id "TCONS_00012178.1";
chr1	stdin	exon	149868109	149868515	.	-	.	gene_id "TCONS_00012178"; transcript_id "TCONS_00012178"; exon_number "2"; exon_id "TCONS_00012178.2";
chr1	stdin	exon	149884827	149885316	.	-	.	gene_id "TCONS_00012180"; transcript_id "TCONS_00012180"; exon_number "1"; exon_id "TCONS_00012180.1";
chr1	stdin	exon	149896132	149896168	.	-	.	gene_id "TCONS_00012180"; transcript_id "TCONS_00012180"; exon_number "2"; exon_id "TCONS_00012180.2";
chr1	stdin	exon	150029141	150029932	.	+	.	gene_id "TCONS_00005535"; transcript_id "TCONS_00005535"; exon_number "1"; exon_id "TCONS_00005535.1";
chr1	stdin	exon	150033958	150034908	.	+	.	gene_id "TCONS_00005536"; transcript_id "TCONS_00005536"; exon_number "1"; exon_id "TCONS_00005536.1";
chr1	stdin	exon	150039416	150040515	.	+	.	gene_id "TCONS_00005537"; transcript_id "TCONS_00005537"; exon_number "1"; exon_id "TCONS_00005537.1";
chr1	stdin	exon	150040956	150042436	.	+	.	gene_id "TCONS_00005538"; transcript_id "TCONS_00005538"; exon_number "1"; exon_id "TCONS_00005538.1";
chr1	stdin	exon	150049823	150049869	.	+	.	gene_id "TCONS_00005539"; transcript_id "TCONS_00005539"; exon_number "1"; exon_id "TCONS_00005539.1";
chr1	stdin	exon	150064519	150064685	.	+	.	gene_id "TCONS_00005539"; transcript_id "TCONS_00005539"; exon_number "2"; exon_id "TCONS_00005539.2";
chr1	stdin	exon	150067912	150070359	.	+	.	gene_id "TCONS_00005539"; transcript_id "TCONS_00005539"; exon_number "3"; exon_id "TCONS_00005539.3";
chr1	stdin	exon	150071429	150072178	.	+	.	gene_id "TCONS_00005545"; transcript_id "TCONS_00005545"; exon_number "1"; exon_id "TCONS_00005545.1";
chr1	stdin	exon	150101028	150101140	.	+	.	gene_id "TCONS_00005547"; transcript_id "TCONS_00005547"; exon_number "1"; exon_id "TCONS_00005547.1";
chr1	stdin	exon	150161001	150161152	.	+	.	gene_id "TCONS_00005547"; transcript_id "TCONS_00005547"; exon_number "2"; exon_id "TCONS_00005547.2";
chr1	stdin	exon	150181460	150183852	.	+	.	gene_id "TCONS_00005547"; transcript_id "TCONS_00005547"; exon_number "3"; exon_id "TCONS_00005547.3";
chr1	stdin	exon	150180693	150180723	.	+	.	gene_id "TCONS_00005551"; transcript_id "TCONS_00005551"; exon_number "1"; exon_id "TCONS_00005551.1";
chr1	stdin	exon	150181460	150183852	.	+	.	gene_id "TCONS_00005551"; transcript_id "TCONS_00005551"; exon_number "2"; exon_id "TCONS_00005551.2";
chr1	stdin	exon	150701200	150701799	.	.	.	gene_id "TCONS_00016381"; transcript_id "TCONS_00016381"; exon_number "1"; exon_id "TCONS_00016381.1";
chr1	stdin	exon	150926475	150927287	.	-	.	gene_id "TCONS_00012196"; transcript_id "TCONS_00012196"; exon_number "1"; exon_id "TCONS_00012196.1";
chr1	stdin	exon	150933363	150935142	.	-	.	gene_id "TCONS_00012196"; transcript_id "TCONS_00012196"; exon_number "2"; exon_id "TCONS_00012196.2";
chr1	stdin	exon	150926475	150927287	.	-	.	gene_id "TCONS_00012197"; transcript_id "TCONS_00012197"; exon_number "1"; exon_id "TCONS_00012197.1";
chr1	stdin	exon	150935294	150935406	.	-	.	gene_id "TCONS_00012197"; transcript_id "TCONS_00012197"; exon_number "2"; exon_id "TCONS_00012197.2";
chr1	stdin	exon	150926475	150927287	.	-	.	gene_id "TCONS_00012198"; transcript_id "TCONS_00012198"; exon_number "1"; exon_id "TCONS_00012198.1";
chr1	stdin	exon	150936176	150936525	.	-	.	gene_id "TCONS_00012198"; transcript_id "TCONS_00012198"; exon_number "2"; exon_id "TCONS_00012198.2";
chr1	stdin	exon	150926475	150927287	.	-	.	gene_id "TCONS_00012200"; transcript_id "TCONS_00012200"; exon_number "1"; exon_id "TCONS_00012200.1";
chr1	stdin	exon	150936723	150937024	.	-	.	gene_id "TCONS_00012200"; transcript_id "TCONS_00012200"; exon_number "2"; exon_id "TCONS_00012200.2";
chr1	stdin	exon	151141201	151141409	.	+	.	gene_id "TCONS_00005562"; transcript_id "TCONS_00005562"; exon_number "1"; exon_id "TCONS_00005562.1";
chr1	stdin	exon	151141840	151141937	.	+	.	gene_id "TCONS_00005562"; transcript_id "TCONS_00005562"; exon_number "2"; exon_id "TCONS_00005562.2";
chr1	stdin	exon	151145809	151145989	.	+	.	gene_id "TCONS_00005562"; transcript_id "TCONS_00005562"; exon_number "3"; exon_id "TCONS_00005562.3";
chr1	stdin	exon	151146641	151147344	.	+	.	gene_id "TCONS_00005562"; transcript_id "TCONS_00005562"; exon_number "4"; exon_id "TCONS_00005562.4";
chr1	stdin	exon	151514268	151514556	.	.	.	gene_id "TCONS_00016389"; transcript_id "TCONS_00016389"; exon_number "1"; exon_id "TCONS_00016389.1";
chr1	stdin	exon	152179719	152180075	.	-	.	gene_id "TCONS_00012216"; transcript_id "TCONS_00012216"; exon_number "1"; exon_id "TCONS_00012216.1";
chr1	stdin	exon	152194667	152195418	.	-	.	gene_id "TCONS_00012217"; transcript_id "TCONS_00012217"; exon_number "1"; exon_id "TCONS_00012217.1";
chr1	stdin	exon	152230863	152231885	.	-	.	gene_id "TCONS_00012221"; transcript_id "TCONS_00012221"; exon_number "1"; exon_id "TCONS_00012221.1";
chr1	stdin	exon	152302328	152302371	.	-	.	gene_id "TCONS_00012221"; transcript_id "TCONS_00012221"; exon_number "2"; exon_id "TCONS_00012221.2";
chr1	stdin	exon	152317979	152318223	.	-	.	gene_id "TCONS_00012221"; transcript_id "TCONS_00012221"; exon_number "3"; exon_id "TCONS_00012221.3";
chr1	stdin	exon	152338040	152339357	.	-	.	gene_id "TCONS_00012221"; transcript_id "TCONS_00012221"; exon_number "4"; exon_id "TCONS_00012221.4";
chr1	stdin	exon	152293823	152295489	.	-	.	gene_id "TCONS_00012227"; transcript_id "TCONS_00012227"; exon_number "1"; exon_id "TCONS_00012227.1";
chr1	stdin	exon	152302328	152302371	.	-	.	gene_id "TCONS_00012227"; transcript_id "TCONS_00012227"; exon_number "2"; exon_id "TCONS_00012227.2";
chr1	stdin	exon	152317979	152318842	.	-	.	gene_id "TCONS_00012227"; transcript_id "TCONS_00012227"; exon_number "3"; exon_id "TCONS_00012227.3";
chr1	stdin	exon	152336965	152338206	.	-	.	gene_id "TCONS_00012236"; transcript_id "TCONS_00012236"; exon_number "1"; exon_id "TCONS_00012236.1";
chr1	stdin	exon	152338305	152338433	.	-	.	gene_id "TCONS_00012236"; transcript_id "TCONS_00012236"; exon_number "2"; exon_id "TCONS_00012236.2";
chr1	stdin	exon	152338841	152339300	.	-	.	gene_id "TCONS_00012236"; transcript_id "TCONS_00012236"; exon_number "3"; exon_id "TCONS_00012236.3";
chr1	stdin	exon	152336965	152338206	.	-	.	gene_id "TCONS_00012237"; transcript_id "TCONS_00012237"; exon_number "1"; exon_id "TCONS_00012237.1";
chr1	stdin	exon	152338305	152339357	.	-	.	gene_id "TCONS_00012237"; transcript_id "TCONS_00012237"; exon_number "2"; exon_id "TCONS_00012237.2";
chr1	stdin	exon	152339781	152341490	.	-	.	gene_id "TCONS_00012238"; transcript_id "TCONS_00012238"; exon_number "1"; exon_id "TCONS_00012238.1";
chr1	stdin	exon	152521579	152522109	.	+	.	gene_id "TCONS_00005565"; transcript_id "TCONS_00005565"; exon_number "1"; exon_id "TCONS_00005565.1";
chr1	stdin	exon	152545240	152546271	.	+	.	gene_id "TCONS_00005566"; transcript_id "TCONS_00005566"; exon_number "1"; exon_id "TCONS_00005566.1";
chr1	stdin	exon	152546358	152548283	.	+	.	gene_id "TCONS_00005567"; transcript_id "TCONS_00005567"; exon_number "1"; exon_id "TCONS_00005567.1";
chr1	stdin	exon	152549605	152552136	.	+	.	gene_id "TCONS_00005568"; transcript_id "TCONS_00005568"; exon_number "1"; exon_id "TCONS_00005568.1";
[truncated: 30,477 more rows]
